# Supplementary material for: MIA3 Splice Defect in Cane Corso Dogs with Dental-Skeletal-Retinal Anomaly (DSRA)
Source: Genes (Basel). 2021 Sep 25;12(10):1497. doi: 10.3390/genes12101497 (PMC8535341; doi:10.3390/genes12101497)
Supplement: Supplementary file 1 [file genes-12-01497-s001.zip]

Archive with 4 entries (4 files):
- S1_File_genotypes.zip
- Table_S1_Linkage-Homozygosity.xlsx
- Table_S2_Public_Genomes.xlsx
- Table_S3_Private_Homozygous_Variants.xlsx
