# Supplementary material for: MIA3 Splice Defect in Cane Corso Dogs with Dental-Skeletal-Retinal Anomaly (DSRA)
Source: Genes (Basel). 2021 Sep 25;12(10):1497. doi: 10.3390/genes12101497 (PMC8535341; doi:10.3390/genes12101497)
Supplement: Supplementary file 1 [file genes-12-01497-s001.zip › Table_S1_Linkage-Homozygosity.xlsx]

## Sheet: Combined linkage & homozygosity
Table S1. Critical interval derived by intersecting the results from linkage analysis and homozygosity mapping. Coordinates refer to the CanFam 3.1 assembly.
Chromosome	Start critical interval	Stop critical interval	Size (bp)	SNP Start	SNP Stop
5	61677844	61870039	192195	BICF2P644972	BICF2P76253
5	65296914	65466398	169484	BICF2P1460518	BICF2P56458
14	3486203	3958720	472517	BICF2G630518427	BICF2G630518816
14	7957178	8030754	73576	BICF2S2364523	BICF2G630519692
14	8075273	8264328	189055	BICF2G630519712	CHR14_8264328
23	40863610	41199876	336266	BICF2S23231567	BICF2P960780
26	5880377	6532667	652290	BICF2P793100	BICF2P889299
26	6546986	8206380	1659394	BICF2P801371	BICF2P1071611
26	8278817	10141777	1862960	BICF2P651786	BICF2G630806540
38	16781688	16988736	207048	BICF2G63071223	CHR38_16988736
		Total	5814785

## Sheet: Linkage summary
Genome regions that showed positive LOD scores for linkage to DSRA in one family
Linkage analysis	Chromosome	Start critical interval	Stop critical interval	Size (bp)	First SNV (critical interval)	Last SNV (critical interval)	Maximum LOD Score	Alpha
	1	64254058	90748177	26494119	BICF2P179601	BICF2S24412827	0.7267	1
	1	121167750	122678785	1511035	BICF2S23728474	-	0.0527	1
	2	67298340	67356688	58348	BICF2P1187188	CHR2_67356688	0.4258	1
	3	23913025	42128008	18214983	BICF2P804534	BICF2P1197185	0.7267	1
	3	53531798	53585808	54010	BICF2S23139400	BICF2S23139601	0.4258	1
	3	56592651	69478893	12886242	BICF2P1369136	BICF2P1468191	0.7267	1
	3	90809723	90855083	45360	BICF2P593795	BICF2G630361279	0.214	1
	4	25367000	25374016	7016	BICF2P1212670	BICF2P219932	0.7267	1
	4	53856050	57607112	3751062	BICF2P1458527	BICF2P1336571	0.7267	1
	5	16385603	19602141	3216538	CHR5_16385603	BICF2P1494851	0.7267	1
	5	19622983	31526369	11903386	G331F25S214	BICF2G630182589	0.7267	1
	5	32877093	69175352	36298259	BICF2G630183073	BICF2P1361702	0.7267	1
	5	73667178	77067373	3400195	BICF2P907158	BICF2S23427148	0.7267	1
	5	77079542	78185611	1106069	TIGRP2P74583_RS8569418	CHR5_78185611	0.7267	1
	5	78358196	83957476	5599280	BICF2S22920880	BICF2P343569	0.7267	1
	6	46123618	46212742	89124	TIGRP2P84030_RS8652786	TIGRP2P84035_RS8936608	0.7267	1
	6	46238543	46283590	45047	BICF2G630580319	BICF2G630580305	0.7267	1
	6	46327043	46742784	415741	BICF2G630580236	BICF2G630579503	0.7267	1
	6	54482881	54586091	103210	BICF2G630573538	TIGRP2P85973_RS8846515	0.7267	1
	8	58434305	74330416	15896111	BICF2G630415064	-	0.7267	1
	9	1	8997856	8997855	-	BICF2G630828628	0.7267	1
	9	17750642	17807130	56488	CHR9_17750642	BICF2G630825986	0.7263	1
	10	30416029	38938232	8522203	BICF2G630483295	BICF2G630487725	0.7267	1
	11	30220889	30344709	123820	BICF2S23112023	BICF2P1426297	0.7263	1
	11	42810490	74389097	31578607	BICF2S23125400	-	0.7267	1
	12	48634378	67496124	18861746	BICF2P8621	TIGRP2P172067_RS9064382	0.7267	1
	13	23582862	45311381	21728519	BICF2P1224625	TIGRP2P178872_RS8987319	0.7267	1
	14	1	20156007	20156006	-	BICF2S23527114	0.7267	1
	19	1	10078285	10078284	-	BICF2P883702	0.7267	1
	22	10970511	11001354	30843	BICF2G630317916	BICF2P708612	0.7267	1
	23	1654753	1831076	176323	BICF2G630393545	BICF2G630393536	0.7267	1
	23	21951015	47252880	25301865	BICF2P885833	BICF2S2337990	0.7267	1
	23	51858563	51892596	34033	BICF2P1120160	BICF2P28941	0.7267	1
	24	10046429	12738687	2692258	BICF2G630510937	TIGRP2P311462_RS8641274	0.7267	1
	24	41975514	47698779	5723265	BICF2G630497410	-	0.7267	1
	25	1	11833081	11833080	-	BICF2P1088329	0.7267	1
	25	19026639	19033003	6364	BICF2P588696	CHR25_19033003	0.2743	1
	25	44841756	44847763	6007	CHR25_44841756	BICF2P1177533	0.7267	1
	25	45014873	45111981	97108	CHR25_45014873	BICF2P28506	0.7267	1
	26	1	38964690	38964689	-	-	0.7267	1
	27	24685540	42159090	17473550	BICF2P1212017	BICF2G630154606	0.7267	1
	28	25604302	41182112	15577810	BICF2S23249364	-	0.7267	1
	29	10755096	10858330	103234	BICF2P1066054	BICF2P1259434	0.4797	1
	31	2385304	2469804	84500	BICF2P405398	BICF2P756453	0.7267	1
	31	4029531	4086295	56764	TIGRP2P377724_RS8677927	BICF2S2319811	0.4258	1
	31	6084269	31472766	25388497	BICF2G630729419	BICF2S23035561	0.7267	1
	32	1	14480022	14480021	-	BICF2P763849	0.7267	1
	33	14141836	18204799	4062963	BICF2P1061214	BICF2P1321019	0.7267	1
	35	18437278	18468570	31292	BICF2G630775890	BICF2G630775950	0.7267	1
	38	1	22759066	22759065	-	BICF2G63066776	0.7267	1
Total				446082194

## Sheet: Linkage (raw Merlin output)
Raw output from the Merlin parametric linkage analysis. Positions are given in Mb with respect to the CanFam3.1 reference genome assembly.
CHR	POS	LABEL	MODEL	LOD	ALPHA	HLOD
1	0.0025	0.25	recessive	-0.421	0	0
1	0.0025	0.254	recessive	-0.4211	0	0
1	0.0026	0.258	recessive	-0.4213	0	0
1	0.0026	0.262	recessive	-0.4215	0	0
1	0.0027	0.267	recessive	-0.4217	0	0
1	0.0028	0.277	recessive	-0.4221	0	0
1	0.0029	0.287	recessive	-0.4226	0	0
1	0.003	0.297	recessive	-0.423	0	0
1	0.0031	0.308	recessive	-0.4235	0	0
1	0.0031	0.311	recessive	-0.4236	0	0
1	0.0031	0.314	recessive	-0.4238	0	0
1	0.0032	0.317	recessive	-0.4239	0	0
1	0.0032	0.32	recessive	-0.424	0	0
1	0.0033	0.326	recessive	-0.4243	0	0
1	0.0033	0.332	recessive	-0.4246	0	0
1	0.0034	0.338	recessive	-0.4248	0	0
1	0.0034	0.343	recessive	-0.4251	0	0
1	0.0035	0.348	recessive	-0.4253	0	0
1	0.0035	0.354	recessive	-0.4255	0	0
1	0.0036	0.359	recessive	-0.4258	0	0
1	0.0036	0.364	recessive	-0.426	0	0
1	0.0037	0.366	recessive	-0.4261	0	0
1	0.0037	0.369	recessive	-0.4262	0	0
1	0.0037	0.371	recessive	-0.4263	0	0
1	0.0037	0.374	recessive	-0.4264	0	0
1	0.0038	0.38	recessive	-0.4267	0	0
1	0.0039	0.386	recessive	-0.427	0	0
1	0.0039	0.393	recessive	-0.4273	0	0
1	0.004	0.399	recessive	-0.4275	0	0
1	0.004	0.404	recessive	-0.4278	0	0
1	0.0041	0.409	recessive	-0.428	0	0
1	0.0041	0.415	recessive	-0.4282	0	0
1	0.0042	0.42	recessive	-0.4285	0	0
1	0.0042	0.423	recessive	-0.4286	0	0
1	0.0043	0.425	recessive	-0.4287	0	0
1	0.0043	0.428	recessive	-0.4288	0	0
1	0.0043	0.43	recessive	-0.4289	0	0
1	0.0044	0.442	recessive	-0.4295	0	0
1	0.0045	0.455	recessive	-0.43	0	0
1	0.0047	0.467	recessive	-0.4306	0	0
1	0.0048	0.48	recessive	-0.4312	0	0
1	0.0048	0.481	recessive	-0.4312	0	0
1	0.0048	0.483	recessive	-0.4313	0	0
1	0.0048	0.485	recessive	-0.4314	0	0
1	0.0049	0.486	recessive	-0.4315	0	0
1	0.0049	0.489	recessive	-0.4316	0	0
1	0.0049	0.492	recessive	-0.4317	0	0
1	0.0049	0.495	recessive	-0.4318	0	0
1	0.005	0.497	recessive	-0.432	0	0
1	0.0052	0.522	recessive	-0.4331	0	0
1	0.0055	0.546	recessive	-0.4342	0	0
1	0.0057	0.57	recessive	-0.4353	0	0
1	0.0059	0.594	recessive	-0.4364	0	0
1	0.006	0.596	recessive	-0.4364	0	0
1	0.006	0.597	recessive	-0.4365	0	0
1	0.006	0.599	recessive	-0.4366	0	0
1	0.006	0.601	recessive	-0.4367	0	0
1	0.006	0.601	recessive	-0.4367	0	0
1	0.006	0.601	recessive	-0.4367	0	0
1	0.006	0.602	recessive	-0.4367	0	0
1	0.006	0.602	recessive	-0.4367	0	0
1	0.0061	0.605	recessive	-0.4369	0	0
1	0.0061	0.608	recessive	-0.437	0	0
1	0.0061	0.611	recessive	-0.4372	0	0
1	0.0061	0.615	recessive	-0.4373	0	0
1	0.0064	0.64	recessive	-0.4385	0	0
1	0.0067	0.666	recessive	-0.4397	0	0
1	0.0069	0.692	recessive	-0.4409	0	0
1	0.0072	0.718	recessive	-0.4421	0	0
1	0.0073	0.727	recessive	-0.4425	0	0
1	0.0074	0.736	recessive	-0.4429	0	0
1	0.0074	0.745	recessive	-0.4433	0	0
1	0.0075	0.753	recessive	-0.4438	0	0
1	0.0076	0.763	recessive	-0.4442	0	0
1	0.0077	0.772	recessive	-0.4446	0	0
1	0.0078	0.781	recessive	-0.4451	0	0
1	0.0079	0.79	recessive	-0.4455	0	0
1	0.0079	0.793	recessive	-0.4456	0	0
1	0.008	0.796	recessive	-0.4458	0	0
1	0.008	0.799	recessive	-0.4459	0	0
1	0.008	0.802	recessive	-0.4461	0	0
1	0.0081	0.807	recessive	-0.4463	0	0
1	0.0081	0.812	recessive	-0.4465	0	0
1	0.0082	0.818	recessive	-0.4468	0	0
1	0.0082	0.823	recessive	-0.447	0	0
1	0.0083	0.827	recessive	-0.4472	0	0
1	0.0083	0.832	recessive	-0.4474	0	0
1	0.0084	0.836	recessive	-0.4477	0	0
1	0.0084	0.841	recessive	-0.4479	0	0
1	0.0085	0.847	recessive	-0.4482	0	0
1	0.0085	0.854	recessive	-0.4485	0	0
1	0.0086	0.861	recessive	-0.4488	0	0
1	0.0087	0.867	recessive	-0.4491	0	0
1	0.0087	0.869	recessive	-0.4492	0	0
1	0.0087	0.871	recessive	-0.4493	0	0
1	0.0087	0.872	recessive	-0.4494	0	0
1	0.0087	0.874	recessive	-0.4495	0	0
1	0.0088	0.878	recessive	-0.4497	0	0
1	0.0088	0.882	recessive	-0.4498	0	0
1	0.0089	0.885	recessive	-0.45	0	0
1	0.0089	0.889	recessive	-0.4502	0	0
1	0.0089	0.891	recessive	-0.4503	0	0
1	0.0089	0.893	recessive	-0.4504	0	0
1	0.0089	0.895	recessive	-0.4505	0	0
1	0.009	0.897	recessive	-0.4506	0	0
1	0.009	0.901	recessive	-0.4508	0	0
1	0.009	0.905	recessive	-0.4509	0	0
1	0.0091	0.909	recessive	-0.4511	0	0
1	0.0091	0.912	recessive	-0.4513	0	0
1	0.0091	0.915	recessive	-0.4514	0	0
1	0.0092	0.917	recessive	-0.4515	0	0
1	0.0092	0.919	recessive	-0.4516	0	0
1	0.0092	0.921	recessive	-0.4517	0	0
1	0.0093	0.932	recessive	-0.4522	0	0
1	0.0094	0.942	recessive	-0.4528	0	0
1	0.0095	0.953	recessive	-0.4533	0	0
1	0.0096	0.963	recessive	-0.4538	0	0
1	0.0096	0.964	recessive	-0.4538	0	0
1	0.0097	0.966	recessive	-0.4539	0	0
1	0.0097	0.967	recessive	-0.4539	0	0
1	0.0097	0.968	recessive	-0.454	0	0
1	0.0098	0.976	recessive	-0.4544	0	0
1	0.0098	0.983	recessive	-0.4547	0	0
1	0.0099	0.99	recessive	-0.4551	0	0
1	0.01	0.998	recessive	-0.4554	0	0
1	0.01	1.001	recessive	-0.4556	0	0
1	0.01	1.005	recessive	-0.4558	0	0
1	0.0101	1.008	recessive	-0.456	0	0
1	0.0101	1.012	recessive	-0.4561	0	0
1	0.0102	1.016	recessive	-0.4563	0	0
1	0.0102	1.019	recessive	-0.4565	0	0
1	0.0102	1.023	recessive	-0.4567	0	0
1	0.0103	1.027	recessive	-0.4569	0	0
1	0.0103	1.027	recessive	-0.4569	0	0
1	0.0103	1.027	recessive	-0.4569	0	0
1	0.0103	1.027	recessive	-0.4569	0	0
1	0.0103	1.028	recessive	-0.4569	0	0
1	0.0103	1.028	recessive	-0.4569	0	0
1	0.0103	1.028	recessive	-0.4569	0	0
1	0.0103	1.028	recessive	-0.4569	0	0
1	0.0103	1.028	recessive	-0.4569	0	0
1	0.0103	1.028	recessive	-0.4569	0	0
1	0.0103	1.029	recessive	-0.457	0	0
1	0.0103	1.03	recessive	-0.457	0	0
1	0.0103	1.031	recessive	-0.4571	0	0
1	0.0103	1.032	recessive	-0.4571	0	0
1	0.0103	1.034	recessive	-0.4572	0	0
1	0.0103	1.035	recessive	-0.4573	0	0
1	0.0104	1.036	recessive	-0.4573	0	0
1	0.0104	1.039	recessive	-0.4575	0	0
1	0.0104	1.042	recessive	-0.4576	0	0
1	0.0105	1.045	recessive	-0.4578	0	0
1	0.0105	1.049	recessive	-0.4579	0	0
1	0.0105	1.049	recessive	-0.4579	0	0
1	0.0105	1.049	recessive	-0.458	0	0
1	0.0105	1.049	recessive	-0.458	0	0
1	0.0105	1.05	recessive	-0.458	0	0
1	0.0105	1.053	recessive	-0.4581	0	0
1	0.0106	1.056	recessive	-0.4583	0	0
1	0.0106	1.06	recessive	-0.4585	0	0
1	0.0106	1.063	recessive	-0.4586	0	0
1	0.0107	1.066	recessive	-0.4588	0	0
1	0.0107	1.069	recessive	-0.4589	0	0
1	0.0107	1.071	recessive	-0.459	0	0
1	0.0107	1.074	recessive	-0.4592	0	0
1	0.0108	1.077	recessive	-0.4593	0	0
1	0.0108	1.079	recessive	-0.4594	0	0
1	0.0108	1.082	recessive	-0.4596	0	0
1	0.0108	1.084	recessive	-0.4597	0	0
1	0.0109	1.088	recessive	-0.4599	0	0
1	0.0109	1.093	recessive	-0.4601	0	0
1	0.011	1.097	recessive	-0.4603	0	0
1	0.011	1.101	recessive	-0.4605	0	0
1	0.011	1.104	recessive	-0.4606	0	0
1	0.0111	1.106	recessive	-0.4608	0	0
1	0.0111	1.108	recessive	-0.4609	0	0
1	0.0111	1.111	recessive	-0.461	0	0
1	0.0111	1.113	recessive	-0.4611	0	0
1	0.0112	1.116	recessive	-0.4613	0	0
1	0.0112	1.118	recessive	-0.4614	0	0
1	0.0112	1.121	recessive	-0.4615	0	0
1	0.0112	1.124	recessive	-0.4616	0	0
1	0.0113	1.127	recessive	-0.4618	0	0
1	0.0113	1.129	recessive	-0.4619	0	0
1	0.0113	1.132	recessive	-0.4621	0	0
1	0.0113	1.133	recessive	-0.4621	0	0
1	0.0113	1.135	recessive	-0.4622	0	0
1	0.0114	1.136	recessive	-0.4622	0	0
1	0.0114	1.137	recessive	-0.4623	0	0
1	0.0114	1.144	recessive	-0.4626	0	0
1	0.0115	1.151	recessive	-0.463	0	0
1	0.0116	1.158	recessive	-0.4633	0	0
1	0.0116	1.165	recessive	-0.4637	0	0
1	0.0117	1.168	recessive	-0.4639	0	0
1	0.0117	1.172	recessive	-0.464	0	0
1	0.0117	1.175	recessive	-0.4642	0	0
1	0.0118	1.178	recessive	-0.4644	0	0
1	0.0119	1.187	recessive	-0.4648	0	0
1	0.012	1.197	recessive	-0.4653	0	0
1	0.0121	1.206	recessive	-0.4657	0	0
1	0.0121	1.215	recessive	-0.4662	0	0
1	0.0122	1.219	recessive	-0.4664	0	0
1	0.0122	1.224	recessive	-0.4667	0	0
1	0.0123	1.229	recessive	-0.4669	0	0
1	0.0123	1.234	recessive	-0.4671	0	0
1	0.0124	1.238	recessive	-0.4674	0	0
1	0.0124	1.243	recessive	-0.4676	0	0
1	0.0125	1.247	recessive	-0.4678	0	0
1	0.0125	1.252	recessive	-0.4681	0	0
1	0.0126	1.255	recessive	-0.4682	0	0
1	0.0126	1.259	recessive	-0.4684	0	0
1	0.0126	1.263	recessive	-0.4686	0	0
1	0.0127	1.267	recessive	-0.4688	0	0
1	0.0128	1.278	recessive	-0.4694	0	0
1	0.0129	1.289	recessive	-0.47	0	0
1	0.013	1.301	recessive	-0.4706	0	0
1	0.0131	1.312	recessive	-0.4711	0	0
1	0.0132	1.316	recessive	-0.4713	0	0
1	0.0132	1.319	recessive	-0.4715	0	0
1	0.0132	1.323	recessive	-0.4717	0	0
1	0.0133	1.326	recessive	-0.4718	0	0
1	0.0134	1.341	recessive	-0.4726	0	0
1	0.0136	1.355	recessive	-0.4734	0	0
1	0.0137	1.37	recessive	-0.4741	0	0
1	0.0138	1.385	recessive	-0.4749	0	0
1	0.0139	1.389	recessive	-0.4751	0	0
1	0.0139	1.393	recessive	-0.4753	0	0
1	0.014	1.397	recessive	-0.4755	0	0
1	0.014	1.4	recessive	-0.4757	0	0
1	0.014	1.403	recessive	-0.4758	0	0
1	0.0141	1.406	recessive	-0.476	0	0
1	0.0141	1.409	recessive	-0.4761	0	0
1	0.0141	1.412	recessive	-0.4763	0	0
1	0.0141	1.413	recessive	-0.4763	0	0
1	0.0141	1.413	recessive	-0.4763	0	0
1	0.0141	1.413	recessive	-0.4764	0	0
1	0.0141	1.414	recessive	-0.4764	0	0
1	0.0142	1.416	recessive	-0.4765	0	0
1	0.0142	1.417	recessive	-0.4766	0	0
1	0.0142	1.419	recessive	-0.4767	0	0
1	0.0142	1.421	recessive	-0.4768	0	0
1	0.0142	1.423	recessive	-0.4769	0	0
1	0.0143	1.426	recessive	-0.477	0	0
1	0.0143	1.428	recessive	-0.4771	0	0
1	0.0143	1.43	recessive	-0.4772	0	0
1	0.0146	1.462	recessive	-0.4789	0	0
1	0.0149	1.493	recessive	-0.4805	0	0
1	0.0152	1.525	recessive	-0.4822	0	0
1	0.0156	1.556	recessive	-0.4839	0	0
1	0.0157	1.568	recessive	-0.4845	0	0
1	0.0158	1.579	recessive	-0.4851	0	0
1	0.0159	1.59	recessive	-0.4857	0	0
1	0.016	1.602	recessive	-0.4863	0	0
1	0.0162	1.62	recessive	-0.4873	0	0
1	0.0164	1.639	recessive	-0.4883	0	0
1	0.0166	1.658	recessive	-0.4893	0	0
1	0.0168	1.676	recessive	-0.4903	0	0
1	0.0169	1.689	recessive	-0.491	0	0
1	0.017	1.702	recessive	-0.4917	0	0
1	0.0172	1.715	recessive	-0.4924	0	0
1	0.0173	1.728	recessive	-0.4932	0	0
1	0.0173	1.734	recessive	-0.4935	0	0
1	0.0174	1.74	recessive	-0.4938	0	0
1	0.0175	1.746	recessive	-0.4941	0	0
1	0.0175	1.752	recessive	-0.4945	0	0
1	0.0175	1.754	recessive	-0.4946	0	0
1	0.0176	1.756	recessive	-0.4947	0	0
1	0.0176	1.758	recessive	-0.4948	0	0
1	0.0176	1.76	recessive	-0.4949	0	0
1	0.0176	1.765	recessive	-0.4952	0	0
1	0.0177	1.77	recessive	-0.4954	0	0
1	0.0177	1.775	recessive	-0.4957	0	0
1	0.0178	1.78	recessive	-0.496	0	0
1	0.0178	1.781	recessive	-0.496	0	0
1	0.0178	1.783	recessive	-0.4961	0	0
1	0.0178	1.784	recessive	-0.4962	0	0
1	0.0179	1.785	recessive	-0.4963	0	0
1	0.0179	1.786	recessive	-0.4963	0	0
1	0.0179	1.786	recessive	-0.4963	0	0
1	0.0179	1.787	recessive	-0.4963	0	0
1	0.0179	1.787	recessive	-0.4964	0	0
1	0.0179	1.789	recessive	-0.4965	0	0
1	0.0179	1.792	recessive	-0.4966	0	0
1	0.0179	1.794	recessive	-0.4967	0	0
1	0.018	1.796	recessive	-0.4969	0	0
1	0.018	1.8	recessive	-0.4971	0	0
1	0.018	1.804	recessive	-0.4973	0	0
1	0.0181	1.807	recessive	-0.4975	0	0
1	0.0181	1.811	recessive	-0.4977	0	0
1	0.0181	1.813	recessive	-0.4978	0	0
1	0.0181	1.815	recessive	-0.4979	0	0
1	0.0182	1.817	recessive	-0.498	0	0
1	0.0182	1.819	recessive	-0.4981	0	0
1	0.0182	1.824	recessive	-0.4984	0	0
1	0.0183	1.829	recessive	-0.4987	0	0
1	0.0183	1.834	recessive	-0.499	0	0
1	0.0184	1.839	recessive	-0.4992	0	0
1	0.0185	1.846	recessive	-0.4997	0	0
1	0.0185	1.854	recessive	-0.5001	0	0
1	0.0186	1.862	recessive	-0.5005	0	0
1	0.0187	1.869	recessive	-0.5009	0	0
1	0.0187	1.871	recessive	-0.501	0	0
1	0.0187	1.872	recessive	-0.5011	0	0
1	0.0187	1.873	recessive	-0.5011	0	0
1	0.0187	1.874	recessive	-0.5012	0	0
1	0.0188	1.879	recessive	-0.5015	0	0
1	0.0189	1.885	recessive	-0.5018	0	0
1	0.0189	1.891	recessive	-0.5021	0	0
1	0.019	1.896	recessive	-0.5025	0	0
1	0.0191	1.908	recessive	-0.5031	0	0
1	0.0192	1.919	recessive	-0.5037	0	0
1	0.0193	1.93	recessive	-0.5044	0	0
1	0.0194	1.942	recessive	-0.505	0	0
1	0.0196	1.959	recessive	-0.506	0	0
1	0.0198	1.975	recessive	-0.5069	0	0
1	0.0199	1.992	recessive	-0.5079	0	0
1	0.0201	2.009	recessive	-0.5089	0	0
1	0.0201	2.012	recessive	-0.509	0	0
1	0.0202	2.015	recessive	-0.5092	0	0
1	0.0202	2.019	recessive	-0.5094	0	0
1	0.0202	2.022	recessive	-0.5096	0	0
1	0.0203	2.029	recessive	-0.51	0	0
1	0.0204	2.035	recessive	-0.5104	0	0
1	0.0204	2.042	recessive	-0.5107	0	0
1	0.0205	2.048	recessive	-0.5111	0	0
1	0.0206	2.056	recessive	-0.5115	0	0
1	0.0206	2.063	recessive	-0.512	0	0
1	0.0207	2.071	recessive	-0.5124	0	0
1	0.0208	2.078	recessive	-0.5128	0	0
1	0.0208	2.082	recessive	-0.5131	0	0
1	0.0209	2.085	recessive	-0.5133	0	0
1	0.0209	2.089	recessive	-0.5135	0	0
1	0.0209	2.092	recessive	-0.5137	0	0
1	0.0209	2.095	recessive	-0.5138	0	0
1	0.021	2.097	recessive	-0.514	0	0
1	0.021	2.1	recessive	-0.5141	0	0
1	0.021	2.102	recessive	-0.5142	0	0
1	0.0212	2.12	recessive	-0.5153	0	0
1	0.0214	2.139	recessive	-0.5164	0	0
1	0.0216	2.157	recessive	-0.5175	0	0
1	0.0218	2.175	recessive	-0.5185	0	0
1	0.0218	2.179	recessive	-0.5188	0	0
1	0.0218	2.183	recessive	-0.519	0	0
1	0.0219	2.187	recessive	-0.5193	0	0
1	0.0219	2.191	recessive	-0.5195	0	0
1	0.0219	2.193	recessive	-0.5196	0	0
1	0.0219	2.194	recessive	-0.5196	0	0
1	0.0219	2.195	recessive	-0.5197	0	0
1	0.022	2.196	recessive	-0.5198	0	0
1	0.0221	2.208	recessive	-0.5205	0	0
1	0.0222	2.221	recessive	-0.5213	0	0
1	0.0223	2.234	recessive	-0.522	0	0
1	0.0225	2.246	recessive	-0.5228	0	0
1	0.0225	2.25	recessive	-0.523	0	0
1	0.0225	2.253	recessive	-0.5232	0	0
1	0.0226	2.256	recessive	-0.5233	0	0
1	0.0226	2.259	recessive	-0.5235	0	0
1	0.0226	2.264	recessive	-0.5238	0	0
1	0.0227	2.269	recessive	-0.5241	0	0
1	0.0227	2.273	recessive	-0.5244	0	0
1	0.0228	2.278	recessive	-0.5246	0	0
1	0.0228	2.281	recessive	-0.5248	0	0
1	0.0228	2.284	recessive	-0.525	0	0
1	0.0229	2.286	recessive	-0.5252	0	0
1	0.0229	2.289	recessive	-0.5253	0	0
1	0.0229	2.292	recessive	-0.5255	0	0
1	0.023	2.296	recessive	-0.5257	0	0
1	0.023	2.299	recessive	-0.5259	0	0
1	0.023	2.302	recessive	-0.5261	0	0
1	0.0231	2.308	recessive	-0.5265	0	0
1	0.0231	2.315	recessive	-0.5269	0	0
1	0.0232	2.322	recessive	-0.5273	0	0
1	0.0233	2.328	recessive	-0.5277	0	0
1	0.0233	2.333	recessive	-0.528	0	0
1	0.0234	2.338	recessive	-0.5283	0	0
1	0.0234	2.343	recessive	-0.5286	0	0
1	0.0235	2.347	recessive	-0.5288	0	0
1	0.0235	2.351	recessive	-0.5291	0	0
1	0.0235	2.355	recessive	-0.5293	0	0
1	0.0236	2.358	recessive	-0.5295	0	0
1	0.0236	2.362	recessive	-0.5297	0	0
1	0.0237	2.366	recessive	-0.53	0	0
1	0.0237	2.369	recessive	-0.5302	0	0
1	0.0237	2.373	recessive	-0.5304	0	0
1	0.0238	2.376	recessive	-0.5306	0	0
1	0.0238	2.378	recessive	-0.5307	0	0
1	0.0238	2.38	recessive	-0.5308	0	0
1	0.0238	2.382	recessive	-0.5309	0	0
1	0.0238	2.383	recessive	-0.5311	0	0
1	0.0239	2.389	recessive	-0.5314	0	0
1	0.024	2.395	recessive	-0.5318	0	0
1	0.024	2.401	recessive	-0.5321	0	0
1	0.0241	2.407	recessive	-0.5325	0	0
1	0.0243	2.431	recessive	-0.534	0	0
1	0.0245	2.454	recessive	-0.5354	0	0
1	0.0248	2.478	recessive	-0.5369	0	0
1	0.025	2.501	recessive	-0.5383	0	0
1	0.025	2.503	recessive	-0.5385	0	0
1	0.025	2.505	recessive	-0.5386	0	0
1	0.0251	2.506	recessive	-0.5387	0	0
1	0.0251	2.508	recessive	-0.5388	0	0
1	0.0252	2.519	recessive	-0.5394	0	0
1	0.0253	2.529	recessive	-0.5401	0	0
1	0.0254	2.54	recessive	-0.5408	0	0
1	0.0255	2.55	recessive	-0.5414	0	0
1	0.0261	2.611	recessive	-0.5453	0	0
1	0.0267	2.672	recessive	-0.5492	0	0
1	0.0273	2.733	recessive	-0.5532	0	0
1	0.0279	2.794	recessive	-0.5572	0	0
1	0.028	2.799	recessive	-0.5575	0	0
1	0.028	2.805	recessive	-0.5579	0	0
1	0.0281	2.81	recessive	-0.5582	0	0
1	0.0282	2.815	recessive	-0.5586	0	0
1	0.0285	2.848	recessive	-0.5608	0	0
1	0.0288	2.882	recessive	-0.563	0	0
1	0.0291	2.915	recessive	-0.5653	0	0
1	0.0295	2.948	recessive	-0.5675	0	0
1	0.0297	2.972	recessive	-0.5691	0	0
1	0.0299	2.995	recessive	-0.5707	0	0
1	0.0302	3.018	recessive	-0.5724	0	0
1	0.0304	3.042	recessive	-0.574	0	0
1	0.0306	3.059	recessive	-0.5752	0	0
1	0.0308	3.076	recessive	-0.5764	0	0
1	0.0309	3.094	recessive	-0.5776	0	0
1	0.0311	3.111	recessive	-0.5788	0	0
1	0.0312	3.115	recessive	-0.5791	0	0
1	0.0312	3.119	recessive	-0.5794	0	0
1	0.0312	3.123	recessive	-0.5797	0	0
1	0.0313	3.127	recessive	-0.58	0	0
1	0.0313	3.133	recessive	-0.5803	0	0
1	0.0314	3.138	recessive	-0.5807	0	0
1	0.0314	3.143	recessive	-0.5811	0	0
1	0.0315	3.148	recessive	-0.5815	0	0
1	0.0315	3.152	recessive	-0.5817	0	0
1	0.0316	3.155	recessive	-0.5819	0	0
1	0.0316	3.159	recessive	-0.5822	0	0
1	0.0316	3.162	recessive	-0.5824	0	0
1	0.0317	3.172	recessive	-0.5831	0	0
1	0.0318	3.181	recessive	-0.5838	0	0
1	0.0319	3.191	recessive	-0.5845	0	0
1	0.032	3.2	recessive	-0.5852	0	0
1	0.0321	3.211	recessive	-0.586	0	0
1	0.0322	3.222	recessive	-0.5867	0	0
1	0.0323	3.233	recessive	-0.5875	0	0
1	0.0324	3.244	recessive	-0.5883	0	0
1	0.0326	3.26	recessive	-0.5895	0	0
1	0.0328	3.276	recessive	-0.5907	0	0
1	0.0329	3.293	recessive	-0.5919	0	0
1	0.0331	3.309	recessive	-0.593	0	0
1	0.0333	3.325	recessive	-0.5942	0	0
1	0.0334	3.342	recessive	-0.5955	0	0
1	0.0336	3.358	recessive	-0.5967	0	0
1	0.0337	3.375	recessive	-0.5979	0	0
1	0.0339	3.386	recessive	-0.5987	0	0
1	0.034	3.397	recessive	-0.5996	0	0
1	0.0341	3.408	recessive	-0.6004	0	0
1	0.0342	3.42	recessive	-0.6013	0	0
1	0.0343	3.435	recessive	-0.6024	0	0
1	0.0345	3.45	recessive	-0.6036	0	0
1	0.0347	3.466	recessive	-0.6047	0	0
1	0.0348	3.481	recessive	-0.6059	0	0
1	0.0353	3.535	recessive	-0.61	0	0
1	0.0359	3.589	recessive	-0.6142	0	0
1	0.0364	3.643	recessive	-0.6184	0	0
1	0.037	3.697	recessive	-0.6227	0	0
1	0.037	3.704	recessive	-0.6233	0	0
1	0.0371	3.711	recessive	-0.6238	0	0
1	0.0372	3.717	recessive	-0.6244	0	0
1	0.0372	3.724	recessive	-0.6249	0	0
1	0.0373	3.733	recessive	-0.6256	0	0
1	0.0374	3.742	recessive	-0.6264	0	0
1	0.0375	3.751	recessive	-0.6271	0	0
1	0.0376	3.761	recessive	-0.6278	0	0
1	0.0377	3.765	recessive	-0.6282	0	0
1	0.0377	3.77	recessive	-0.6286	0	0
1	0.0377	3.774	recessive	-0.6289	0	0
1	0.0378	3.779	recessive	-0.6293	0	0
1	0.0378	3.783	recessive	-0.6297	0	0
1	0.0379	3.788	recessive	-0.63	0	0
1	0.0379	3.792	recessive	-0.6304	0	0
1	0.038	3.797	recessive	-0.6308	0	0
1	0.038	3.804	recessive	-0.6314	0	0
1	0.0381	3.812	recessive	-0.632	0	0
1	0.0382	3.82	recessive	-0.6327	0	0
1	0.0383	3.828	recessive	-0.6333	0	0
1	0.0383	3.832	recessive	-0.6336	0	0
1	0.0384	3.835	recessive	-0.6339	0	0
1	0.0384	3.839	recessive	-0.6342	0	0
1	0.0384	3.843	recessive	-0.6345	0	0
1	0.0385	3.851	recessive	-0.6352	0	0
1	0.0386	3.859	recessive	-0.6359	0	0
1	0.0387	3.867	recessive	-0.6365	0	0
1	0.0388	3.875	recessive	-0.6372	0	0
1	0.0389	3.893	recessive	-0.6387	0	0
1	0.0391	3.911	recessive	-0.6402	0	0
1	0.0393	3.929	recessive	-0.6417	0	0
1	0.0395	3.947	recessive	-0.6432	0	0
1	0.0395	3.951	recessive	-0.6435	0	0
1	0.0395	3.955	recessive	-0.6439	0	0
1	0.0396	3.959	recessive	-0.6442	0	0
1	0.0396	3.963	recessive	-0.6446	0	0
1	0.0396	3.963	recessive	-0.6446	0	0
1	0.0396	3.964	recessive	-0.6446	0	0
1	0.0396	3.964	recessive	-0.6447	0	0
1	0.0396	3.965	recessive	-0.6447	0	0
1	0.0397	3.965	recessive	-0.6448	0	0
1	0.0397	3.966	recessive	-0.6448	0	0
1	0.0397	3.967	recessive	-0.6449	0	0
1	0.0397	3.967	recessive	-0.645	0	0
1	0.0397	3.973	recessive	-0.6454	0	0
1	0.0398	3.978	recessive	-0.6459	0	0
1	0.0398	3.984	recessive	-0.6463	0	0
1	0.0399	3.989	recessive	-0.6468	0	0
1	0.0399	3.989	recessive	-0.6468	0	0
1	0.0399	3.99	recessive	-0.6469	0	0
1	0.0399	3.99	recessive	-0.6469	0	0
1	0.0399	3.99	recessive	-0.6469	0	0
1	0.04	3.995	recessive	-0.6473	0	0
1	0.04	4	recessive	-0.6478	0	0
1	0.0401	4.005	recessive	-0.6482	0	0
1	0.0401	4.01	recessive	-0.6486	0	0
1	0.0401	4.013	recessive	-0.6489	0	0
1	0.0402	4.016	recessive	-0.6491	0	0
1	0.0402	4.019	recessive	-0.6493	0	0
1	0.0402	4.021	recessive	-0.6496	0	0
1	0.0402	4.024	recessive	-0.6498	0	0
1	0.0403	4.027	recessive	-0.6501	0	0
1	0.0403	4.03	recessive	-0.6503	0	0
1	0.0403	4.033	recessive	-0.6506	0	0
1	0.0404	4.036	recessive	-0.6508	0	0
1	0.0404	4.039	recessive	-0.6511	0	0
1	0.0404	4.042	recessive	-0.6513	0	0
1	0.0404	4.045	recessive	-0.6516	0	0
1	0.0405	4.046	recessive	-0.6517	0	0
1	0.0405	4.048	recessive	-0.6519	0	0
1	0.0405	4.05	recessive	-0.652	0	0
1	0.0405	4.051	recessive	-0.6521	0	0
1	0.0405	4.054	recessive	-0.6524	0	0
1	0.0406	4.056	recessive	-0.6526	0	0
1	0.0406	4.059	recessive	-0.6528	0	0
1	0.0406	4.062	recessive	-0.653	0	0
1	0.0407	4.066	recessive	-0.6534	0	0
1	0.0407	4.07	recessive	-0.6538	0	0
1	0.0407	4.075	recessive	-0.6542	0	0
1	0.0408	4.079	recessive	-0.6546	0	0
1	0.0408	4.082	recessive	-0.6548	0	0
1	0.0408	4.085	recessive	-0.6551	0	0
1	0.0409	4.088	recessive	-0.6553	0	0
1	0.0409	4.09	recessive	-0.6555	0	0
1	0.0409	4.093	recessive	-0.6557	0	0
1	0.0409	4.095	recessive	-0.656	0	0
1	0.041	4.097	recessive	-0.6562	0	0
1	0.041	4.1	recessive	-0.6564	0	0
1	0.041	4.105	recessive	-0.6568	0	0
1	0.0411	4.11	recessive	-0.6573	0	0
1	0.0412	4.115	recessive	-0.6577	0	0
1	0.0412	4.121	recessive	-0.6582	0	0
1	0.0412	4.124	recessive	-0.6585	0	0
1	0.0413	4.127	recessive	-0.6588	0	0
1	0.0413	4.131	recessive	-0.6591	0	0
1	0.0413	4.134	recessive	-0.6594	0	0
1	0.0414	4.14	recessive	-0.6599	0	0
1	0.0415	4.146	recessive	-0.6604	0	0
1	0.0415	4.151	recessive	-0.6609	0	0
1	0.0416	4.157	recessive	-0.6614	0	0
1	0.0416	4.161	recessive	-0.6618	0	0
1	0.0416	4.165	recessive	-0.6621	0	0
1	0.0417	4.169	recessive	-0.6625	0	0
1	0.0417	4.172	recessive	-0.6628	0	0
1	0.0417	4.173	recessive	-0.6628	0	0
1	0.0417	4.174	recessive	-0.6629	0	0
1	0.0417	4.174	recessive	-0.663	0	0
1	0.0417	4.175	recessive	-0.663	0	0
1	0.0419	4.188	recessive	-0.6642	0	0
1	0.042	4.201	recessive	-0.6653	0	0
1	0.0421	4.214	recessive	-0.6665	0	0
1	0.0423	4.227	recessive	-0.6677	0	0
1	0.0423	4.227	recessive	-0.6677	0	0
1	0.0423	4.227	recessive	-0.6677	0	0
1	0.0423	4.228	recessive	-0.6677	0	0
1	0.0423	4.228	recessive	-0.6678	0	0
1	0.0424	4.237	recessive	-0.6686	0	0
1	0.0425	4.246	recessive	-0.6694	0	0
1	0.0426	4.255	recessive	-0.6702	0	0
1	0.0426	4.264	recessive	-0.6711	0	0
1	0.043	4.303	recessive	-0.6746	0	0
1	0.0434	4.342	recessive	-0.6782	0	0
1	0.0438	4.38	recessive	-0.6818	0	0
1	0.0442	4.419	recessive	-0.6855	0	0
1	0.0442	4.419	recessive	-0.6855	0	0
1	0.0442	4.419	recessive	-0.6855	0	0
1	0.0442	4.42	recessive	-0.6855	0	0
1	0.0442	4.42	recessive	-0.6855	0	0
1	0.0442	4.42	recessive	-0.6855	0	0
1	0.0442	4.42	recessive	-0.6855	0	0
1	0.0442	4.42	recessive	-0.6855	0	0
1	0.0442	4.42	recessive	-0.6855	0	0
1	0.0442	4.42	recessive	-0.6856	0	0
1	0.0442	4.42	recessive	-0.6856	0	0
1	0.0442	4.42	recessive	-0.6856	0	0
1	0.0442	4.421	recessive	-0.6856	0	0
1	0.0442	4.422	recessive	-0.6858	0	0
1	0.0442	4.423	recessive	-0.6859	0	0
1	0.0442	4.425	recessive	-0.686	0	0
1	0.0443	4.426	recessive	-0.6861	0	0
1	0.0443	4.432	recessive	-0.6867	0	0
1	0.0444	4.438	recessive	-0.6873	0	0
1	0.0444	4.444	recessive	-0.6878	0	0
1	0.0445	4.45	recessive	-0.6884	0	0
1	0.0445	4.452	recessive	-0.6886	0	0
1	0.0445	4.455	recessive	-0.6889	0	0
1	0.0446	4.457	recessive	-0.6891	0	0
1	0.0446	4.459	recessive	-0.6893	0	0
1	0.0446	4.462	recessive	-0.6896	0	0
1	0.0446	4.465	recessive	-0.6898	0	0
1	0.0447	4.467	recessive	-0.6901	0	0
1	0.0447	4.47	recessive	-0.6903	0	0
1	0.0447	4.471	recessive	-0.6905	0	0
1	0.0447	4.473	recessive	-0.6906	0	0
1	0.0447	4.474	recessive	-0.6907	0	0
1	0.0448	4.475	recessive	-0.6908	0	0
1	0.0448	4.478	recessive	-0.6911	0	0
1	0.0448	4.48	recessive	-0.6913	0	0
1	0.0448	4.483	recessive	-0.6916	0	0
1	0.0449	4.485	recessive	-0.6918	0	0
1	0.0449	4.489	recessive	-0.6922	0	0
1	0.0449	4.492	recessive	-0.6925	0	0
1	0.045	4.496	recessive	-0.6928	0	0
1	0.045	4.499	recessive	-0.6932	0	0
1	0.0451	4.505	recessive	-0.6937	0	0
1	0.0451	4.511	recessive	-0.6943	0	0
1	0.0452	4.517	recessive	-0.6949	0	0
1	0.0452	4.523	recessive	-0.6955	0	0
1	0.0454	4.536	recessive	-0.6967	0	0
1	0.0455	4.549	recessive	-0.698	0	0
1	0.0456	4.562	recessive	-0.6993	0	0
1	0.0458	4.575	recessive	-0.7006	0	0
1	0.0458	4.579	recessive	-0.701	0	0
1	0.0458	4.583	recessive	-0.7014	0	0
1	0.0459	4.587	recessive	-0.7018	0	0
1	0.0459	4.591	recessive	-0.7021	0	0
1	0.0459	4.593	recessive	-0.7024	0	0
1	0.046	4.596	recessive	-0.7026	0	0
1	0.046	4.598	recessive	-0.7029	0	0
1	0.046	4.601	recessive	-0.7031	0	0
1	0.046	4.602	recessive	-0.7033	0	0
1	0.046	4.603	recessive	-0.7034	0	0
1	0.046	4.605	recessive	-0.7035	0	0
1	0.0461	4.606	recessive	-0.7036	0	0
1	0.0461	4.612	recessive	-0.7042	0	0
1	0.0462	4.617	recessive	-0.7047	0	0
1	0.0462	4.623	recessive	-0.7053	0	0
1	0.0463	4.628	recessive	-0.7059	0	0
1	0.0463	4.63	recessive	-0.706	0	0
1	0.0463	4.632	recessive	-0.7062	0	0
1	0.0463	4.633	recessive	-0.7064	0	0
1	0.0464	4.635	recessive	-0.7066	0	0
1	0.0464	4.642	recessive	-0.7073	0	0
1	0.0465	4.649	recessive	-0.708	0	0
1	0.0466	4.656	recessive	-0.7087	0	0
1	0.0466	4.663	recessive	-0.7094	0	0
1	0.0467	4.665	recessive	-0.7096	0	0
1	0.0467	4.667	recessive	-0.7098	0	0
1	0.0467	4.669	recessive	-0.71	0	0
1	0.0467	4.671	recessive	-0.7102	0	0
1	0.0467	4.674	recessive	-0.7104	0	0
1	0.0468	4.676	recessive	-0.7107	0	0
1	0.0468	4.678	recessive	-0.7109	0	0
1	0.0468	4.681	recessive	-0.7111	0	0
1	0.0469	4.686	recessive	-0.7117	0	0
1	0.0469	4.691	recessive	-0.7122	0	0
1	0.047	4.696	recessive	-0.7127	0	0
1	0.047	4.701	recessive	-0.7132	0	0
1	0.047	4.704	recessive	-0.7135	0	0
1	0.0471	4.706	recessive	-0.7138	0	0
1	0.0471	4.709	recessive	-0.714	0	0
1	0.0471	4.712	recessive	-0.7143	0	0
1	0.0472	4.715	recessive	-0.7147	0	0
1	0.0472	4.718	recessive	-0.715	0	0
1	0.0472	4.722	recessive	-0.7154	0	0
1	0.0473	4.725	recessive	-0.7157	0	0
1	0.0473	4.726	recessive	-0.7157	0	0
1	0.0473	4.726	recessive	-0.7158	0	0
1	0.0473	4.726	recessive	-0.7158	0	0
1	0.0473	4.727	recessive	-0.7159	0	0
1	0.0473	4.732	recessive	-0.7164	0	0
1	0.0474	4.738	recessive	-0.717	0	0
1	0.0474	4.743	recessive	-0.7175	0	0
1	0.0475	4.748	recessive	-0.7181	0	0
1	0.0475	4.751	recessive	-0.7183	0	0
1	0.0475	4.753	recessive	-0.7186	0	0
1	0.0476	4.755	recessive	-0.7188	0	0
1	0.0476	4.757	recessive	-0.719	0	0
1	0.0476	4.759	recessive	-0.7192	0	0
1	0.0476	4.761	recessive	-0.7194	0	0
1	0.0476	4.763	recessive	-0.7196	0	0
1	0.0476	4.764	recessive	-0.7198	0	0
1	0.0478	4.776	recessive	-0.7209	0	0
1	0.0479	4.787	recessive	-0.7221	0	0
1	0.048	4.798	recessive	-0.7233	0	0
1	0.0481	4.809	recessive	-0.7245	0	0
1	0.0482	4.816	recessive	-0.7252	0	0
1	0.0482	4.823	recessive	-0.7259	0	0
1	0.0483	4.83	recessive	-0.7266	0	0
1	0.0484	4.836	recessive	-0.7273	0	0
1	0.0485	4.847	recessive	-0.7285	0	0
1	0.0486	4.858	recessive	-0.7296	0	0
1	0.0487	4.868	recessive	-0.7307	0	0
1	0.0488	4.879	recessive	-0.7319	0	0
1	0.0488	4.881	recessive	-0.7321	0	0
1	0.0488	4.883	recessive	-0.7323	0	0
1	0.0488	4.885	recessive	-0.7325	0	0
1	0.0489	4.887	recessive	-0.7327	0	0
1	0.0489	4.888	recessive	-0.7329	0	0
1	0.0489	4.89	recessive	-0.7331	0	0
1	0.0489	4.892	recessive	-0.7332	0	0
1	0.0489	4.893	recessive	-0.7334	0	0
1	0.049	4.895	recessive	-0.7336	0	0
1	0.049	4.897	recessive	-0.7338	0	0
1	0.049	4.899	recessive	-0.7341	0	0
1	0.049	4.901	recessive	-0.7343	0	0
1	0.049	4.904	recessive	-0.7346	0	0
1	0.0491	4.906	recessive	-0.7349	0	0
1	0.0491	4.909	recessive	-0.7352	0	0
1	0.0491	4.912	recessive	-0.7355	0	0
1	0.0491	4.912	recessive	-0.7355	0	0
1	0.0491	4.913	recessive	-0.7355	0	0
1	0.0491	4.913	recessive	-0.7356	0	0
1	0.0491	4.914	recessive	-0.7356	0	0
1	0.0491	4.914	recessive	-0.7357	0	0
1	0.0491	4.914	recessive	-0.7357	0	0
1	0.0491	4.915	recessive	-0.7357	0	0
1	0.0491	4.915	recessive	-0.7358	0	0
1	0.0491	4.915	recessive	-0.7358	0	0
1	0.0491	4.915	recessive	-0.7358	0	0
1	0.0491	4.915	recessive	-0.7358	0	0
1	0.0492	4.915	recessive	-0.7358	0	0
1	0.0492	4.918	recessive	-0.7362	0	0
1	0.0492	4.922	recessive	-0.7365	0	0
1	0.0493	4.925	recessive	-0.7369	0	0
1	0.0493	4.929	recessive	-0.7373	0	0
1	0.0493	4.93	recessive	-0.7374	0	0
1	0.0493	4.93	recessive	-0.7374	0	0
1	0.0493	4.931	recessive	-0.7375	0	0
1	0.0493	4.931	recessive	-0.7375	0	0
1	0.0493	4.934	recessive	-0.7378	0	0
1	0.0494	4.937	recessive	-0.7382	0	0
1	0.0494	4.94	recessive	-0.7385	0	0
1	0.0494	4.942	recessive	-0.7388	0	0
1	0.0494	4.945	recessive	-0.739	0	0
1	0.0495	4.947	recessive	-0.7393	0	0
1	0.0495	4.95	recessive	-0.7396	0	0
1	0.0495	4.952	recessive	-0.7398	0	0
1	0.0495	4.953	recessive	-0.74	0	0
1	0.0495	4.955	recessive	-0.7401	0	0
1	0.0496	4.956	recessive	-0.7403	0	0
1	0.0496	4.957	recessive	-0.7404	0	0
1	0.0496	4.962	recessive	-0.7409	0	0
1	0.0497	4.966	recessive	-0.7414	0	0
1	0.0497	4.97	recessive	-0.7419	0	0
1	0.0497	4.975	recessive	-0.7423	0	0
1	0.0498	4.983	recessive	-0.7432	0	0
1	0.0499	4.99	recessive	-0.7441	0	0
1	0.05	4.998	recessive	-0.7449	0	0
1	0.0501	5.006	recessive	-0.7458	0	0
1	0.0501	5.008	recessive	-0.746	0	0
1	0.0501	5.01	recessive	-0.7462	0	0
1	0.0501	5.012	recessive	-0.7465	0	0
1	0.0501	5.014	recessive	-0.7467	0	0
1	0.0502	5.017	recessive	-0.747	0	0
1	0.0502	5.02	recessive	-0.7474	0	0
1	0.0502	5.024	recessive	-0.7478	0	0
1	0.0503	5.027	recessive	-0.7481	0	0
1	0.0503	5.027	recessive	-0.7482	0	0
1	0.0503	5.028	recessive	-0.7483	0	0
1	0.0503	5.028	recessive	-0.7483	0	0
1	0.0503	5.029	recessive	-0.7484	0	0
1	0.0503	5.029	recessive	-0.7484	0	0
1	0.0503	5.03	recessive	-0.7485	0	0
1	0.0503	5.03	recessive	-0.7485	0	0
1	0.0503	5.03	recessive	-0.7485	0	0
1	0.0503	5.031	recessive	-0.7486	0	0
1	0.0503	5.032	recessive	-0.7487	0	0
1	0.0503	5.032	recessive	-0.7487	0	0
1	0.0503	5.033	recessive	-0.7488	0	0
1	0.0504	5.036	recessive	-0.7491	0	0
1	0.0504	5.038	recessive	-0.7494	0	0
1	0.0504	5.041	recessive	-0.7498	0	0
1	0.0504	5.044	recessive	-0.7501	0	0
1	0.0505	5.048	recessive	-0.7505	0	0
1	0.0505	5.052	recessive	-0.7509	0	0
1	0.0506	5.055	recessive	-0.7514	0	0
1	0.0506	5.059	recessive	-0.7518	0	0
1	0.0508	5.075	recessive	-0.7536	0	0
1	0.0509	5.091	recessive	-0.7554	0	0
1	0.0511	5.107	recessive	-0.7572	0	0
1	0.0512	5.123	recessive	-0.759	0	0
1	0.0513	5.127	recessive	-0.7596	0	0
1	0.0513	5.132	recessive	-0.7601	0	0
1	0.0514	5.137	recessive	-0.7607	0	0
1	0.0514	5.142	recessive	-0.7612	0	0
1	0.0516	5.155	recessive	-0.7628	0	0
1	0.0517	5.169	recessive	-0.7645	0	0
1	0.0518	5.183	recessive	-0.7661	0	0
1	0.052	5.197	recessive	-0.7677	0	0
1	0.052	5.197	recessive	-0.7678	0	0
1	0.052	5.198	recessive	-0.7678	0	0
1	0.052	5.198	recessive	-0.7679	0	0
1	0.052	5.199	recessive	-0.768	0	0
1	0.052	5.202	recessive	-0.7683	0	0
1	0.052	5.205	recessive	-0.7687	0	0
1	0.0521	5.208	recessive	-0.769	0	0
1	0.0521	5.211	recessive	-0.7694	0	0
1	0.0522	5.219	recessive	-0.7704	0	0
1	0.0523	5.228	recessive	-0.7714	0	0
1	0.0524	5.236	recessive	-0.7724	0	0
1	0.0524	5.244	recessive	-0.7734	0	0
1	0.0526	5.264	recessive	-0.7758	0	0
1	0.0528	5.284	recessive	-0.7782	0	0
1	0.053	5.304	recessive	-0.7806	0	0
1	0.0532	5.323	recessive	-0.783	0	0
1	0.0532	5.324	recessive	-0.7831	0	0
1	0.0532	5.324	recessive	-0.7831	0	0
1	0.0532	5.325	recessive	-0.7832	0	0
1	0.0533	5.325	recessive	-0.7832	0	0
1	0.0533	5.33	recessive	-0.7838	0	0
1	0.0534	5.335	recessive	-0.7844	0	0
1	0.0534	5.34	recessive	-0.785	0	0
1	0.0534	5.345	recessive	-0.7856	0	0
1	0.0536	5.357	recessive	-0.7872	0	0
1	0.0537	5.37	recessive	-0.7888	0	0
1	0.0538	5.382	recessive	-0.7903	0	0
1	0.0539	5.395	recessive	-0.7919	0	0
1	0.054	5.399	recessive	-0.7924	0	0
1	0.054	5.402	recessive	-0.7928	0	0
1	0.0541	5.406	recessive	-0.7933	0	0
1	0.0541	5.41	recessive	-0.7937	0	0
1	0.0541	5.412	recessive	-0.7941	0	0
1	0.0542	5.415	recessive	-0.7945	0	0
1	0.0542	5.418	recessive	-0.7948	0	0
1	0.0542	5.421	recessive	-0.7952	0	0
1	0.0542	5.424	recessive	-0.7955	0	0
1	0.0543	5.426	recessive	-0.7959	0	0
1	0.0543	5.429	recessive	-0.7962	0	0
1	0.0543	5.432	recessive	-0.7966	0	0
1	0.0543	5.434	recessive	-0.7969	0	0
1	0.0544	5.437	recessive	-0.7972	0	0
1	0.0544	5.439	recessive	-0.7975	0	0
1	0.0544	5.441	recessive	-0.7978	0	0
1	0.0544	5.444	recessive	-0.7982	0	0
1	0.0545	5.447	recessive	-0.7985	0	0
1	0.0545	5.45	recessive	-0.7989	0	0
1	0.0545	5.453	recessive	-0.7993	0	0
1	0.0546	5.458	recessive	-0.7999	0	0
1	0.0546	5.462	recessive	-0.8005	0	0
1	0.0547	5.467	recessive	-0.8011	0	0
1	0.0547	5.472	recessive	-0.8017	0	0
1	0.0547	5.473	recessive	-0.8019	0	0
1	0.0547	5.474	recessive	-0.8021	0	0
1	0.0548	5.476	recessive	-0.8022	0	0
1	0.0548	5.477	recessive	-0.8024	0	0
1	0.0549	5.495	recessive	-0.8047	0	0
1	0.0551	5.513	recessive	-0.807	0	0
1	0.0553	5.53	recessive	-0.8093	0	0
1	0.0555	5.548	recessive	-0.8117	0	0
1	0.0556	5.561	recessive	-0.8134	0	0
1	0.0557	5.574	recessive	-0.8152	0	0
1	0.0559	5.588	recessive	-0.817	0	0
1	0.056	5.601	recessive	-0.8188	0	0
1	0.0561	5.607	recessive	-0.8196	0	0
1	0.0561	5.613	recessive	-0.8204	0	0
1	0.0562	5.619	recessive	-0.8212	0	0
1	0.0562	5.625	recessive	-0.822	0	0
1	0.0563	5.629	recessive	-0.8226	0	0
1	0.0563	5.633	recessive	-0.8232	0	0
1	0.0564	5.637	recessive	-0.8237	0	0
1	0.0564	5.642	recessive	-0.8243	0	0
1	0.0564	5.643	recessive	-0.8245	0	0
1	0.0564	5.645	recessive	-0.8248	0	0
1	0.0565	5.646	recessive	-0.825	0	0
1	0.0565	5.648	recessive	-0.8252	0	0
1	0.0565	5.653	recessive	-0.8259	0	0
1	0.0566	5.659	recessive	-0.8267	0	0
1	0.0566	5.664	recessive	-0.8274	0	0
1	0.0567	5.67	recessive	-0.8282	0	0
1	0.0567	5.671	recessive	-0.8283	0	0
1	0.0567	5.672	recessive	-0.8285	0	0
1	0.0567	5.673	recessive	-0.8286	0	0
1	0.0567	5.674	recessive	-0.8288	0	0
1	0.0568	5.679	recessive	-0.8295	0	0
1	0.0568	5.684	recessive	-0.8302	0	0
1	0.0569	5.689	recessive	-0.8309	0	0
1	0.0569	5.694	recessive	-0.8316	0	0
1	0.0571	5.708	recessive	-0.8335	0	0
1	0.0572	5.721	recessive	-0.8354	0	0
1	0.0574	5.735	recessive	-0.8374	0	0
1	0.0575	5.749	recessive	-0.8393	0	0
1	0.0576	5.757	recessive	-0.8404	0	0
1	0.0576	5.764	recessive	-0.8415	0	0
1	0.0577	5.772	recessive	-0.8426	0	0
1	0.0578	5.78	recessive	-0.8438	0	0
1	0.0578	5.781	recessive	-0.844	0	0
1	0.0578	5.783	recessive	-0.8442	0	0
1	0.0578	5.784	recessive	-0.8444	0	0
1	0.0579	5.786	recessive	-0.8446	0	0
1	0.0579	5.788	recessive	-0.845	0	0
1	0.0579	5.791	recessive	-0.8454	0	0
1	0.0579	5.793	recessive	-0.8457	0	0
1	0.058	5.796	recessive	-0.8461	0	0
1	0.0581	5.808	recessive	-0.8478	0	0
1	0.0582	5.82	recessive	-0.8496	0	0
1	0.0583	5.832	recessive	-0.8514	0	0
1	0.0584	5.845	recessive	-0.8532	0	0
1	0.059	5.896	recessive	-0.8609	0	0
1	0.0595	5.948	recessive	-0.8688	0	0
1	0.06	6	recessive	-0.8769	0	0
1	0.0605	6.052	recessive	-0.8851	0	0
1	0.0606	6.063	recessive	-0.8869	0	0
1	0.0607	6.074	recessive	-0.8887	0	0
1	0.0609	6.085	recessive	-0.8905	0	0
1	0.061	6.096	recessive	-0.8923	0	0
1	0.061	6.099	recessive	-0.8927	0	0
1	0.061	6.102	recessive	-0.8932	0	0
1	0.061	6.105	recessive	-0.8937	0	0
1	0.0611	6.108	recessive	-0.8942	0	0
1	0.0612	6.116	recessive	-0.8955	0	0
1	0.0612	6.124	recessive	-0.8968	0	0
1	0.0613	6.132	recessive	-0.8981	0	0
1	0.0614	6.14	recessive	-0.8995	0	0
1	0.0615	6.145	recessive	-0.9004	0	0
1	0.0615	6.151	recessive	-0.9013	0	0
1	0.0616	6.157	recessive	-0.9023	0	0
1	0.0616	6.162	recessive	-0.9032	0	0
1	0.0617	6.166	recessive	-0.9038	0	0
1	0.0617	6.169	recessive	-0.9043	0	0
1	0.0617	6.172	recessive	-0.9049	0	0
1	0.0618	6.175	recessive	-0.9054	0	0
1	0.0618	6.184	recessive	-0.9069	0	0
1	0.0619	6.192	recessive	-0.9083	0	0
1	0.062	6.201	recessive	-0.9098	0	0
1	0.0621	6.209	recessive	-0.9112	0	0
1	0.0621	6.212	recessive	-0.9116	0	0
1	0.0621	6.214	recessive	-0.912	0	0
1	0.0622	6.216	recessive	-0.9124	0	0
1	0.0622	6.219	recessive	-0.9128	0	0
1	0.0622	6.22	recessive	-0.9131	0	0
1	0.0622	6.222	recessive	-0.9134	0	0
1	0.0622	6.223	recessive	-0.9136	0	0
1	0.0622	6.225	recessive	-0.9139	0	0
1	0.0624	6.243	recessive	-0.917	0	0
1	0.0626	6.261	recessive	-0.9202	0	0
1	0.0628	6.279	recessive	-0.9234	0	0
1	0.063	6.297	recessive	-0.9266	0	0
1	0.063	6.299	recessive	-0.9269	0	0
1	0.063	6.301	recessive	-0.9272	0	0
1	0.063	6.303	recessive	-0.9276	0	0
1	0.063	6.305	recessive	-0.9279	0	0
1	0.0631	6.307	recessive	-0.9284	0	0
1	0.0631	6.31	recessive	-0.9288	0	0
1	0.0631	6.313	recessive	-0.9293	0	0
1	0.0632	6.315	recessive	-0.9298	0	0
1	0.0632	6.318	recessive	-0.9302	0	0
1	0.0632	6.32	recessive	-0.9306	0	0
1	0.0632	6.322	recessive	-0.9311	0	0
1	0.0632	6.325	recessive	-0.9315	0	0
1	0.0633	6.332	recessive	-0.9328	0	0
1	0.0634	6.339	recessive	-0.934	0	0
1	0.0635	6.346	recessive	-0.9353	0	0
1	0.0635	6.353	recessive	-0.9366	0	0
1	0.0635	6.354	recessive	-0.9368	0	0
1	0.0636	6.356	recessive	-0.9371	0	0
1	0.0636	6.357	recessive	-0.9374	0	0
1	0.0636	6.359	recessive	-0.9377	0	0
1	0.0636	6.362	recessive	-0.9382	0	0
1	0.0636	6.365	recessive	-0.9387	0	0
1	0.0637	6.367	recessive	-0.9392	0	0
1	0.0637	6.37	recessive	-0.9398	0	0
1	0.0637	6.373	recessive	-0.9402	0	0
1	0.0637	6.375	recessive	-0.9406	0	0
1	0.0638	6.377	recessive	-0.9411	0	0
1	0.0638	6.379	recessive	-0.9415	0	0
1	0.0639	6.386	recessive	-0.9427	0	0
1	0.0639	6.392	recessive	-0.9439	0	0
1	0.064	6.399	recessive	-0.9451	0	0
1	0.0641	6.405	recessive	-0.9463	0	0
1	0.0641	6.411	recessive	-0.9473	0	0
1	0.0642	6.416	recessive	-0.9483	0	0
1	0.0642	6.422	recessive	-0.9494	0	0
1	0.0643	6.427	recessive	-0.9504	0	0
1	0.0643	6.432	recessive	-0.9514	0	0
1	0.0644	6.437	recessive	-0.9523	0	0
1	0.0644	6.442	recessive	-0.9532	0	0
1	0.0645	6.447	recessive	-0.9542	0	0
1	0.0645	6.449	recessive	-0.9545	0	0
1	0.0645	6.45	recessive	-0.9548	0	0
1	0.0645	6.452	recessive	-0.9552	0	0
1	0.0645	6.454	recessive	-0.9555	0	0
1	0.0646	6.457	recessive	-0.9561	0	0
1	0.0646	6.46	recessive	-0.9567	0	0
1	0.0646	6.463	recessive	-0.9572	0	0
1	0.0647	6.466	recessive	-0.9578	0	0
1	0.0647	6.468	recessive	-0.9582	0	0
1	0.0647	6.47	recessive	-0.9586	0	0
1	0.0647	6.472	recessive	-0.959	0	0
1	0.0647	6.474	recessive	-0.9594	0	0
1	0.0648	6.478	recessive	-0.9602	0	0
1	0.0648	6.482	recessive	-0.9609	0	0
1	0.0649	6.486	recessive	-0.9617	0	0
1	0.0649	6.49	recessive	-0.9625	0	0
1	0.0649	6.492	recessive	-0.9628	0	0
1	0.0649	6.493	recessive	-0.9631	0	0
1	0.0649	6.495	recessive	-0.9634	0	0
1	0.065	6.496	recessive	-0.9637	0	0
1	0.065	6.5	recessive	-0.9645	0	0
1	0.065	6.504	recessive	-0.9653	0	0
1	0.0651	6.508	recessive	-0.9661	0	0
1	0.0651	6.512	recessive	-0.9669	0	0
1	0.0651	6.514	recessive	-0.9672	0	0
1	0.0652	6.516	recessive	-0.9676	0	0
1	0.0652	6.518	recessive	-0.968	0	0
1	0.0652	6.52	recessive	-0.9684	0	0
1	0.0652	6.525	recessive	-0.9693	0	0
1	0.0653	6.53	recessive	-0.9703	0	0
1	0.0653	6.534	recessive	-0.9712	0	0
1	0.0654	6.539	recessive	-0.9722	0	0
1	0.0654	6.542	recessive	-0.9728	0	0
1	0.0655	6.545	recessive	-0.9734	0	0
1	0.0655	6.548	recessive	-0.974	0	0
1	0.0655	6.551	recessive	-0.9746	0	0
1	0.0656	6.559	recessive	-0.9761	0	0
1	0.0657	6.566	recessive	-0.9776	0	0
1	0.0657	6.574	recessive	-0.9791	0	0
1	0.0658	6.581	recessive	-0.9807	0	0
1	0.0659	6.589	recessive	-0.9823	0	0
1	0.066	6.597	recessive	-0.984	0	0
1	0.0661	6.606	recessive	-0.9857	0	0
1	0.0661	6.614	recessive	-0.9874	0	0
1	0.0662	6.617	recessive	-0.9881	0	0
1	0.0662	6.621	recessive	-0.9888	0	0
1	0.0662	6.624	recessive	-0.9896	0	0
1	0.0663	6.628	recessive	-0.9903	0	0
1	0.0663	6.63	recessive	-0.9907	0	0
1	0.0663	6.632	recessive	-0.9911	0	0
1	0.0663	6.634	recessive	-0.9916	0	0
1	0.0664	6.636	recessive	-0.992	0	0
1	0.0665	6.646	recessive	-0.9941	0	0
1	0.0666	6.656	recessive	-0.9961	0	0
1	0.0667	6.665	recessive	-0.9982	0	0
1	0.0668	6.675	recessive	-1.0003	0	0
1	0.0668	6.68	recessive	-1.0013	0	0
1	0.0668	6.684	recessive	-1.0023	0	0
1	0.0669	6.689	recessive	-1.0033	0	0
1	0.0669	6.693	recessive	-1.0042	0	0
1	0.067	6.698	recessive	-1.0052	0	0
1	0.067	6.702	recessive	-1.0061	0	0
1	0.0671	6.706	recessive	-1.0071	0	0
1	0.0671	6.711	recessive	-1.008	0	0
1	0.0672	6.717	recessive	-1.0094	0	0
1	0.0672	6.724	recessive	-1.0108	0	0
1	0.0673	6.73	recessive	-1.0122	0	0
1	0.0674	6.736	recessive	-1.0137	0	0
1	0.0674	6.737	recessive	-1.0137	0	0
1	0.0674	6.737	recessive	-1.0138	0	0
1	0.0674	6.737	recessive	-1.0138	0	0
1	0.0674	6.737	recessive	-1.0139	0	0
1	0.0675	6.75	recessive	-1.0167	0	0
1	0.0676	6.763	recessive	-1.0195	0	0
1	0.0678	6.775	recessive	-1.0223	0	0
1	0.0679	6.788	recessive	-1.0252	0	0
1	0.0679	6.79	recessive	-1.0257	0	0
1	0.0679	6.792	recessive	-1.0263	0	0
1	0.0679	6.795	recessive	-1.0268	0	0
1	0.068	6.797	recessive	-1.0274	0	0
1	0.068	6.804	recessive	-1.029	0	0
1	0.0681	6.812	recessive	-1.0307	0	0
1	0.0682	6.819	recessive	-1.0323	0	0
1	0.0683	6.826	recessive	-1.034	0	0
1	0.0683	6.83	recessive	-1.035	0	0
1	0.0683	6.835	recessive	-1.0361	0	0
1	0.0684	6.839	recessive	-1.0371	0	0
1	0.0684	6.844	recessive	-1.0382	0	0
1	0.0684	6.844	recessive	-1.0382	0	0
1	0.0684	6.844	recessive	-1.0382	0	0
1	0.0684	6.844	recessive	-1.0382	0	0
1	0.0684	6.844	recessive	-1.0382	0	0
1	0.0684	6.844	recessive	-1.0383	0	0
1	0.0684	6.844	recessive	-1.0383	0	0
1	0.0684	6.845	recessive	-1.0384	0	0
1	0.0684	6.845	recessive	-1.0384	0	0
1	0.0685	6.85	recessive	-1.0397	0	0
1	0.0686	6.855	recessive	-1.0409	0	0
1	0.0686	6.86	recessive	-1.0421	0	0
1	0.0687	6.865	recessive	-1.0433	0	0
1	0.0687	6.869	recessive	-1.0441	0	0
1	0.0687	6.872	recessive	-1.0449	0	0
1	0.0688	6.876	recessive	-1.0458	0	0
1	0.0688	6.879	recessive	-1.0466	0	0
1	0.0688	6.882	recessive	-1.0474	0	0
1	0.0689	6.886	recessive	-1.0482	0	0
1	0.0689	6.889	recessive	-1.0489	0	0
1	0.0689	6.892	recessive	-1.0497	0	0
1	0.0689	6.894	recessive	-1.0501	0	0
1	0.069	6.896	recessive	-1.0506	0	0
1	0.069	6.897	recessive	-1.051	0	0
1	0.069	6.899	recessive	-1.0514	0	0
1	0.0691	6.908	recessive	-1.0535	0	0
1	0.0692	6.916	recessive	-1.0555	0	0
1	0.0692	6.924	recessive	-1.0576	0	0
1	0.0693	6.933	recessive	-1.0597	0	0
1	0.0694	6.938	recessive	-1.0611	0	0
1	0.0694	6.944	recessive	-1.0625	0	0
1	0.0695	6.95	recessive	-1.0639	0	0
1	0.0696	6.955	recessive	-1.0653	0	0
1	0.0697	6.966	recessive	-1.0679	0	0
1	0.0698	6.976	recessive	-1.0705	0	0
1	0.0699	6.986	recessive	-1.0731	0	0
1	0.07	6.996	recessive	-1.0758	0	0
1	0.0701	7.007	recessive	-1.0785	0	0
1	0.0702	7.017	recessive	-1.0811	0	0
1	0.0703	7.027	recessive	-1.0838	0	0
1	0.0704	7.038	recessive	-1.0866	0	0
1	0.0705	7.047	recessive	-1.0891	0	0
1	0.0706	7.056	recessive	-1.0916	0	0
1	0.0707	7.066	recessive	-1.0941	0	0
1	0.0708	7.075	recessive	-1.0967	0	0
1	0.0708	7.078	recessive	-1.0974	0	0
1	0.0708	7.081	recessive	-1.0982	0	0
1	0.0708	7.084	recessive	-1.099	0	0
1	0.0709	7.086	recessive	-1.0997	0	0
1	0.0709	7.091	recessive	-1.1011	0	0
1	0.071	7.097	recessive	-1.1025	0	0
1	0.071	7.102	recessive	-1.1039	0	0
1	0.0711	7.107	recessive	-1.1053	0	0
1	0.0711	7.111	recessive	-1.1065	0	0
1	0.0712	7.115	recessive	-1.1077	0	0
1	0.0712	7.119	recessive	-1.1089	0	0
1	0.0712	7.124	recessive	-1.1101	0	0
1	0.0713	7.129	recessive	-1.1115	0	0
1	0.0713	7.134	recessive	-1.1129	0	0
1	0.0714	7.138	recessive	-1.1142	0	0
1	0.0714	7.143	recessive	-1.1156	0	0
1	0.0715	7.151	recessive	-1.118	0	0
1	0.0716	7.16	recessive	-1.1203	0	0
1	0.0717	7.168	recessive	-1.1226	0	0
1	0.0718	7.176	recessive	-1.125	0	0
1	0.0718	7.178	recessive	-1.1255	0	0
1	0.0718	7.18	recessive	-1.1261	0	0
1	0.0718	7.182	recessive	-1.1267	0	0
1	0.0718	7.183	recessive	-1.1272	0	0
1	0.0719	7.188	recessive	-1.1285	0	0
1	0.0719	7.192	recessive	-1.1298	0	0
1	0.072	7.197	recessive	-1.1311	0	0
1	0.072	7.201	recessive	-1.1324	0	0
1	0.0724	7.242	recessive	-1.1446	0	0
1	0.0728	7.282	recessive	-1.1573	0	0
1	0.0732	7.323	recessive	-1.1703	0	0
1	0.0736	7.364	recessive	-1.1838	0	0
1	0.0742	7.416	recessive	-1.2016	0	0
1	0.0747	7.467	recessive	-1.2202	0	0
1	0.0752	7.519	recessive	-1.2397	0	0
1	0.0757	7.571	recessive	-1.2601	0	0
1	0.0757	7.573	recessive	-1.2609	0	0
1	0.0757	7.575	recessive	-1.2616	0	0
1	0.0758	7.577	recessive	-1.2623	0	0
1	0.0758	7.579	recessive	-1.2631	0	0
1	0.0759	7.588	recessive	-1.2671	0	0
1	0.076	7.598	recessive	-1.2712	0	0
1	0.0761	7.608	recessive	-1.2754	0	0
1	0.0762	7.618	recessive	-1.2796	0	0
1	0.0762	7.622	recessive	-1.2814	0	0
1	0.0763	7.627	recessive	-1.2832	0	0
1	0.0763	7.631	recessive	-1.285	0	0
1	0.0764	7.635	recessive	-1.2868	0	0
1	0.0765	7.653	recessive	-1.2947	0	0
1	0.0767	7.671	recessive	-1.3026	0	0
1	0.0769	7.689	recessive	-1.3108	0	0
1	0.0771	7.707	recessive	-1.319	0	0
1	0.0771	7.711	recessive	-1.3206	0	0
1	0.0771	7.714	recessive	-1.3222	0	0
1	0.0772	7.717	recessive	-1.3238	0	0
1	0.0772	7.721	recessive	-1.3254	0	0
1	0.0772	7.723	recessive	-1.3264	0	0
1	0.0773	7.725	recessive	-1.3274	0	0
1	0.0773	7.727	recessive	-1.3285	0	0
1	0.0773	7.729	recessive	-1.3295	0	0
1	0.0773	7.732	recessive	-1.3308	0	0
1	0.0773	7.735	recessive	-1.3321	0	0
1	0.0774	7.737	recessive	-1.3334	0	0
1	0.0774	7.74	recessive	-1.3347	0	0
1	0.0775	7.747	recessive	-1.3382	0	0
1	0.0775	7.755	recessive	-1.3418	0	0
1	0.0776	7.762	recessive	-1.3454	0	0
1	0.0777	7.769	recessive	-1.349	0	0
1	0.0779	7.787	recessive	-1.3578	0	0
1	0.078	7.804	recessive	-1.3667	0	0
1	0.0782	7.821	recessive	-1.3758	0	0
1	0.0784	7.839	recessive	-1.3851	0	0
1	0.0785	7.85	recessive	-1.3913	0	0
1	0.0786	7.861	recessive	-1.3976	0	0
1	0.0787	7.872	recessive	-1.404	0	0
1	0.0788	7.884	recessive	-1.4104	0	0
1	0.0789	7.885	recessive	-1.4114	0	0
1	0.0789	7.887	recessive	-1.4124	0	0
1	0.0789	7.889	recessive	-1.4134	0	0
1	0.0789	7.89	recessive	-1.4144	0	0
1	0.0789	7.892	recessive	-1.4156	0	0
1	0.0789	7.895	recessive	-1.4167	0	0
1	0.079	7.897	recessive	-1.4179	0	0
1	0.079	7.899	recessive	-1.4191	0	0
1	0.079	7.901	recessive	-1.4208	0	0
1	0.079	7.904	recessive	-1.4224	0	0
1	0.0791	7.907	recessive	-1.424	0	0
1	0.0791	7.91	recessive	-1.4256	0	0
1	0.0791	7.911	recessive	-1.4265	0	0
1	0.0791	7.913	recessive	-1.4274	0	0
1	0.0791	7.914	recessive	-1.4283	0	0
1	0.0792	7.916	recessive	-1.4292	0	0
1	0.0792	7.918	recessive	-1.4309	0	0
1	0.0792	7.921	recessive	-1.4325	0	0
1	0.0792	7.924	recessive	-1.4342	0	0
1	0.0793	7.926	recessive	-1.4358	0	0
1	0.0793	7.928	recessive	-1.4371	0	0
1	0.0793	7.931	recessive	-1.4385	0	0
1	0.0793	7.933	recessive	-1.4398	0	0
1	0.0794	7.935	recessive	-1.4412	0	0
1	0.0794	7.941	recessive	-1.4452	0	0
1	0.0795	7.948	recessive	-1.4492	0	0
1	0.0795	7.954	recessive	-1.4533	0	0
1	0.0796	7.961	recessive	-1.4574	0	0
1	0.0796	7.961	recessive	-1.4575	0	0
1	0.0796	7.961	recessive	-1.4575	0	0
1	0.0796	7.961	recessive	-1.4576	0	0
1	0.0796	7.961	recessive	-1.4577	0	0
1	0.0797	7.966	recessive	-1.4607	0	0
1	0.0797	7.97	recessive	-1.4638	0	0
1	0.0798	7.975	recessive	-1.4669	0	0
1	0.0798	7.98	recessive	-1.47	0	0
1	0.0798	7.98	recessive	-1.47	0	0
1	0.0798	7.98	recessive	-1.47	0	0
1	0.0798	7.98	recessive	-1.47	0	0
1	0.0798	7.98	recessive	-1.47	0	0
1	0.0799	7.991	recessive	-1.4772	0	0
1	0.08	8.001	recessive	-1.4846	0	0
1	0.0801	8.012	recessive	-1.492	0	0
1	0.0802	8.023	recessive	-1.4996	0	0
1	0.0803	8.028	recessive	-1.5035	0	0
1	0.0803	8.034	recessive	-1.5074	0	0
1	0.0804	8.039	recessive	-1.5114	0	0
1	0.0804	8.044	recessive	-1.5154	0	0
1	0.0805	8.045	recessive	-1.5161	0	0
1	0.0805	8.046	recessive	-1.5167	0	0
1	0.0805	8.047	recessive	-1.5174	0	0
1	0.0805	8.048	recessive	-1.5181	0	0
1	0.0805	8.05	recessive	-1.5193	0	0
1	0.0805	8.051	recessive	-1.5205	0	0
1	0.0805	8.053	recessive	-1.5217	0	0
1	0.0805	8.054	recessive	-1.5229	0	0
1	0.0806	8.059	recessive	-1.5265	0	0
1	0.0806	8.064	recessive	-1.53	0	0
1	0.0807	8.068	recessive	-1.5336	0	0
1	0.0807	8.073	recessive	-1.5372	0	0
1	0.0808	8.076	recessive	-1.5395	0	0
1	0.0808	8.079	recessive	-1.5418	0	0
1	0.0808	8.082	recessive	-1.5441	0	0
1	0.0808	8.085	recessive	-1.5464	0	0
1	0.081	8.096	recessive	-1.5557	0	0
1	0.0811	8.108	recessive	-1.5652	0	0
1	0.0812	8.119	recessive	-1.5749	0	0
1	0.0813	8.131	recessive	-1.5849	0	0
1	0.0813	8.134	recessive	-1.5876	0	0
1	0.0814	8.137	recessive	-1.5904	0	0
1	0.0814	8.14	recessive	-1.5932	0	0
1	0.0814	8.143	recessive	-1.596	0	0
1	0.0815	8.148	recessive	-1.6001	0	0
1	0.0815	8.153	recessive	-1.6043	0	0
1	0.0816	8.157	recessive	-1.6086	0	0
1	0.0816	8.162	recessive	-1.6128	0	0
1	0.0816	8.163	recessive	-1.6136	0	0
1	0.0816	8.163	recessive	-1.6143	0	0
1	0.0816	8.164	recessive	-1.6151	0	0
1	0.0817	8.165	recessive	-1.6158	0	0
1	0.0818	8.181	recessive	-1.6313	0	0
1	0.082	8.197	recessive	-1.6473	0	0
1	0.0821	8.214	recessive	-1.664	0	0
1	0.0823	8.23	recessive	-1.6814	0	0
1	0.0823	8.231	recessive	-1.683	0	0
1	0.0823	8.233	recessive	-1.6846	0	0
1	0.0823	8.234	recessive	-1.6862	0	0
1	0.0824	8.236	recessive	-1.6878	0	0
1	0.0824	8.24	recessive	-1.6928	0	0
1	0.0824	8.245	recessive	-1.6978	0	0
1	0.0825	8.249	recessive	-1.7029	0	0
1	0.0825	8.253	recessive	-1.708	0	0
1	0.0826	8.262	recessive	-1.7182	0	0
1	0.0827	8.271	recessive	-1.7287	0	0
1	0.0828	8.279	recessive	-1.7394	0	0
1	0.0829	8.288	recessive	-1.7503	0	0
1	0.0829	8.289	recessive	-1.7513	0	0
1	0.0829	8.29	recessive	-1.7523	0	0
1	0.0829	8.29	recessive	-1.7533	0	0
1	0.0829	8.291	recessive	-1.7544	0	0
1	0.083	8.299	recessive	-1.765	0	0
1	0.0831	8.307	recessive	-1.7759	0	0
1	0.0832	8.315	recessive	-1.7871	0	0
1	0.0832	8.323	recessive	-1.7985	0	0
1	0.0832	8.325	recessive	-1.8005	0	0
1	0.0833	8.326	recessive	-1.8025	0	0
1	0.0833	8.328	recessive	-1.8045	0	0
1	0.0833	8.329	recessive	-1.8065	0	0
1	0.0834	8.339	recessive	-1.8217	0	0
1	0.0835	8.349	recessive	-1.8374	0	0
1	0.0836	8.359	recessive	-1.8538	0	0
1	0.0837	8.37	recessive	-1.8707	0	0
1	0.0837	8.37	recessive	-1.8715	0	0
1	0.0837	8.371	recessive	-1.8722	0	0
1	0.0837	8.371	recessive	-1.8729	0	0
1	0.0837	8.371	recessive	-1.8736	0	0
1	0.0837	8.372	recessive	-1.875	0	0
1	0.0837	8.373	recessive	-1.8763	0	0
1	0.0837	8.374	recessive	-1.8777	0	0
1	0.0837	8.375	recessive	-1.879	0	0
1	0.0838	8.378	recessive	-1.886	0	0
1	0.0838	8.382	recessive	-1.893	0	0
1	0.0839	8.386	recessive	-1.9002	0	0
1	0.0839	8.39	recessive	-1.9075	0	0
1	0.0842	8.422	recessive	-1.9695	0	0
1	0.0845	8.453	recessive	-2.0419	0	0
1	0.0848	8.484	recessive	-2.1289	0	0
1	0.0851	8.515	recessive	-2.238	0	0
1	0.0852	8.523	recessive	-2.2712	0	0
1	0.0853	8.531	recessive	-2.307	0	0
1	0.0854	8.539	recessive	-2.3462	0	0
1	0.0855	8.547	recessive	-2.3892	0	0
1	0.0855	8.551	recessive	-2.4109	0	0
1	0.0855	8.554	recessive	-2.4337	0	0
1	0.0856	8.558	recessive	-2.4579	0	0
1	0.0856	8.562	recessive	-2.4834	0	0
1	0.0856	8.565	recessive	-2.5043	0	0
1	0.0857	8.568	recessive	-2.5263	0	0
1	0.0857	8.571	recessive	-2.5494	0	0
1	0.0857	8.573	recessive	-2.5739	0	0
1	0.0858	8.579	recessive	-2.6237	0	0
1	0.0858	8.584	recessive	-2.68	0	0
1	0.0859	8.59	recessive	-2.7447	0	0
1	0.086	8.595	recessive	-2.8208	0	0
1	0.086	8.597	recessive	-2.857	0	0
1	0.086	8.6	recessive	-2.8965	0	0
1	0.086	8.602	recessive	-2.9399	0	0
1	0.086	8.604	recessive	-2.9882	0	0
1	0.0861	8.607	recessive	-3.0437	0	0
1	0.0861	8.609	recessive	-3.1075	0	0
1	0.0861	8.611	recessive	-3.1822	0	0
1	0.0861	8.614	recessive	-3.2725	0	0
1	0.0862	8.618	recessive	-3.2725	0	0
1	0.0862	8.622	recessive	-3.2725	0	0
1	0.0863	8.626	recessive	-3.2725	0	0
1	0.0863	8.63	recessive	-3.2725	0	0
1	0.0863	8.634	recessive	-3.2725	0	0
1	0.0864	8.639	recessive	-3.2725	0	0
1	0.0864	8.643	recessive	-3.2725	0	0
1	0.0865	8.647	recessive	-3.2725	0	0
1	0.0865	8.647	recessive	-3.2725	0	0
1	0.0865	8.647	recessive	-3.2725	0	0
1	0.0865	8.648	recessive	-3.2725	0	0
1	0.0865	8.648	recessive	-3.2725	0	0
1	0.0865	8.651	recessive	-3.2725	0	0
1	0.0865	8.653	recessive	-3.2724	0	0
1	0.0866	8.656	recessive	-3.2724	0	0
1	0.0866	8.659	recessive	-3.2724	0	0
1	0.0866	8.664	recessive	-3.2723	0	0
1	0.0867	8.669	recessive	-3.2723	0	0
1	0.0867	8.675	recessive	-3.2723	0	0
1	0.0868	8.68	recessive	-3.2723	0	0
1	0.0868	8.684	recessive	-3.2723	0	0
1	0.0869	8.689	recessive	-3.2724	0	0
1	0.0869	8.693	recessive	-3.2724	0	0
1	0.087	8.698	recessive	-3.2725	0	0
1	0.087	8.701	recessive	-3.2725	0	0
1	0.087	8.705	recessive	-3.2725	0	0
1	0.0871	8.708	recessive	-3.2725	0	0
1	0.0871	8.712	recessive	-3.2725	0	0
1	0.0871	8.713	recessive	-3.2725	0	0
1	0.0871	8.715	recessive	-3.2725	0	0
1	0.0872	8.716	recessive	-3.2725	0	0
1	0.0872	8.718	recessive	-3.2725	0	0
1	0.0872	8.72	recessive	-3.2725	0	0
1	0.0872	8.723	recessive	-3.2725	0	0
1	0.0873	8.726	recessive	-3.2725	0	0
1	0.0873	8.729	recessive	-3.2725	0	0
1	0.0873	8.733	recessive	-3.2724	0	0
1	0.0874	8.737	recessive	-3.2725	0	0
1	0.0874	8.742	recessive	-3.2725	0	0
1	0.0875	8.746	recessive	-3.2725	0	0
1	0.0875	8.748	recessive	-3.2725	0	0
1	0.0875	8.749	recessive	-3.2725	0	0
1	0.0875	8.75	recessive	-3.2725	0	0
1	0.0875	8.752	recessive	-3.2725	0	0
1	0.0875	8.754	recessive	-3.2725	0	0
1	0.0876	8.757	recessive	-3.2725	0	0
1	0.0876	8.76	recessive	-3.2725	0	0
1	0.0876	8.763	recessive	-3.2725	0	0
1	0.0877	8.766	recessive	-3.2725	0	0
1	0.0877	8.769	recessive	-3.2725	0	0
1	0.0877	8.772	recessive	-3.2725	0	0
1	0.0878	8.775	recessive	-3.2725	0	0
1	0.0878	8.778	recessive	-3.2725	0	0
1	0.0878	8.78	recessive	-3.2725	0	0
1	0.0878	8.783	recessive	-3.2725	0	0
1	0.0879	8.785	recessive	-3.2725	0	0
1	0.0879	8.789	recessive	-3.2725	0	0
1	0.0879	8.792	recessive	-3.2725	0	0
1	0.088	8.796	recessive	-3.2725	0	0
1	0.088	8.799	recessive	-3.2725	0	0
1	0.088	8.803	recessive	-3.2725	0	0
1	0.0881	8.808	recessive	-3.2724	0	0
1	0.0881	8.812	recessive	-3.2724	0	0
1	0.0882	8.817	recessive	-3.2724	0	0
1	0.0882	8.821	recessive	-3.2724	0	0
1	0.0883	8.825	recessive	-3.2724	0	0
1	0.0883	8.829	recessive	-3.2725	0	0
1	0.0883	8.834	recessive	-3.2725	0	0
1	0.0884	8.837	recessive	-3.2725	0	0
1	0.0884	8.841	recessive	-3.2725	0	0
1	0.0884	8.844	recessive	-3.2725	0	0
1	0.0885	8.847	recessive	-3.2725	0	0
1	0.0885	8.851	recessive	-3.2725	0	0
1	0.0886	8.855	recessive	-3.2725	0	0
1	0.0886	8.859	recessive	-3.2725	0	0
1	0.0886	8.863	recessive	-3.2725	0	0
1	0.0887	8.869	recessive	-3.2724	0	0
1	0.0888	8.876	recessive	-3.2723	0	0
1	0.0888	8.882	recessive	-3.2722	0	0
1	0.0889	8.889	recessive	-3.2722	0	0
1	0.0889	8.892	recessive	-3.2722	0	0
1	0.089	8.896	recessive	-3.2722	0	0
1	0.089	8.9	recessive	-3.2722	0	0
1	0.089	8.903	recessive	-3.2722	0	0
1	0.0891	8.908	recessive	-3.2723	0	0
1	0.0891	8.912	recessive	-3.2723	0	0
1	0.0892	8.916	recessive	-3.2724	0	0
1	0.0892	8.921	recessive	-3.2725	0	0
1	0.0892	8.922	recessive	-3.2725	0	0
1	0.0892	8.924	recessive	-3.2725	0	0
1	0.0893	8.925	recessive	-3.2725	0	0
1	0.0893	8.926	recessive	-3.2725	0	0
1	0.0893	8.927	recessive	-3.2725	0	0
1	0.0893	8.927	recessive	-3.2725	0	0
1	0.0893	8.927	recessive	-3.2725	0	0
1	0.0893	8.927	recessive	-3.2725	0	0
1	0.0893	8.929	recessive	-3.2725	0	0
1	0.0893	8.931	recessive	-3.2725	0	0
1	0.0893	8.933	recessive	-3.2725	0	0
1	0.0893	8.935	recessive	-3.2725	0	0
1	0.0894	8.94	recessive	-3.2724	0	0
1	0.0894	8.945	recessive	-3.2722	0	0
1	0.0895	8.95	recessive	-3.2721	0	0
1	0.0896	8.955	recessive	-3.272	0	0
1	0.0896	8.96	recessive	-3.272	0	0
1	0.0897	8.965	recessive	-3.2719	0	0
1	0.0897	8.97	recessive	-3.2719	0	0
1	0.0898	8.975	recessive	-3.2719	0	0
1	0.0898	8.976	recessive	-3.2719	0	0
1	0.0898	8.978	recessive	-3.2719	0	0
1	0.0898	8.979	recessive	-3.2719	0	0
1	0.0898	8.981	recessive	-3.2719	0	0
1	0.0898	8.984	recessive	-3.272	0	0
1	0.0899	8.987	recessive	-3.272	0	0
1	0.0899	8.99	recessive	-3.272	0	0
1	0.0899	8.994	recessive	-3.2721	0	0
1	0.09	8.998	recessive	-3.2722	0	0
1	0.09	9.002	recessive	-3.2723	0	0
1	0.0901	9.007	recessive	-3.2724	0	0
1	0.0901	9.011	recessive	-3.2725	0	0
1	0.0901	9.013	recessive	-3.2725	0	0
1	0.0901	9.014	recessive	-3.2725	0	0
1	0.0902	9.016	recessive	-3.2725	0	0
1	0.0902	9.018	recessive	-3.2725	0	0
1	0.0902	9.022	recessive	-3.2724	0	0
1	0.0903	9.026	recessive	-3.2722	0	0
1	0.0903	9.03	recessive	-3.2721	0	0
1	0.0903	9.034	recessive	-3.2719	0	0
1	0.0904	9.044	recessive	-3.2717	0	0
1	0.0905	9.055	recessive	-3.2715	0	0
1	0.0907	9.065	recessive	-3.2714	0	0
1	0.0908	9.075	recessive	-3.2714	0	0
1	0.0908	9.08	recessive	-3.2714	0	0
1	0.0908	9.085	recessive	-3.2715	0	0
1	0.0909	9.089	recessive	-3.2716	0	0
1	0.0909	9.094	recessive	-3.2717	0	0
1	0.0909	9.095	recessive	-3.2717	0	0
1	0.091	9.095	recessive	-3.2717	0	0
1	0.091	9.096	recessive	-3.2717	0	0
1	0.091	9.096	recessive	-3.2717	0	0
1	0.091	9.102	recessive	-3.2719	0	0
1	0.0911	9.108	recessive	-3.2721	0	0
1	0.0911	9.115	recessive	-3.2723	0	0
1	0.0912	9.121	recessive	-3.2725	0	0
1	0.0913	9.13	recessive	-3.2724	0	0
1	0.0914	9.14	recessive	-3.2724	0	0
1	0.0915	9.15	recessive	-3.2724	0	0
1	0.0916	9.159	recessive	-3.2725	0	0
1	0.0916	9.161	recessive	-3.2725	0	0
1	0.0916	9.163	recessive	-3.2725	0	0
1	0.0916	9.164	recessive	-3.2725	0	0
1	0.0917	9.166	recessive	-3.2725	0	0
1	0.0917	9.172	recessive	-3.2724	0	0
1	0.0918	9.178	recessive	-3.2724	0	0
1	0.0918	9.184	recessive	-3.2725	0	0
1	0.0919	9.19	recessive	-3.2725	0	0
1	0.0919	9.193	recessive	-3.2725	0	0
1	0.092	9.196	recessive	-3.2725	0	0
1	0.092	9.199	recessive	-3.2725	0	0
1	0.092	9.201	recessive	-3.2725	0	0
1	0.092	9.202	recessive	-3.2725	0	0
1	0.092	9.202	recessive	-3.2725	0	0
1	0.092	9.203	recessive	-3.2725	0	0
1	0.092	9.203	recessive	-3.2725	0	0
1	0.092	9.203	recessive	-3.2725	0	0
1	0.092	9.203	recessive	-3.2725	0	0
1	0.092	9.203	recessive	-3.2725	0	0
1	0.092	9.203	recessive	-3.2725	0	0
1	0.092	9.204	recessive	-3.2725	0	0
1	0.092	9.204	recessive	-3.2725	0	0
1	0.092	9.204	recessive	-3.2725	0	0
1	0.092	9.204	recessive	-3.2725	0	0
1	0.0921	9.206	recessive	-3.2725	0	0
1	0.0921	9.208	recessive	-3.2725	0	0
1	0.0921	9.21	recessive	-3.2725	0	0
1	0.0921	9.213	recessive	-3.2725	0	0
1	0.0921	9.213	recessive	-3.2725	0	0
1	0.0921	9.213	recessive	-3.2725	0	0
1	0.0921	9.214	recessive	-3.2725	0	0
1	0.0921	9.214	recessive	-3.2725	0	0
1	0.0923	9.233	recessive	-3.2721	0	0
1	0.0925	9.252	recessive	-3.2719	0	0
1	0.0927	9.27	recessive	-3.2721	0	0
1	0.0929	9.289	recessive	-3.2725	0	0
1	0.0929	9.294	recessive	-3.2725	0	0
1	0.093	9.299	recessive	-3.2725	0	0
1	0.093	9.304	recessive	-3.2725	0	0
1	0.0931	9.309	recessive	-3.2725	0	0
1	0.0932	9.32	recessive	-3.2718	0	0
1	0.0933	9.332	recessive	-3.2711	0	0
1	0.0934	9.343	recessive	-3.2705	0	0
1	0.0935	9.354	recessive	-3.2701	0	0
1	0.0936	9.356	recessive	-3.27	0	0
1	0.0936	9.358	recessive	-3.27	0	0
1	0.0936	9.36	recessive	-3.2699	0	0
1	0.0936	9.362	recessive	-3.2699	0	0
1	0.0939	9.391	recessive	-3.2695	0	0
1	0.0942	9.42	recessive	-3.2698	0	0
1	0.0945	9.449	recessive	-3.2708	0	0
1	0.0948	9.478	recessive	-3.2725	0	0
1	0.0948	9.48	recessive	-3.2725	0	0
1	0.0948	9.482	recessive	-3.2725	0	0
1	0.0948	9.484	recessive	-3.2725	0	0
1	0.0949	9.486	recessive	-3.2725	0	0
1	0.0949	9.49	recessive	-3.2725	0	0
1	0.0949	9.495	recessive	-3.2725	0	0
1	0.095	9.499	recessive	-3.2725	0	0
1	0.095	9.503	recessive	-3.2725	0	0
1	0.0951	9.507	recessive	-3.2725	0	0
1	0.0951	9.512	recessive	-3.2725	0	0
1	0.0952	9.516	recessive	-3.2725	0	0
1	0.0952	9.52	recessive	-3.2725	0	0
1	0.0952	9.522	recessive	-3.2725	0	0
1	0.0952	9.523	recessive	-3.2725	0	0
1	0.0952	9.525	recessive	-3.2725	0	0
1	0.0953	9.527	recessive	-3.2725	0	0
1	0.0953	9.534	recessive	-3.2724	0	0
1	0.0954	9.542	recessive	-3.2723	0	0
1	0.0955	9.55	recessive	-3.2722	0	0
1	0.0956	9.557	recessive	-3.2722	0	0
1	0.0956	9.559	recessive	-3.2723	0	0
1	0.0956	9.561	recessive	-3.2723	0	0
1	0.0956	9.563	recessive	-3.2723	0	0
1	0.0957	9.565	recessive	-3.2723	0	0
1	0.0957	9.567	recessive	-3.2723	0	0
1	0.0957	9.569	recessive	-3.2724	0	0
1	0.0957	9.571	recessive	-3.2724	0	0
1	0.0957	9.573	recessive	-3.2724	0	0
1	0.0957	9.575	recessive	-3.2724	0	0
1	0.0958	9.576	recessive	-3.2725	0	0
1	0.0958	9.577	recessive	-3.2725	0	0
1	0.0958	9.579	recessive	-3.2725	0	0
1	0.0958	9.582	recessive	-3.2725	0	0
1	0.0959	9.586	recessive	-3.2725	0	0
1	0.0959	9.589	recessive	-3.2725	0	0
1	0.0959	9.592	recessive	-3.2725	0	0
1	0.096	9.595	recessive	-3.2724	0	0
1	0.096	9.598	recessive	-3.2722	0	0
1	0.096	9.601	recessive	-3.272	0	0
1	0.096	9.604	recessive	-3.2719	0	0
1	0.0961	9.606	recessive	-3.2718	0	0
1	0.0961	9.609	recessive	-3.2717	0	0
1	0.0961	9.611	recessive	-3.2716	0	0
1	0.0961	9.613	recessive	-3.2715	0	0
1	0.0962	9.622	recessive	-3.2712	0	0
1	0.0963	9.631	recessive	-3.2709	0	0
1	0.0964	9.64	recessive	-3.2707	0	0
1	0.0965	9.65	recessive	-3.2706	0	0
1	0.0965	9.652	recessive	-3.2706	0	0
1	0.0965	9.654	recessive	-3.2705	0	0
1	0.0966	9.657	recessive	-3.2705	0	0
1	0.0966	9.659	recessive	-3.2705	0	0
1	0.0966	9.663	recessive	-3.2705	0	0
1	0.0967	9.666	recessive	-3.2705	0	0
1	0.0967	9.669	recessive	-3.2706	0	0
1	0.0967	9.673	recessive	-3.2706	0	0
1	0.0968	9.677	recessive	-3.2706	0	0
1	0.0968	9.681	recessive	-3.2707	0	0
1	0.0969	9.686	recessive	-3.2708	0	0
1	0.0969	9.69	recessive	-3.2709	0	0
1	0.0969	9.692	recessive	-3.2709	0	0
1	0.0969	9.693	recessive	-3.271	0	0
1	0.0969	9.695	recessive	-3.271	0	0
1	0.097	9.696	recessive	-3.2711	0	0
1	0.097	9.704	recessive	-3.2714	0	0
1	0.0971	9.713	recessive	-3.2717	0	0
1	0.0972	9.721	recessive	-3.2721	0	0
1	0.0973	9.729	recessive	-3.2725	0	0
1	0.0973	9.735	recessive	-3.2725	0	0
1	0.0974	9.74	recessive	-3.2725	0	0
1	0.0975	9.746	recessive	-3.2725	0	0
1	0.0975	9.752	recessive	-3.2725	0	0
1	0.0977	9.767	recessive	-3.2722	0	0
1	0.0978	9.782	recessive	-3.2721	0	0
1	0.098	9.797	recessive	-3.2722	0	0
1	0.0981	9.812	recessive	-3.2725	0	0
1	0.0982	9.816	recessive	-3.2725	0	0
1	0.0982	9.819	recessive	-3.2725	0	0
1	0.0982	9.823	recessive	-3.2725	0	0
1	0.0983	9.826	recessive	-3.2725	0	0
1	0.0983	9.828	recessive	-3.2725	0	0
1	0.0983	9.83	recessive	-3.2725	0	0
1	0.0983	9.833	recessive	-3.2725	0	0
1	0.0983	9.835	recessive	-3.2725	0	0
1	0.0984	9.842	recessive	-3.2725	0	0
1	0.0985	9.849	recessive	-3.2725	0	0
1	0.0986	9.855	recessive	-3.2725	0	0
1	0.0986	9.862	recessive	-3.2725	0	0
1	0.0987	9.866	recessive	-3.2725	0	0
1	0.0987	9.869	recessive	-3.2725	0	0
1	0.0987	9.872	recessive	-3.2725	0	0
1	0.0988	9.876	recessive	-3.2725	0	0
1	0.0988	9.877	recessive	-3.2725	0	0
1	0.0988	9.879	recessive	-3.2725	0	0
1	0.0988	9.88	recessive	-3.2725	0	0
1	0.0988	9.882	recessive	-3.2725	0	0
1	0.0988	9.882	recessive	-3.2725	0	0
1	0.0988	9.882	recessive	-3.2725	0	0
1	0.0988	9.882	recessive	-3.2725	0	0
1	0.0988	9.882	recessive	-3.2725	0	0
1	0.099	9.904	recessive	-2.9003	0	0
1	0.0993	9.925	recessive	-2.8504	0	0
1	0.0995	9.947	recessive	-3.0031	0	0
1	0.0997	9.968	recessive	-5.5562	0	0
1	0.0997	9.968	recessive	-3.815	0	0
1	0.0997	9.969	recessive	-3.535	0	0
1	0.0997	9.969	recessive	-3.3781	0	0
1	0.0997	9.97	recessive	-3.2725	0	0
1	0.0997	9.973	recessive	-3.2725	0	0
1	0.0998	9.975	recessive	-3.2725	0	0
1	0.0998	9.978	recessive	-3.2725	0	0
1	0.0998	9.981	recessive	-3.2725	0	0
1	0.0999	9.988	recessive	-3.2725	0	0
1	0.0999	9.994	recessive	-3.2725	0	0
1	0.1	10.001	recessive	-3.2725	0	0
1	0.1001	10.008	recessive	-3.2725	0	0
1	0.1001	10.011	recessive	-3.2725	0	0
1	0.1001	10.013	recessive	-3.2725	0	0
1	0.1002	10.016	recessive	-3.2725	0	0
1	0.1002	10.019	recessive	-3.2725	0	0
1	0.1003	10.03	recessive	-3.2724	0	0
1	0.1004	10.042	recessive	-3.2723	0	0
1	0.1005	10.053	recessive	-3.2724	0	0
1	0.1006	10.065	recessive	-3.2725	0	0
1	0.1007	10.074	recessive	-3.2724	0	0
1	0.1008	10.082	recessive	-3.2724	0	0
1	0.1009	10.091	recessive	-3.2724	0	0
1	0.101	10.1	recessive	-3.2725	0	0
1	0.101	10.102	recessive	-3.2725	0	0
1	0.101	10.104	recessive	-3.2725	0	0
1	0.1011	10.105	recessive	-3.2725	0	0
1	0.1011	10.107	recessive	-3.2725	0	0
1	0.1013	10.131	recessive	-3.2718	0	0
1	0.1016	10.156	recessive	-3.2715	0	0
1	0.1018	10.18	recessive	-3.2718	0	0
1	0.102	10.204	recessive	-3.2725	0	0
1	0.1021	10.206	recessive	-3.2725	0	0
1	0.1021	10.209	recessive	-3.2725	0	0
1	0.1021	10.211	recessive	-3.2725	0	0
1	0.1021	10.214	recessive	-3.2725	0	0
1	0.1022	10.219	recessive	-3.2724	0	0
1	0.1022	10.223	recessive	-3.2725	0	0
1	0.1023	10.227	recessive	-3.2725	0	0
1	0.1023	10.232	recessive	-3.2725	0	0
1	0.1023	10.234	recessive	-3.2725	0	0
1	0.1024	10.235	recessive	-3.2725	0	0
1	0.1024	10.237	recessive	-3.2725	0	0
1	0.1024	10.239	recessive	-3.2725	0	0
1	0.1024	10.243	recessive	-3.2725	0	0
1	0.1025	10.247	recessive	-3.2725	0	0
1	0.1025	10.251	recessive	-3.2725	0	0
1	0.1026	10.256	recessive	-3.2725	0	0
1	0.1026	10.256	recessive	-3.2725	0	0
1	0.1026	10.256	recessive	-3.2725	0	0
1	0.1026	10.257	recessive	-3.2725	0	0
1	0.1026	10.257	recessive	-3.2725	0	0
1	0.1026	10.261	recessive	-3.2725	0	0
1	0.1026	10.264	recessive	-3.2725	0	0
1	0.1027	10.268	recessive	-3.2725	0	0
1	0.1027	10.272	recessive	-3.2725	0	0
1	0.1028	10.281	recessive	-3.2724	0	0
1	0.1029	10.291	recessive	-3.2724	0	0
1	0.103	10.3	recessive	-3.2724	0	0
1	0.1031	10.31	recessive	-3.2725	0	0
1	0.1032	10.318	recessive	-3.2722	0	0
1	0.1033	10.326	recessive	-3.272	0	0
1	0.1033	10.333	recessive	-3.2718	0	0
1	0.1034	10.341	recessive	-3.2717	0	0
1	0.1036	10.357	recessive	-3.2716	0	0
1	0.1037	10.372	recessive	-3.2717	0	0
1	0.1039	10.388	recessive	-3.272	0	0
1	0.104	10.403	recessive	-3.2725	0	0
1	0.104	10.405	recessive	-3.2725	0	0
1	0.1041	10.406	recessive	-3.2725	0	0
1	0.1041	10.407	recessive	-3.2725	0	0
1	0.1041	10.408	recessive	-3.2725	0	0
1	0.1043	10.433	recessive	-3.2717	0	0
1	0.1046	10.458	recessive	-3.2714	0	0
1	0.1048	10.483	recessive	-3.2717	0	0
1	0.1051	10.509	recessive	-3.2725	0	0
1	0.1051	10.511	recessive	-3.2725	0	0
1	0.1051	10.512	recessive	-3.2725	0	0
1	0.1051	10.514	recessive	-3.2725	0	0
1	0.1052	10.516	recessive	-3.2725	0	0
1	0.1052	10.52	recessive	-3.2725	0	0
1	0.1052	10.523	recessive	-3.2725	0	0
1	0.1053	10.526	recessive	-3.2725	0	0
1	0.1053	10.529	recessive	-3.2725	0	0
1	0.1054	10.544	recessive	-3.2723	0	0
1	0.1056	10.558	recessive	-3.2722	0	0
1	0.1057	10.573	recessive	-3.2723	0	0
1	0.1059	10.588	recessive	-3.2725	0	0
1	0.1061	10.609	recessive	-3.2719	0	0
1	0.1063	10.63	recessive	-3.2718	0	0
1	0.1065	10.651	recessive	-3.2719	0	0
1	0.1067	10.673	recessive	-3.2725	0	0
1	0.1068	10.675	recessive	-3.2725	0	0
1	0.1068	10.678	recessive	-3.2725	0	0
1	0.1068	10.681	recessive	-3.2725	0	0
1	0.1068	10.684	recessive	-3.2725	0	0
1	0.1069	10.687	recessive	-3.2725	0	0
1	0.1069	10.691	recessive	-3.2725	0	0
1	0.107	10.695	recessive	-3.2725	0	0
1	0.107	10.699	recessive	-3.2725	0	0
1	0.1071	10.711	recessive	-3.2723	0	0
1	0.1072	10.722	recessive	-3.2722	0	0
1	0.1073	10.733	recessive	-3.2722	0	0
1	0.1074	10.744	recessive	-3.2723	0	0
1	0.1075	10.747	recessive	-3.2723	0	0
1	0.1075	10.75	recessive	-3.2724	0	0
1	0.1075	10.754	recessive	-3.2725	0	0
1	0.1076	10.757	recessive	-3.2725	0	0
1	0.1076	10.763	recessive	-3.2725	0	0
1	0.1077	10.769	recessive	-3.2725	0	0
1	0.1077	10.775	recessive	-3.2725	0	0
1	0.1078	10.781	recessive	-3.2725	0	0
1	0.1078	10.784	recessive	-3.2725	0	0
1	0.1079	10.787	recessive	-3.2725	0	0
1	0.1079	10.789	recessive	-3.2725	0	0
1	0.1079	10.792	recessive	-3.2725	0	0
1	0.108	10.796	recessive	-3.2725	0	0
1	0.108	10.8	recessive	-3.2725	0	0
1	0.108	10.804	recessive	-3.2725	0	0
1	0.1081	10.808	recessive	-3.2725	0	0
1	0.1088	10.879	recessive	-3.266	0	0
1	0.1095	10.95	recessive	-3.2639	0	0
1	0.1102	11.021	recessive	-3.266	0	0
1	0.1109	11.092	recessive	-3.2725	0	0
1	0.1109	11.093	recessive	-3.2725	0	0
1	0.1109	11.095	recessive	-3.2725	0	0
1	0.111	11.096	recessive	-3.2725	0	0
1	0.111	11.097	recessive	-3.2725	0	0
1	0.111	11.097	recessive	-3.2725	0	0
1	0.111	11.098	recessive	-3.2725	0	0
1	0.111	11.098	recessive	-3.2725	0	0
1	0.111	11.098	recessive	-3.2725	0	0
1	0.1111	11.11	recessive	-3.2723	0	0
1	0.1112	11.122	recessive	-3.2722	0	0
1	0.1113	11.135	recessive	-3.2722	0	0
1	0.1115	11.147	recessive	-3.2724	0	0
1	0.1115	11.149	recessive	-3.2724	0	0
1	0.1115	11.151	recessive	-3.2724	0	0
1	0.1115	11.153	recessive	-3.2725	0	0
1	0.1116	11.155	recessive	-3.2725	0	0
1	0.1116	11.157	recessive	-3.2725	0	0
1	0.1116	11.159	recessive	-3.2725	0	0
1	0.1116	11.161	recessive	-3.2725	0	0
1	0.1116	11.163	recessive	-3.2725	0	0
1	0.1116	11.164	recessive	-3.2725	0	0
1	0.1116	11.164	recessive	-3.2725	0	0
1	0.1117	11.165	recessive	-3.2725	0	0
1	0.1117	11.166	recessive	-3.2725	0	0
1	0.1117	11.166	recessive	-3.2725	0	0
1	0.1117	11.167	recessive	-3.2725	0	0
1	0.1117	11.167	recessive	-3.2725	0	0
1	0.1117	11.168	recessive	-3.2725	0	0
1	0.1117	11.168	recessive	-3.2725	0	0
1	0.1117	11.168	recessive	-3.2725	0	0
1	0.1117	11.168	recessive	-3.2725	0	0
1	0.1117	11.168	recessive	-3.2725	0	0
1	0.1117	11.168	recessive	-3.2725	0	0
1	0.1117	11.168	recessive	-3.2725	0	0
1	0.1117	11.168	recessive	-3.2725	0	0
1	0.1117	11.169	recessive	-3.2725	0	0
1	0.1117	11.175	recessive	-3.2718	0	0
1	0.1118	11.18	recessive	-3.2712	0	0
1	0.1119	11.186	recessive	-3.2706	0	0
1	0.1119	11.192	recessive	-3.27	0	0
1	0.1124	11.237	recessive	-3.2665	0	0
1	0.1128	11.281	recessive	-3.2648	0	0
1	0.1132	11.325	recessive	-3.2647	0	0
1	0.1137	11.369	recessive	-3.2662	0	0
1	0.1138	11.381	recessive	-3.267	0	0
1	0.1139	11.393	recessive	-3.2678	0	0
1	0.1141	11.405	recessive	-3.2688	0	0
1	0.1142	11.418	recessive	-3.2699	0	0
1	0.1142	11.418	recessive	-3.27	0	0
1	0.1142	11.418	recessive	-3.27	0	0
1	0.1142	11.418	recessive	-3.27	0	0
1	0.1142	11.419	recessive	-3.27	0	0
1	0.1142	11.424	recessive	-3.2706	0	0
1	0.1143	11.43	recessive	-3.2712	0	0
1	0.1144	11.436	recessive	-3.2719	0	0
1	0.1144	11.442	recessive	-3.2725	0	0
1	0.1145	11.448	recessive	-3.2725	0	0
1	0.1145	11.453	recessive	-3.2725	0	0
1	0.1146	11.459	recessive	-3.2725	0	0
1	0.1147	11.465	recessive	-3.2725	0	0
1	0.1147	11.473	recessive	-3.2723	0	0
1	0.1148	11.482	recessive	-3.2721	0	0
1	0.1149	11.49	recessive	-3.272	0	0
1	0.115	11.498	recessive	-3.2719	0	0
1	0.1151	11.508	recessive	-3.2719	0	0
1	0.1152	11.519	recessive	-3.272	0	0
1	0.1153	11.529	recessive	-3.2722	0	0
1	0.1154	11.54	recessive	-3.2725	0	0
1	0.1154	11.543	recessive	-3.2722	0	0
1	0.1155	11.545	recessive	-3.2718	0	0
1	0.1155	11.548	recessive	-3.2715	0	0
1	0.1155	11.551	recessive	-3.2712	0	0
1	0.1155	11.554	recessive	-3.2708	0	0
1	0.1156	11.558	recessive	-3.2705	0	0
1	0.1156	11.561	recessive	-3.2702	0	0
1	0.1156	11.564	recessive	-3.2698	0	0
1	0.1157	11.565	recessive	-3.2697	0	0
1	0.1157	11.567	recessive	-3.2696	0	0
1	0.1157	11.568	recessive	-3.2694	0	0
1	0.1157	11.569	recessive	-3.2693	0	0
1	0.1158	11.579	recessive	-3.2684	0	0
1	0.1159	11.589	recessive	-3.2676	0	0
1	0.116	11.599	recessive	-3.2669	0	0
1	0.1161	11.609	recessive	-3.2662	0	0
1	0.1161	11.609	recessive	-3.2662	0	0
1	0.1161	11.609	recessive	-3.2662	0	0
1	0.1161	11.609	recessive	-3.2662	0	0
1	0.1161	11.609	recessive	-3.2662	0	0
1	0.1161	11.614	recessive	-3.2659	0	0
1	0.1162	11.619	recessive	-3.2656	0	0
1	0.1162	11.624	recessive	-3.2654	0	0
1	0.1163	11.629	recessive	-3.2651	0	0
1	0.1165	11.652	recessive	-3.2643	0	0
1	0.1168	11.675	recessive	-3.264	0	0
1	0.117	11.698	recessive	-3.2641	0	0
1	0.1172	11.722	recessive	-3.2647	0	0
1	0.1175	11.747	recessive	-3.2659	0	0
1	0.1177	11.771	recessive	-3.2675	0	0
1	0.118	11.796	recessive	-3.2698	0	0
1	0.1182	11.821	recessive	-3.2725	0	0
1	0.1183	11.827	recessive	-3.2725	0	0
1	0.1183	11.833	recessive	-3.2725	0	0
1	0.1184	11.839	recessive	-3.2725	0	0
1	0.1184	11.845	recessive	-3.2725	0	0
1	0.1185	11.854	recessive	-3.2724	0	0
1	0.1186	11.864	recessive	-3.2724	0	0
1	0.1187	11.874	recessive	-3.2724	0	0
1	0.1188	11.884	recessive	-3.2725	0	0
1	0.1189	11.886	recessive	-3.2725	0	0
1	0.1189	11.888	recessive	-3.2725	0	0
1	0.1189	11.889	recessive	-3.2725	0	0
1	0.1189	11.891	recessive	-3.2725	0	0
1	0.1189	11.894	recessive	-3.2725	0	0
1	0.119	11.898	recessive	-3.2725	0	0
1	0.119	11.901	recessive	-3.2725	0	0
1	0.119	11.904	recessive	-3.2725	0	0
1	0.1192	11.923	recessive	-3.2717	0	0
1	0.1194	11.943	recessive	-3.2711	0	0
1	0.1196	11.962	recessive	-3.271	0	0
1	0.1198	11.982	recessive	-3.2711	0	0
1	0.1198	11.983	recessive	-3.2711	0	0
1	0.1198	11.984	recessive	-3.2711	0	0
1	0.1199	11.986	recessive	-3.2711	0	0
1	0.1199	11.987	recessive	-3.2712	0	0
1	0.1199	11.99	recessive	-3.2712	0	0
1	0.1199	11.993	recessive	-3.2713	0	0
1	0.12	11.996	recessive	-3.2714	0	0
1	0.12	11.999	recessive	-3.2715	0	0
1	0.12	12.001	recessive	-3.2715	0	0
1	0.12	12.003	recessive	-3.2716	0	0
1	0.1201	12.005	recessive	-3.2717	0	0
1	0.1201	12.007	recessive	-3.2717	0	0
1	0.1201	12.012	recessive	-3.2719	0	0
1	0.1202	12.016	recessive	-3.2721	0	0
1	0.1202	12.02	recessive	-3.2723	0	0
1	0.1202	12.025	recessive	-3.2725	0	0
1	0.1203	12.033	recessive	-3.2722	0	0
1	0.1204	12.04	recessive	-3.2718	0	0
1	0.1205	12.048	recessive	-3.2716	0	0
1	0.1206	12.056	recessive	-3.2713	0	0
1	0.1206	12.058	recessive	-3.2713	0	0
1	0.1206	12.06	recessive	-3.2713	0	0
1	0.1206	12.062	recessive	-3.2712	0	0
1	0.1206	12.064	recessive	-3.2712	0	0
1	0.1208	12.084	recessive	-3.271	0	0
1	0.121	12.104	recessive	-3.2712	0	0
1	0.1212	12.124	recessive	-3.2717	0	0
1	0.1214	12.144	recessive	-3.2725	0	0
1	0.1215	12.147	recessive	-3.2725	0	0
1	0.1215	12.15	recessive	-3.2725	0	0
1	0.1215	12.153	recessive	-3.2725	0	0
1	0.1216	12.157	recessive	-3.2725	0	0
1	0.1217	12.172	recessive	-3.2712	0	0
1	0.1219	12.187	recessive	-3.2701	0	0
1	0.122	12.202	recessive	-3.2691	0	0
1	0.1222	12.217	recessive	-3.2684	0	0
1	0.1222	12.222	recessive	-3.2681	0	0
1	0.1223	12.228	recessive	-3.2679	0	0
1	0.1223	12.234	recessive	-3.2677	0	0
1	0.1224	12.239	recessive	-3.2676	0	0
1	0.1225	12.251	recessive	-3.2674	0	0
1	0.1226	12.262	recessive	-3.2673	0	0
1	0.1227	12.273	recessive	-3.2673	0	0
1	0.1228	12.284	recessive	-3.2674	0	0
1	0.1229	12.289	recessive	-3.2675	0	0
1	0.1229	12.295	recessive	-3.2676	0	0
1	0.123	12.3	recessive	-3.2677	0	0
1	0.1231	12.305	recessive	-3.2679	0	0
1	0.1232	12.315	recessive	-3.2683	0	0
1	0.1233	12.325	recessive	-3.2687	0	0
1	0.1234	12.335	recessive	-3.2693	0	0
1	0.1235	12.345	recessive	-3.2699	0	0
1	0.1235	12.353	recessive	-3.2705	0	0
1	0.1236	12.361	recessive	-3.2711	0	0
1	0.1237	12.369	recessive	-3.2718	0	0
1	0.1238	12.378	recessive	-3.2725	0	0
1	0.1238	12.381	recessive	-3.2725	0	0
1	0.1238	12.384	recessive	-3.2725	0	0
1	0.1239	12.387	recessive	-3.2725	0	0
1	0.1239	12.39	recessive	-3.2725	0	0
1	0.1239	12.39	recessive	-3.2725	0	0
1	0.1239	12.391	recessive	-3.2725	0	0
1	0.1239	12.391	recessive	-3.2725	0	0
1	0.1239	12.392	recessive	-3.2725	0	0
1	0.1239	12.393	recessive	-3.2725	0	0
1	0.1239	12.394	recessive	-3.2725	0	0
1	0.1239	12.395	recessive	-3.2725	0	0
1	0.124	12.396	recessive	-3.2725	0	0
1	0.1241	12.414	recessive	-3.272	0	0
1	0.1243	12.433	recessive	-3.2718	0	0
1	0.1245	12.452	recessive	-3.2718	0	0
1	0.1247	12.47	recessive	-3.2722	0	0
1	0.1247	12.473	recessive	-3.2723	0	0
1	0.1248	12.476	recessive	-3.2723	0	0
1	0.1248	12.478	recessive	-3.2724	0	0
1	0.1248	12.481	recessive	-3.2725	0	0
1	0.1249	12.486	recessive	-3.2723	0	0
1	0.1249	12.492	recessive	-3.2721	0	0
1	0.125	12.497	recessive	-3.2719	0	0
1	0.125	12.502	recessive	-3.2718	0	0
1	0.1251	12.506	recessive	-3.2717	0	0
1	0.1251	12.509	recessive	-3.2716	0	0
1	0.1251	12.512	recessive	-3.2716	0	0
1	0.1252	12.515	recessive	-3.2715	0	0
1	0.1252	12.525	recessive	-3.2714	0	0
1	0.1253	12.534	recessive	-3.2714	0	0
1	0.1254	12.543	recessive	-3.2715	0	0
1	0.1255	12.553	recessive	-3.2716	0	0
1	0.1256	12.56	recessive	-3.2718	0	0
1	0.1257	12.568	recessive	-3.272	0	0
1	0.1258	12.575	recessive	-3.2722	0	0
1	0.1258	12.583	recessive	-3.2725	0	0
1	0.1261	12.606	recessive	-3.2718	0	0
1	0.1263	12.629	recessive	-3.2716	0	0
1	0.1265	12.652	recessive	-3.2718	0	0
1	0.1267	12.675	recessive	-3.2725	0	0
1	0.1269	12.685	recessive	-3.2724	0	0
[truncated: 410,556+ more rows]

## Sheet: Homozygosity (raw Plink output)
Raw output from the Plink homozygosity analysis.
POOL	FID	IID	PHE	CHR	SNP1	SNP2	BP1	BP2	KB	NSNP	NSIM	GRP
S1	CI006	CI006	2	1	CHRUN_AAEX03019240_128183	BICF2G630710327	23974	8595207	8571.23	607	9	1
S1	CI007	CI007	2	1	BICF2G630708362	BICF2G630708495	3587745	4985698	1397.95	107	11	1*
S1	Fam_01	CI009	2	1	BICF2G630708417	BICF2G630708495	4283592	4985698	702.107	62	11	1
S1	Fam_01	CI010	2	1	BICF2G630708417	BICF2G630708495	4283592	4985698	702.107	62	11	1
S1	CI015	CI015	2	1	BICF2G630708426	BICF2G630708495	4401517	4985698	584.182	55	11	1
S1	CI016	CI016	2	1	BICF2G630708426	BICF2G630708495	4401517	4985698	584.182	55	11	1
S1	CI017	CI017	2	1	BICF2G630708412	BICF2P1244955	4272138	5159885	887.748	77	8	1
S1	CI025	CI025	2	1	CHRUN_AAEX03019240_128183	BICF2P625974	23974	14429234	14405.3	985	9	1
S1	CI026	CI026	2	1	BICF2G630708426	BICF2G630708586	4401517	5026727	625.211	56	11	1
S1	CI027	CI027	2	1	BICF2G630708405	BICF2G630708690	4245417	5169418	924.002	80	8	1
S1	CI028	CI028	2	1	BICF2G630708426	CHR1_4985187	4401517	4985187	583.671	54	11	1
S1	CI029	CI029	2	1	BICF2P1469700	BICF2P166510	4450046	5344916	894.871	75	9	1
S1	CON	12	12:00:00	1	BICF2P1469700	CHR1_4985187	4450046	4985187	535.142	50	NA	NA
S1	UNION	12	12:00:00	1	CHRUN_AAEX03019240_128183	BICF2P625974	23974	14429234	14405.3	985	NA	NA
S2	CI006	CI006	2	1	BICF2P752530	BICF2P1138332	56962644	57542028	579.385	65	11	1*
S2	CI007	CI007	2	1	BICF2P752530	BICF2P1138332	56962644	57542028	579.385	65	11	1
S2	Fam_01	CI009	2	1	BICF2P752530	BICF2P1138332	56962644	57542028	579.385	65	11	1
S2	Fam_01	CI010	2	1	BICF2P752530	BICF2P1138332	56962644	57542028	579.385	65	11	1
S2	CI015	CI015	2	1	BICF2P1438189	BICF2S23642310	55337415	57420198	2082.78	244	10	1
S2	CI016	CI016	2	1	BICF2P752530	BICF2P126848	56962644	57446737	484.094	60	11	1
S2	CI017	CI017	2	1	CHR1_56814453	BICF2P1189727	56814453	57223413	408.961	73	10	1
S2	CI025	CI025	2	1	BICF2P147446	BICF2P1065229	55850299	59489614	3639.32	361	10	1
S2	CI026	CI026	2	1	CHR1_56814453	BICF2S23642310	56814453	57420198	605.746	88	10	1
S2	CI027	CI027	2	1	CHR1_56814453	BICF2P1189727	56814453	57223413	408.961	73	10	1
S2	CI028	CI028	2	1	BICF2P463363	TIGRP2P12014_RS8907409	55414820	87100625	31685.8	2422	5	1
S2	CI029	CI029	2	1	BICF2P638725	BICF2S2346716	56761251	57339894	578.644	89	10	1
S2	CON	12	12:00:00	1	BICF2P752530	BICF2P1189727	56962644	57223413	260.77	44	NA	NA
S2	UNION	12	12:00:00	1	BICF2P1438189	TIGRP2P12014_RS8907409	55337415	87100625	31763.2	2430	NA	NA
S3	CI006	CI006	2	2	BICF2P1379583	BICF2P696538	43597350	44134034	536.685	48	11	1*
S3	CI007	CI007	2	2	BICF2P1379583	BICF2P696538	43597350	44134034	536.685	48	11	1
S3	Fam_01	CI009	2	2	CHR2_43531764	BICF2P696538	43531764	44134034	602.271	52	11	1
S3	Fam_01	CI010	2	2	BICF2P1412269	CHR2_44107737	43415967	44107737	691.771	57	10	1
S3	CI015	CI015	2	2	CHR2_43349842	CHR2_44060019	43349842	44060019	710.178	60	10	1
S3	CI016	CI016	2	2	CHR2_43349842	CHR2_44060019	43349842	44060019	710.178	60	10	1
S3	CI017	CI017	2	2	BICF2P1379583	BICF2S23524356	43597350	44042535	445.186	38	11	1
S3	CI025	CI025	2	2	BICF2P1379583	BICF2S23222755	43597350	44364909	767.56	66	11	1
S3	CI026	CI026	2	2	BICF2P1379583	BICF2P696538	43597350	44134034	536.685	48	11	1
S3	CI027	CI027	2	2	BICF2P1379583	BICF2S23524356	43597350	44042535	445.186	38	11	1
S3	CI028	CI028	2	2	BICF2P691242	BICF2P1333005	39344109	54226835	14882.7	1073	8	1
S3	CI029	CI029	2	2	BICF2P1379583	CHR2_44081102	43597350	44081102	483.753	44	11	1
S3	CON	12	12:00:00	2	BICF2P1379583	BICF2S23524356	43597350	44042535	445.186	38	NA	NA
S3	UNION	12	12:00:00	2	BICF2P691242	BICF2P1333005	39344109	54226835	14882.7	1073	NA	NA
S4	CI006	CI006	2	3	CHR3_18210508	BICF2P147784	18210508	19068406	857.899	71	5	1
S4	CI007	CI007	2	3	BICF2G630704088	CHR3_18969572	18275723	18969572	693.85	53	11	1*
S4	Fam_01	CI009	2	3	TIGRP2P38827_RS8662461	TIGRP2P38932_RS8676347	18040091	19227126	1187.04	99	9	1
S4	Fam_01	CI010	2	3	BICF2S2399705	BICF2P222513	10255068	20211213	9956.15	780	5	1
S4	CI015	CI015	2	3	BICF2S23634771	BICF2S23912901	17908257	20103444	2195.19	169	8	1
S4	CI016	CI016	2	3	BICF2S23634771	BICF2S23912901	17908257	20103444	2195.19	169	8	1
S4	CI017	CI017	2	3	BICF2G630703436	BICF2S23162439	16794628	20566861	3772.23	289	8	1
S4	CI025	CI025	2	3	BICF2G630704088	BICF2S23547902	18275723	18766675	490.953	36	11	1
S4	CI026	CI026	2	3	BICF2P446597	BICF2P309004	249	26901008	26900.8	1963	5	1
S4	CI027	CI027	2	3	BICF2G630703403	BICF2S23162439	16761022	20566861	3805.84	290	8	1
S4	CI028	CI028	2	3	BICF2G630704088	CHR3_18969572	18275723	18969572	693.85	53	11	1
S4	CI029	CI029	2	3	BICF2G630704088	BICF2S23547902	18275723	18766675	490.953	36	11	1
S4	CON	12	12:00:00	3	BICF2G630704088	BICF2S23547902	18275723	18766675	490.953	36	NA	NA
S4	UNION	12	12:00:00	3	BICF2P446597	BICF2P309004	249	26901008	26900.8	1963	NA	NA
S5	CI006	CI006	2	5	BICF2P1219699	BICF2S23423433	2052262	3261207	1208.95	109	11	1*
S5	CI007	CI007	2	5	BICF2P735121	BICF2S23014890	2264493	3519941	1255.45	104	9	1
S5	Fam_01	CI009	2	5	CHR5_36144	BICF2P197575	36144	14419108	14383	1247	8	1
S5	Fam_01	CI010	2	5	BICF2P179815	BICF2S23423433	1686670	3261207	1574.54	128	10	1
S5	CI015	CI015	2	5	BICF2P735121	BICF2P275085	2264493	2810094	545.602	52	11	1
S5	CI016	CI016	2	5	BICF2P1219699	BICF2P275085	2052262	2810094	757.833	73	11	1
S5	CI017	CI017	2	5	BICF2P1219699	BICF2P275085	2052262	2810094	757.833	73	11	1
S5	CI025	CI025	2	5	CHR5_36144	BICF2S23411284	36144	3842325	3806.18	271	8	1
S5	CI026	CI026	2	5	BICF2S2362618	BICF2S23729849	1220902	2647970	1427.07	102	8	1
S5	CI027	CI027	2	5	BICF2P1219699	BICF2P275085	2052262	2810094	757.833	73	11	1
S5	CI028	CI028	2	5	TIGRP2P69200_RS8912367	BICF2P275085	518160	2810094	2291.93	157	6	1
S5	CI029	CI029	2	5	CHR5_1762441	BICF2S23729849	1762441	2647970	885.53	73	10	1
S5	CON	12	12:00:00	5	BICF2P735121	BICF2S23729849	2264493	2647970	383.478	36	NA	NA
S5	UNION	12	12:00:00	5	CHR5_36144	BICF2P197575	36144	14419108	14383	1247	NA	NA
S6	CI006	CI006	2	5	CHR5_60972372	BICF2G630241779	60972372	67648690	6676.32	598	10	1
S6	CI007	CI007	2	5	BICF2S22920210	CHR5_62305832	61699400	62305832	606.433	42	11	1*
S6	Fam_01	CI009	2	5	BICF2S22920210	CHR5_62305832	61699400	62305832	606.433	42	11	1
S6	Fam_01	CI010	2	5	BICF2S22920210	CHR5_62305832	61699400	62305832	606.433	42	11	1
S6	CI015	CI015	2	5	BICF2S23320766	BICF2P590932	58547233	62581852	4034.62	346	9	1
S6	CI016	CI016	2	5	BICF2P1460429	BICF2S23252006	57088434	64405316	7316.88	639	9	1
S6	CI017	CI017	2	5	CHR5_60972372	BICF2P583160	60972372	61851817	879.446	82	10	1
S6	CI025	CI025	2	5	BICF2P1046219	TIGRP2P74058_RS9206877	59358441	66095546	6737.11	606	8	1
S6	CI026	CI026	2	5	CHR5_60972372	BICF2P1324303	60972372	62517924	1545.55	133	10	1
S6	CI027	CI027	2	5	CHR5_60972372	BICF2P791429	60972372	62138736	1166.37	99	10	1
S6	CI028	CI028	2	5	CHR5_60972372	BICF2S23252006	60972372	64405316	3432.95	306	10	1
S6	CI029	CI029	2	5	BICF2S22940587	BICF2P391963	58134813	64630776	6495.96	581	3	1
S6	CON	12	12:00:00	5	BICF2S22920210	BICF2P583160	61699400	61851817	152.418	15	NA	NA
S6	UNION	12	12:00:00	5	BICF2P1460429	BICF2G630241779	57088434	67648690	10560.3	931	NA	NA
S7	CI006	CI006	2	5	CHR5_60972372	BICF2G630241779	60972372	67648690	6676.32	598	10	1
S7	CI007	CI007	2	5	CHR5_65296725	CHR5_65634291	65296725	65634291	337.567	40	11	1*
S7	Fam_01	CI009	2	5	CHR5_65296725	CHR5_65634291	65296725	65634291	337.567	40	11	1
S7	Fam_01	CI010	2	5	CHR5_65296725	CHR5_65634291	65296725	65634291	337.567	40	11	1
S7	CI015	CI015	2	5	BICF2P905700	BICF2P995532	65304898	65579793	274.896	32	11	1
S7	CI016	CI016	2	5	BICF2P483155	BICF2P89833	64755545	65897965	1142.42	108	10	1
S7	CI017	CI017	2	5	BICF2S23740895	BICF2P54597	64916215	66276905	1360.69	116	10	1
S7	CI025	CI025	2	5	BICF2P1046219	TIGRP2P74058_RS9206877	59358441	66095546	6737.11	606	10	1
S7	CI026	CI026	2	5	CHR5_64518317	CHR5_66789482	64518317	66789482	2271.17	211	10	1
S7	CI027	CI027	2	5	BICF2P458734	CHR5_67644980	63109708	67644980	4535.27	419	10	1
S7	CI028	CI028	2	5	BICF2P377442	BICF2P89833	64794990	65897965	1102.98	105	10	1
S7	CI029	CI029	2	5	BICF2S23123672	BICF2G630241659	64662160	67732283	3070.12	276	4	1
S7	CON	12	12:00:00	5	BICF2P905700	BICF2P995532	65304898	65579793	274.896	32	NA	NA
S7	UNION	12	12:00:00	5	BICF2P1046219	BICF2G630241659	59358441	67732283	8373.84	747	NA	NA
S8	CI006	CI006	2	6	CHR6_40508826	TIGRP2P83144_RS8864515	40508826	41516709	1007.88	70	11	1*
S8	CI007	CI007	2	6	CHR6_40613420	CHR6_42571940	40613420	42571940	1958.52	165	8	1
S8	Fam_01	CI009	2	6	BICF2S2363119	CHR6_41774289	39149168	41774289	2625.12	171	11	1
S8	Fam_01	CI010	2	6	BICF2P666351	BICF2G630580426	35482819	46156575	10673.8	816	9	1
S8	CI015	CI015	2	6	BICF2P1432541	BICF2P1168545	40467559	41387629	920.071	60	11	1
S8	CI016	CI016	2	6	BICF2G630583669	BICF2G630581070	32450680	45749740	13299.1	1026	8	1
S8	CI017	CI017	2	6	BICF2P1432541	CHR6_41741997	40467559	41741997	1274.44	93	11	1
S8	CI025	CI025	2	6	CHR6_40508826	BICF2P142921	40508826	41584122	1075.3	77	11	1
S8	CI026	CI026	2	6	BICF2P1442414	BICF2P1236294	16341021	51411490	35070.5	2973	8	1
S8	CI027	CI027	2	6	BICF2P1426831	CHR6_41741997	40311575	41741997	1430.42	99	11	1
S8	CI028	CI028	2	6	BICF2P593087	BICF2G630581814	40299529	45193140	4893.61	394	8	1
S8	CI029	CI029	2	6	CHR6_40508826	BICF2P855459	40508826	41779837	1271.01	96	11	1
S8	CON	12	12:00:00	6	CHR6_40613420	BICF2P1168545	40613420	41387629	774.21	51	NA	NA
S8	UNION	12	12:00:00	6	BICF2P1442414	BICF2P1236294	16341021	51411490	35070.5	2973	NA	NA
S9	CI006	CI006	2	7	BICF2P972884	TIGRP2P93888_RS8722336	24450924	25303078	852.155	66	10	1
S9	CI007	CI007	2	7	BICF2P972884	BICF2P987985	24450924	25127147	676.224	55	11	1*
S9	Fam_01	CI009	2	7	BICF2P972884	BICF2P987985	24450924	25127147	676.224	55	11	1
S9	Fam_01	CI010	2	7	BICF2S23738359	TIGRP2P93888_RS8722336	23327511	25303078	1975.57	174	11	1
S9	CI015	CI015	2	7	BICF2P1241147	BICF2P987985	24539869	25127147	587.279	51	11	1
S9	CI016	CI016	2	7	BICF2P1241147	BICF2P987985	24539869	25127147	587.279	51	11	1
S9	CI017	CI017	2	7	BICF2P1241147	BICF2P987985	24539869	25127147	587.279	51	11	1
S9	CI025	CI025	2	7	BICF2P1345136	BICF2P156164	6694892	60547893	53853	4563	9	1
S9	CI026	CI026	2	7	BICF2S23912703	BICF2P987985	24356736	25127147	770.412	64	11	1
S9	CI027	CI027	2	7	BICF2P1241147	BICF2P987985	24539869	25127147	587.279	51	11	1
S9	CI028	CI028	2	7	BICF2P972884	TIGRP2P93888_RS8722336	24450924	25303078	852.155	66	10	1
S9	CI029	CI029	2	7	BICF2P972884	BICF2P987985	24450924	25127147	676.224	55	11	1
S9	CON	12	12:00:00	7	BICF2P1241147	BICF2P987985	24539869	25127147	587.279	51	NA	NA
S9	UNION	12	12:00:00	7	BICF2P1345136	BICF2P156164	6694892	60547893	53853	4563	NA	NA
S10	CI006	CI006	2	10	BICF2S23611584	BICF2G630481540	9566309	27880029	18313.7	1470	11	1*
S10	CI007	CI007	2	10	CHR10_23638475	BICF2G630479566	23638475	23945370	306.896	31	11	1
S10	Fam_01	CI009	2	10	BICF2P273115	BICF2G630479548	22999482	23835520	836.039	89	11	1
S10	Fam_01	CI010	2	10	BICF2G630478966	BICF2G630479548	21137488	23835520	2698.03	226	11	1
S10	CI015	CI015	2	10	CHR10_23638475	BICF2G630479796	23638475	24465754	827.28	66	11	1
S10	CI016	CI016	2	10	BICF2S23548114	BICF2P861764	23401523	23954245	552.723	56	11	1
S10	CI017	CI017	2	10	CHR10_23638475	BICF2G630479796	23638475	24465754	827.28	66	11	1
S10	CI025	CI025	2	10	CHR10_23638475	BICF2G630479796	23638475	24465754	827.28	66	11	1
S10	CI026	CI026	2	10	BICF2S23548114	BICF2G630479548	23401523	23835520	433.998	48	11	1
S10	CI027	CI027	2	10	CHR10_23638475	BICF2G630479796	23638475	24465754	827.28	66	11	1
S10	CI028	CI028	2	10	CHR10_23022203	BICF2G630479548	23022203	23835520	813.318	86	11	1
S10	CI029	CI029	2	10	CHR10_23638475	BICF2G630479796	23638475	24465754	827.28	66	11	1
S10	CON	12	12:00:00	10	CHR10_23638475	BICF2G630479548	23638475	23835520	197.046	24	NA	NA
S10	UNION	12	12:00:00	10	BICF2S23611584	BICF2G630481540	9566309	27880029	18313.7	1470	NA	NA
S11	CI006	CI006	2	13	BICF2G630602134	BICF2G630611091	36250	17496604	17460.4	1352	6	1
S11	CI007	CI007	2	13	BICF2G630603503	BICF2G630611091	3723449	17496604	13773.2	1067	6	1
S11	Fam_01	CI009	2	13	BICF2P1038537	BICF2G630604010	5764286	6314374	550.089	47	10	1*
S11	Fam_01	CI010	2	13	BICF2P1038537	BICF2G630604010	5764286	6314374	550.089	47	10	1
S11	CI015	CI015	2	13	BICF2P1038537	BICF2G630604010	5764286	6314374	550.089	47	10	1
S11	CI016	CI016	2	13	BICF2P1038537	BICF2G630604010	5764286	6314374	550.089	47	10	1
S11	CI017	CI017	2	13	BICF2G630603736	BICF2G630604094	5783449	6447226	663.778	54	8	1
S11	CI025	CI025	2	13	BICF2G630602134	BICF2G630616099	36250	23467732	23431.5	1874	8	1
S11	CI026	CI026	2	13	BICF2G630602134	CHR13_18618085	36250	18618085	18581.8	1447	8	1
S11	CI027	CI027	2	13	BICF2G630603736	BICF2G630604094	5783449	6447226	663.778	54	8	1
S11	CI028	CI028	2	13	BICF2G630603749	BICF2G630604010	5818013	6314374	496.362	44	10	1
S11	CI029	CI029	2	13	BICF2G630602134	BICF2G630605935	36250	9780264	9744.01	756	0	2*
S11	CON	12	12:00:00	13	BICF2G630603749	BICF2G630604010	5818013	6314374	496.362	44	NA	NA
S11	UNION	12	12:00:00	13	BICF2G630602134	BICF2G630616099	36250	23467732	23431.5	1874	NA	NA
S12	CI006	CI006	2	13	BICF2P433065	BICF2P826461	48315492	48795624	480.133	42	11	1*
S12	CI007	CI007	2	13	BICF2P433065	BICF2P826461	48315492	48795624	480.133	42	11	1
S12	Fam_01	CI009	2	13	TIGRP2P179706_RS8813664	BICF2P313237	48110967	48802720	691.754	61	11	1
S12	Fam_01	CI010	2	13	TIGRP2P179706_RS8813664	CHR13_48758113	48110967	48758113	647.147	56	11	1
S12	CI015	CI015	2	13	BICF2P671564	BICF2P826461	48280913	48795624	514.712	44	11	1
S12	CI016	CI016	2	13	BICF2P671564	BICF2P826461	48280913	48795624	514.712	44	11	1
S12	CI017	CI017	2	13	BICF2P333986	BICF2S23051937	48057713	48835156	777.444	70	11	1
S12	CI025	CI025	2	13	BICF2P333986	BICF2S23051937	48057713	48835156	777.444	70	11	1
S12	CI026	CI026	2	13	BICF2P1153696	BICF2S23042530	48102221	48911691	809.471	72	11	1
S12	CI027	CI027	2	13	BICF2P333986	BICF2S23051937	48057713	48835156	777.444	70	11	1
S12	CI028	CI028	2	13	BICF2P333986	BICF2S23051937	48057713	48835156	777.444	70	11	1
S12	CI029	CI029	2	13	BICF2P433065	BICF2P826461	48315492	48795624	480.133	42	11	1
S12	CON	12	12:00:00	13	BICF2P433065	CHR13_48758113	48315492	48758113	442.622	39	NA	NA
S12	UNION	12	12:00:00	13	BICF2P333986	BICF2S23042530	48057713	48911691	853.979	77	NA	NA
S13	CI006	CI006	2	14	BICF2S2357609	TIGRP2P194099_RS8922870	3272437	4158378	885.942	76	11	1*
S13	CI007	CI007	2	14	BICF2S2357609	TIGRP2P194099_RS8922870	3272437	4158378	885.942	76	11	1
S13	Fam_01	CI009	2	14	BICF2G630518436	BICF2P164474	3492121	4395972	903.852	65	11	1
S13	Fam_01	CI010	2	14	BICF2G630518436	BICF2P164474	3492121	4395972	903.852	65	11	1
S13	CI015	CI015	2	14	BICF2S2357609	BICF2G630518870	3272437	4170642	898.206	77	11	1
S13	CI016	CI016	2	14	BICF2S2357609	TIGRP2P194099_RS8922870	3272437	4158378	885.942	76	11	1
S13	CI017	CI017	2	14	BICF2G630518436	TIGRP2P194099_RS8922870	3492121	4158378	666.258	55	11	1
S13	CI025	CI025	2	14	BICF2S2357609	TIGRP2P194099_RS8922870	3272437	4158378	885.942	76	11	1
S13	CI026	CI026	2	14	BICF2G630518436	BICF2P164474	3492121	4395972	903.852	65	11	1
S13	CI027	CI027	2	14	BICF2G630518436	TIGRP2P194099_RS8922870	3492121	4158378	666.258	55	11	1
S13	CI028	CI028	2	14	CHR14_3223120	BICF2G630518806	3223120	3929644	706.525	65	11	1
S13	CI029	CI029	2	14	BICF2G630518436	BICF2G630518806	3492121	3929644	437.524	39	11	1
S13	CON	12	12:00:00	14	BICF2G630518436	BICF2G630518806	3492121	3929644	437.524	39	NA	NA
S13	UNION	12	12:00:00	14	CHR14_3223120	BICF2P164474	3223120	4395972	1172.85	91	NA	NA
S14	CI006	CI006	2	14	BICF2S2364523	BICF2P157647	7957178	8282516	325.339	31	11	1*
S14	CI007	CI007	2	14	BICF2S2364523	BICF2P157647	7957178	8282516	325.339	31	11	1
S14	Fam_01	CI009	2	14	BICF2S2364523	BICF2P1489059	7957178	8302558	345.381	33	11	1
S14	Fam_01	CI010	2	14	BICF2S2364523	BICF2P1489059	7957178	8302558	345.381	33	11	1
S14	CI015	CI015	2	14	BICF2S2364523	BICF2P1489060	7957178	8299593	342.416	32	11	1
S14	CI016	CI016	2	14	BICF2S2364523	BICF2P1489060	7957178	8299593	342.416	32	11	1
S14	CI017	CI017	2	14	TIGRP2P185779_RS9055427	BICF2P306514	7970577	8594097	623.521	53	11	1
S14	CI025	CI025	2	14	BICF2S2364523	BICF2P1489060	7957178	8299593	342.416	32	11	1
S14	CI026	CI026	2	14	BICF2P920150	BICF2G630519695	7732841	8034575	301.735	35	10	1
S14	CI027	CI027	2	14	TIGRP2P185779_RS9055427	BICF2P306514	7970577	8594097	623.521	53	11	1
S14	CI028	CI028	2	14	CHR14_7870772	CHR14_8261062	7870772	8261062	390.291	39	10	1
S14	CI029	CI029	2	14	TIGRP2P185779_RS9055427	BICF2P157647	7970577	8282516	311.94	30	11	1
S14	CON	12	12:00:00	14	TIGRP2P185779_RS9055427	BICF2G630519695	7970577	8034575	63.999	5	NA	NA
S14	UNION	12	12:00:00	14	BICF2P920150	BICF2P306514	7732841	8594097	861.257	83	NA	NA
S15	CI006	CI006	2	14	BICF2S2364523	BICF2P157647	7957178	8282516	325.339	31	11	1*
S15	CI007	CI007	2	14	BICF2S2364523	BICF2P157647	7957178	8282516	325.339	31	11	1
S15	Fam_01	CI009	2	14	BICF2S2364523	BICF2P1489059	7957178	8302558	345.381	33	11	1
S15	Fam_01	CI010	2	14	BICF2S2364523	BICF2P1489059	7957178	8302558	345.381	33	11	1
S15	CI015	CI015	2	14	BICF2S2364523	BICF2P1489060	7957178	8299593	342.416	32	11	1
S15	CI016	CI016	2	14	BICF2S2364523	BICF2P1489060	7957178	8299593	342.416	32	11	1
S15	CI017	CI017	2	14	TIGRP2P185779_RS9055427	BICF2P306514	7970577	8594097	623.521	53	11	1
S15	CI025	CI025	2	14	BICF2S2364523	BICF2P1489060	7957178	8299593	342.416	32	11	1
S15	CI026	CI026	2	14	BICF2P185210	BICF2G630519852	8095952	8681312	585.361	49	11	1
S15	CI027	CI027	2	14	TIGRP2P185779_RS9055427	BICF2P306514	7970577	8594097	623.521	53	11	1
S15	CI028	CI028	2	14	CHR14_7870772	CHR14_8261062	7870772	8261062	390.291	39	11	1
S15	CI029	CI029	2	14	TIGRP2P185779_RS9055427	BICF2P157647	7970577	8282516	311.94	30	11	1
S15	CON	12	12:00:00	14	BICF2P185210	CHR14_8261062	8095952	8261062	165.111	16	NA	NA
S15	UNION	12	12:00:00	14	CHR14_7870772	BICF2G630519852	7870772	8681312	810.541	72	NA	NA
S16	CI006	CI006	2	16	BICF2P1433309	CHR16_33633884	32891854	33633884	742.031	63	10	1
S16	CI007	CI007	2	16	BICF2P368672	BICF2P1365875	31338757	33578592	2239.84	179	9	1
S16	Fam_01	CI009	2	16	BICF2P1433309	CHR16_33633884	32891854	33633884	742.031	63	10	1
S16	Fam_01	CI010	2	16	BICF2G630111775	BICF2P930122	29662498	34190766	4528.27	369	9	1
S16	CI015	CI015	2	16	BICF2P879041	CHR16_33304364	32723613	33304364	580.752	48	10	1
S16	CI016	CI016	2	16	BICF2P879041	CHR16_33304364	32723613	33304364	580.752	48	10	1
S16	CI017	CI017	2	16	CHR16_32884581	CHR16_33304364	32884581	33304364	419.784	37	11	1*
S16	CI025	CI025	2	16	BICF2G630114589	BICF2G630114695	32822187	33343410	521.224	48	6	1
S16	CI026	CI026	2	16	CHR16_25436382	BICF2G630114798	25436382	33819042	8382.66	663	5	1
S16	CI027	CI027	2	16	CHR16_32884581	CHR16_33304364	32884581	33304364	419.784	37	11	1
S16	CI028	CI028	2	16	BICF2G630114547	CHR16_33304364	32766745	33304364	537.62	43	10	1
S16	CI029	CI029	2	16	BICF2P1433309	CHR16_33304364	32891854	33304364	412.511	36	11	1
S16	CON	12	12:00:00	16	BICF2P1433309	CHR16_33304364	32891854	33304364	412.511	36	NA	NA
S16	UNION	12	12:00:00	16	CHR16_25436382	BICF2P930122	25436382	34190766	8754.39	693	NA	NA
S17	CI006	CI006	2	22	BICF2P593806	BICF2P164831	15364285	16978957	1614.67	115	10	1
S17	CI007	CI007	2	22	BICF2S23427146	BICF2S23912507	16145174	17848199	1703.03	114	10	1
S17	Fam_01	CI009	2	22	CHRUN_JH373295_1257	BICF2G630324660	2390	23595249	23592.9	1716	8	1
S17	Fam_01	CI010	2	22	BICF2G630320350	BICF2P164831	16054993	16978957	923.965	63	11	1*
S17	CI015	CI015	2	22	BICF2G630320447	BICF2P164831	16160619	16978957	818.339	54	11	1
S17	CI016	CI016	2	22	BICF2S23427146	BICF2P164831	16145174	16978957	833.784	55	11	1
S17	CI017	CI017	2	22	BICF2S23427146	BICF2P164831	16145174	16978957	833.784	55	11	1
S17	CI025	CI025	2	22	BICF2P1332035	BICF2G630321145	16480931	17536469	1055.54	71	10	1
S17	CI026	CI026	2	22	CHR22_16501865	BICF2P164831	16501865	16978957	477.093	33	11	1
S17	CI027	CI027	2	22	BICF2S23427146	BICF2P164831	16145174	16978957	833.784	55	11	1
S17	CI028	CI028	2	22	BICF2S23427146	BICF2P826729	16145174	17154006	1008.83	70	11	1
S17	CI029	CI029	2	22	BICF2G630320447	BICF2G630320898	16160619	17329450	1168.83	79	11	1
S17	CON	12	12:00:00	22	CHR22_16501865	BICF2P164831	16501865	16978957	477.093	33	NA	NA
S17	UNION	12	12:00:00	22	CHRUN_JH373295_1257	BICF2G630324660	2390	23595249	23592.9	1716	NA	NA
S18	CI006	CI006	2	23	BICF2P1405112	BICF2G630370179	37406405	43868498	6462.09	511	5	1
S18	CI007	CI007	2	23	TIGRP2P306505_RS8994887	TIGRP2P306546_RS8764631	40894423	41327263	432.841	30	11	1*
S18	Fam_01	CI009	2	23	CHR23_38212984	BICF2P1261185	38212984	41287262	3074.28	229	9	1
S18	Fam_01	CI010	2	23	CHR23_38212984	BICF2P1261185	38212984	41287262	3074.28	229	9	1
S18	CI015	CI015	2	23	BICF2P790354	TIGRP2P306740_RS8607513	40016381	42020743	2004.36	146	5	1
S18	CI016	CI016	2	23	TIGRP2P306505_RS8994887	CHR23_41414885	40894423	41414885	520.463	38	11	1
S18	CI017	CI017	2	23	BICF2P192940	BICF2P1284348	40845865	41488875	643.011	48	9	1
S18	CI025	CI025	2	23	BICF2P1148836	BICF2P1261185	40604981	41287262	682.282	44	10	1
S18	CI026	CI026	2	23	BICF2P95656	BICF2G630370179	37005294	43868498	6863.2	548	7	1
S18	CI027	CI027	2	23	BICF2P192940	BICF2P1284348	40845865	41488875	643.011	48	9	1
S18	CI028	CI028	2	23	BICF2S2324015	CHR23_41414885	40777265	41414885	637.621	47	10	1
S18	CI029	CI029	2	23	TIGRP2P306505_RS8994887	TIGRP2P306546_RS8764631	40894423	41327263	432.841	30	11	1
S18	CON	12	12:00:00	23	TIGRP2P306505_RS8994887	BICF2P1261185	40894423	41287262	392.84	24	NA	NA
S18	UNION	12	12:00:00	23	BICF2P95656	BICF2G630370179	37005294	43868498	6863.2	548	NA	NA
S19	CI006	CI006	2	24	BICF2G630514183	CHR24_1342393	5675	1342393	1336.72	99	8	1
S19	CI007	CI007	2	24	BICF2P1175557	BICF2P1367139	690048	1212519	522.472	37	10	1
S19	Fam_01	CI009	2	24	BICF2P722983	BICF2P101401	637400	1104574	467.175	35	10	1
S19	Fam_01	CI010	2	24	BICF2G630514183	BICF2G630504526	5675	18464931	18459.3	1536	8	1
S19	CI015	CI015	2	24	BICF2S23656618	BICF2P355677	283913	2292870	2008.96	155	9	1
S19	CI016	CI016	2	24	BICF2G630514183	BICF2P484471	5675	30621308	30615.6	2726	6	1
S19	CI017	CI017	2	24	BICF2P1175557	BICF2S23659852	690048	1234517	544.47	38	10	1
S19	CI025	CI025	2	24	BICF2G630514183	BICF2P1307854	5675	3975109	3969.43	296	2	1
S19	CI026	CI026	2	24	BICF2P722983	BICF2P101401	637400	1104574	467.175	35	10	1
S19	CI027	CI027	2	24	BICF2P1175557	BICF2S23659852	690048	1234517	544.47	38	10	1
S19	CI028	CI028	2	24	BICF2P511135	CHR24_1342393	713633	1342393	628.761	44	11	1*
S19	CI029	CI029	2	24	BICF2G630514183	BICF2S23531722	5675	28817516	28811.8	2585	8	1
S19	CON	12	12:00:00	24	BICF2P511135	BICF2P101401	713633	1104574	390.942	30	NA	NA
S19	UNION	12	12:00:00	24	BICF2G630514183	BICF2P484471	5675	30621308	30615.6	2726	NA	NA
S20	CI006	CI006	2	26	CHR26_5865012	BICF2S23238414	5865012	10117660	4252.65	385	11	1*
S20	CI007	CI007	2	26	BICF2P1080541	BICF2S23238414	4408742	10117660	5708.92	503	9	1
S20	Fam_01	CI009	2	26	CHR26_5865012	BICF2P280479	5865012	11447931	5582.92	528	11	1
S20	Fam_01	CI010	2	26	CHR26_5865012	BICF2P280479	5865012	11447931	5582.92	528	11	1
S20	CI015	CI015	2	26	BICF2P589368	BICF2G630806540	2878597	10141777	7263.18	631	9	1
S20	CI016	CI016	2	26	BICF2P589368	BICF2G630806540	2878597	10141777	7263.18	631	9	1
S20	CI017	CI017	2	26	BICF2P781031	BICF2P889299	5519680	6532667	1012.99	95	9	1
S20	CI025	CI025	2	26	BICF2S23154785	BICF2G630805599	8818	10807411	10798.6	975	9	1
S20	CI026	CI026	2	26	BICF2S23154785	BICF2G630804178	8818	13104349	13095.5	1170	5	1
S20	CI027	CI027	2	26	BICF2P12266	CHR26_10450336	3147709	10450336	7302.63	653	9	1
S20	CI028	CI028	2	26	CHR26_5865012	BICF2P280479	5865012	11447931	5582.92	528	11	1
S20	CI029	CI029	2	26	BICF2S23154785	TIGRP2P337875_RS8835359	8818	11775935	11767.1	1061	5	1
S20	CON	12	12:00:00	26	CHR26_5865012	BICF2P889299	5865012	6532667	667.656	63	NA	NA
S20	UNION	12	12:00:00	26	BICF2S23154785	BICF2G630804178	8818	13104349	13095.5	1170	NA	NA
S21	CI006	CI006	2	26	CHR26_5865012	BICF2S23238414	5865012	10117660	4252.65	385	11	1*
S21	CI007	CI007	2	26	BICF2P1080541	BICF2S23238414	4408742	10117660	5708.92	503	9	1
S21	Fam_01	CI009	2	26	CHR26_5865012	BICF2P280479	5865012	11447931	5582.92	528	11	1
S21	Fam_01	CI010	2	26	CHR26_5865012	BICF2P280479	5865012	11447931	5582.92	528	11	1
S21	CI015	CI015	2	26	BICF2P589368	BICF2G630806540	2878597	10141777	7263.18	631	9	1
S21	CI016	CI016	2	26	BICF2P589368	BICF2G630806540	2878597	10141777	7263.18	631	9	1
S21	CI017	CI017	2	26	BICF2P776054	BICF2P1184221	6564335	8189894	1625.56	162	11	1
S21	CI025	CI025	2	26	BICF2S23154785	BICF2G630805599	8818	10807411	10798.6	975	9	1
S21	CI026	CI026	2	26	BICF2S23154785	BICF2G630804178	8818	13104349	13095.5	1170	6	1
S21	CI027	CI027	2	26	BICF2P12266	CHR26_10450336	3147709	10450336	7302.63	653	9	1
S21	CI028	CI028	2	26	CHR26_5865012	BICF2P280479	5865012	11447931	5582.92	528	11	1
S21	CI029	CI029	2	26	BICF2S23154785	TIGRP2P337875_RS8835359	8818	11775935	11767.1	1061	6	1
S21	CON	12	12:00:00	26	BICF2P776054	BICF2P1184221	6564335	8189894	1625.56	162	NA	NA
S21	UNION	12	12:00:00	26	BICF2S23154785	BICF2G630804178	8818	13104349	13095.5	1170	NA	NA
S22	CI006	CI006	2	26	CHR26_5865012	BICF2S23238414	5865012	10117660	4252.65	385	11	1*
S22	CI007	CI007	2	26	BICF2P1080541	BICF2S23238414	4408742	10117660	5708.92	503	9	1
S22	Fam_01	CI009	2	26	CHR26_5865012	BICF2P280479	5865012	11447931	5582.92	528	11	1
S22	Fam_01	CI010	2	26	CHR26_5865012	BICF2P280479	5865012	11447931	5582.92	528	11	1
S22	CI015	CI015	2	26	BICF2P589368	BICF2G630806540	2878597	10141777	7263.18	631	9	1
S22	CI016	CI016	2	26	BICF2P589368	BICF2G630806540	2878597	10141777	7263.18	631	9	1
S22	CI017	CI017	2	26	CHR26_8222362	CHR26_10450579	8222362	10450579	2228.22	202	11	1
S22	CI025	CI025	2	26	BICF2S23154785	BICF2G630805599	8818	10807411	10798.6	975	9	1
S22	CI026	CI026	2	26	BICF2S23154785	BICF2G630804178	8818	13104349	13095.5	1170	6	1
S22	CI027	CI027	2	26	BICF2P12266	CHR26_10450336	3147709	10450336	7302.63	653	9	1
S22	CI028	CI028	2	26	CHR26_5865012	BICF2P280479	5865012	11447931	5582.92	528	11	1
S22	CI029	CI029	2	26	BICF2S23154785	TIGRP2P337875_RS8835359	8818	11775935	11767.1	1061	6	1
S22	CON	12	12:00:00	26	CHR26_8222362	BICF2S23238414	8222362	10117660	1895.3	154	NA	NA
S22	UNION	12	12:00:00	26	BICF2S23154785	BICF2G630804178	8818	13104349	13095.5	1170	NA	NA
S23	CI006	CI006	2	26	BICF2P636883	BICF2G630805656	10432618	10762847	330.23	40	4	1
S23	CI007	CI007	2	26	BICF2P636883	BICF2G630805656	10432618	10762847	330.23	40	4	1
S23	CI015	CI015	2	26	BICF2P636883	BICF2G630805133	10432618	11458228	1025.61	102	4	1
S23	CI016	CI016	2	26	BICF2P636883	BICF2G630805133	10432618	11458228	1025.61	102	4	1
S23	CI025	CI025	2	26	BICF2S23154785	BICF2G630805599	8818	10807411	10798.6	975	5	1
S23	CI027	CI027	2	26	BICF2P12266	CHR26_10450336	3147709	10450336	7302.63	653	9	1*
S23	Fam_01	CI009	2	26	CHR26_5865012	BICF2P280479	5865012	11447931	5582.92	528	7	2
S23	Fam_01	CI010	2	26	CHR26_5865012	BICF2P280479	5865012	11447931	5582.92	528	7	2
S23	CI017	CI017	2	26	CHR26_8222362	CHR26_10450579	8222362	10450579	2228.22	202	7	2
S23	CI026	CI026	2	26	BICF2S23154785	BICF2G630804178	8818	13104349	13095.5	1170	5	2*
S23	CI028	CI028	2	26	CHR26_5865012	BICF2P280479	5865012	11447931	5582.92	528	7	2
S23	CI029	CI029	2	26	BICF2S23154785	TIGRP2P337875_RS8835359	8818	11775935	11767.1	1061	5	2
S23	CON	12	12:00:00	26	BICF2P636883	CHR26_10450336	10432618	10450336	17.719	5	NA	NA
S23	UNION	12	12:00:00	26	BICF2S23154785	BICF2G630804178	8818	13104349	13095.5	1170	NA	NA
S24	CI006	CI006	2	28	BICF2S23122727	BICF2G630276316	8067953	8491661	423.709	36	11	1*
S24	CI007	CI007	2	28	BICF2S23122727	BICF2G630276389	8067953	8420690	352.738	30	11	1
S24	Fam_01	CI009	2	28	BICF2G630276680	BICF2S23028914	8026894	9863474	1836.58	153	9	1
S24	Fam_01	CI010	2	28	G1355F49S150	BICF2S23344054	6852099	9538530	2686.43	204	9	1
S24	CI015	CI015	2	28	BICF2G630276680	BICF2G630276389	8026894	8420690	393.797	34	10	1
S24	CI016	CI016	2	28	BICF2P1243444	BICF2G630276389	7621525	8420690	799.166	71	9	1
S24	CI017	CI017	2	28	BICF2P1243444	BICF2G630276389	7621525	8420690	799.166	71	9	1
S24	CI025	CI025	2	28	BICF2S23122727	BICF2G630276389	8067953	8420690	352.738	30	11	1
S24	CI026	CI026	2	28	CHRUN_JH373272_234142	BICF2S23131918	13344	11751732	11738.4	927	5	1
S24	CI027	CI027	2	28	BICF2P1243444	BICF2G630276389	7621525	8420690	799.166	71	9	1
S24	CI028	CI028	2	28	BICF2P388437	BICF2G630276332	8084332	8471384	387.053	34	11	1
S24	CI029	CI029	2	28	BICF2S23418734	BICF2G630276389	7997116	8420690	423.575	38	4	1
S24	CON	12	12:00:00	28	BICF2P388437	BICF2G630276389	8084332	8420690	336.359	29	NA	NA
S24	UNION	12	12:00:00	28	CHRUN_JH373272_234142	BICF2S23131918	13344	11751732	11738.4	927	NA	NA
S25	CI006	CI006	2	30	BICF2P495685	BICF2G630412287	8417	1755189	1746.77	136	11	1*
S25	CI007	CI007	2	30	BICF2P495685	BICF2P564999	8417	2531860	2523.44	194	10	1
S25	Fam_01	CI009	2	30	BICF2P739837	BICF2G630412119	773712	2108691	1334.98	107	11	1
S25	Fam_01	CI010	2	30	BICF2P495685	BICF2S23547501	8417	22104647	22096.2	1830	10	1
S25	CI015	CI015	2	30	BICF2G630412507	BICF2S23412009	892058	1267404	375.347	32	11	1
S25	CI016	CI016	2	30	BICF2G630412507	BICF2G630412141	892058	2049048	1156.99	94	11	1
S25	CI017	CI017	2	30	BICF2P495685	BICF2G630412268	8417	1774783	1766.37	138	11	1
S25	CI025	CI025	2	30	BICF2P495685	BICF2G630412141	8417	2049048	2040.63	155	11	1
S25	CI026	CI026	2	30	CHR30_1261340	BICF2G630412164	1261340	1990809	729.47	62	11	1
S25	CI027	CI027	2	30	BICF2P495685	BICF2G630412141	8417	2049048	2040.63	155	11	1
S25	CI028	CI028	2	30	BICF2P495685	BICF2G630412141	8417	2049048	2040.63	155	11	1
S25	CI029	CI029	2	30	BICF2P495685	BICF2G630412287	8417	1755189	1746.77	136	11	1
S25	CON	12	12:00:00	30	CHR30_1261340	BICF2S23412009	1261340	1267404	6.065	2	NA	NA
S25	UNION	12	12:00:00	30	BICF2P495685	BICF2S23547501	8417	22104647	22096.2	1830	NA	NA
S26	CI006	CI006	2	30	BICF2P495685	BICF2G630412287	8417	1755189	1746.77	136	11	1*
S26	CI007	CI007	2	30	BICF2P495685	BICF2P564999	8417	2531860	2523.44	194	9	1
S26	Fam_01	CI009	2	30	BICF2P739837	BICF2G630412119	773712	2108691	1334.98	107	11	1
S26	Fam_01	CI010	2	30	BICF2P495685	BICF2S23547501	8417	22104647	22096.2	1830	10	1
S26	CI015	CI015	2	30	CHR30_1377081	BICF2P1355312	1377081	2670243	1293.16	101	10	1
S26	CI016	CI016	2	30	BICF2G630412507	BICF2G630412141	892058	2049048	1156.99	94	11	1
S26	CI017	CI017	2	30	BICF2P495685	BICF2G630412268	8417	1774783	1766.37	138	11	1
S26	CI025	CI025	2	30	BICF2P495685	BICF2G630412141	8417	2049048	2040.63	155	11	1
S26	CI026	CI026	2	30	CHR30_1261340	BICF2G630412164	1261340	1990809	729.47	62	11	1
S26	CI027	CI027	2	30	BICF2P495685	BICF2G630412141	8417	2049048	2040.63	155	11	1
S26	CI028	CI028	2	30	BICF2P495685	BICF2G630412141	8417	2049048	2040.63	155	11	1
S26	CI029	CI029	2	30	BICF2P495685	BICF2G630412287	8417	1755189	1746.77	136	11	1
S26	CON	12	12:00:00	30	CHR30_1377081	BICF2G630412287	1377081	1755189	378.109	33	NA	NA
S26	UNION	12	12:00:00	30	BICF2P495685	BICF2S23547501	8417	22104647	22096.2	1830	NA	NA
S27	CI006	CI006	2	38	BICF2G63071223	CHR38_16988736	16781688	16988736	207.049	33	11	1*
S27	CI007	CI007	2	38	BICF2S2299563	CHR38_16988736	13415571	16988736	3573.17	331	11	1
S27	Fam_01	CI009	2	38	BICF2G63072469	BICF2G63068177	15573218	19770687	4197.47	418	11	1
S27	Fam_01	CI010	2	38	BICF2G63072469	BICF2G63068177	15573218	19770687	4197.47	418	11	1
S27	CI015	CI015	2	38	BICF2G63072469	BICF2G63069942	15573218	17932394	2359.18	253	11	1
S27	CI016	CI016	2	38	BICF2G63072469	BICF2G63069942	15573218	17932394	2359.18	253	11	1
S27	CI017	CI017	2	38	BICF2G63072616	BICF2G63069889	14986235	17952021	2965.79	309	11	1
S27	CI025	CI025	2	38	BICF2P551021	CHR38_23094506	15181136	23094506	7913.37	842	11	1
S27	CI026	CI026	2	38	BICF2S2299563	TIGRP2P426169_RS9198100	13415571	17858136	4442.57	437	11	1
S27	CI027	CI027	2	38	BICF2G63072616	BICF2G63065639	14986235	23893119	8906.89	939	11	1
S27	CI028	CI028	2	38	BICF2G63072616	CHR38_17641485	14986235	17641485	2655.25	262	11	1
S27	CI029	CI029	2	38	BICF2G63072349	CHR38_16988736	15693861	16988736	1294.88	131	11	1
S27	CON	12	12:00:00	38	BICF2G63071223	CHR38_16988736	16781688	16988736	207.049	33	NA	NA
S27	UNION	12	12:00:00	38	BICF2S2299563	BICF2G63065639	13415571	23893119	10477.5	1078	NA	NA
S28	CI006	CI006	2	1	BICF2P787778	CHR1_24541601	23773565	24541601	768.037	58	10	1*
S28	CI007	CI007	2	1	BICF2S23122749	CHR1_24541601	23652028	24541601	889.574	67	10	1
S28	Fam_01	CI009	2	1	BICF2P780201	CHR1_24541601	24006071	24541601	535.531	38	10	1
S28	CI015	CI015	2	1	BICF2P780201	BICF2S23614279	24006071	24443343	437.273	33	10	1
S28	CI016	CI016	2	1	BICF2P780201	BICF2S23614279	24006071	24443343	437.273	33	10	1
S28	CI017	CI017	2	1	BICF2P1352939	CHR1_24541601	23880227	24541601	661.375	47	10	1
S28	CI025	CI025	2	1	BICF2P1159715	BICF2P110457	23776600	24481087	704.488	53	10	1
S28	CI026	CI026	2	1	BICF2P31057	BICF2P110457	23983740	24481087	497.348	39	10	1
S28	CI027	CI027	2	1	BICF2S23122749	CHR1_24541601	23652028	24541601	889.574	67	10	1
S28	CI028	CI028	2	1	CHR1_24430516	BICF2P167452	24430516	25160978	730.463	53	10	1
S28	CI029	CI029	2	1	BICF2S23615697	CHR1_25014517	24185121	25014517	829.397	55	10	1
S28	CON	11	11:00:00	1	CHR1_24430516	BICF2S23614279	24430516	24443343	12.828	4	NA	NA
S28	UNION	11	11:00:00	1	BICF2S23122749	BICF2P167452	23652028	25160978	1508.95	111	NA	NA
S29	CI006	CI006	2	1	CHR1_42530611	BICF2S2341044	42530611	42777170	246.56	37	10	1*
S29	CI007	CI007	2	1	CHR1_42530611	BICF2S2341044	42530611	42777170	246.56	37	10	1
S29	Fam_01	CI009	2	1	BICF2S2365665	BICF2S24110808	42518863	42778905	260.043	39	10	1
S29	Fam_01	CI010	2	1	CHR1_42381144	BICF2S23435981	42381144	43327605	946.462	97	8	1
S29	CI015	CI015	2	1	CHR1_42379737	BICF2P1118141	42379737	42800696	420.96	60	10	1
S29	CI016	CI016	2	1	BICF2S2365665	BICF2S24110808	42518863	42778905	260.043	39	10	1
S29	CI017	CI017	2	1	BICF2P170881	BICF2S23416070	42562997	43015924	452.928	57	7	1
S29	CI025	CI025	2	1	CHR1_41204464	BICF2S23552777	41204464	45310267	4105.8	357	7	1
S29	CI027	CI027	2	1	BICF2P170881	BICF2S23416070	42562997	43015924	452.928	57	7	1
S29	CI028	CI028	2	1	CHR1_42530611	BICF2S2341044	42530611	42777170	246.56	37	10	1
S29	CI029	CI029	2	1	BICF2S23117575	BICF2P902086	39925583	46228845	6303.26	548	7	1
S29	CON	11	11:00:00	1	BICF2P170881	BICF2S2341044	42562997	42777170	214.174	35	NA	NA
S29	UNION	11	11:00:00	1	BICF2S23117575	BICF2P902086	39925583	46228845	6303.26	548	NA	NA
S30	CI006	CI006	2	1	BICF2S23653905	BICF2S23344297	61243054	61882823	639.77	49	10	1*
S30	CI007	CI007	2	1	BICF2S23653905	BICF2S23344297	61243054	61882823	639.77	49	10	1
S30	Fam_01	CI009	2	1	BICF2S23653905	BICF2S23344297	61243054	61882823	639.77	49	10	1
S30	Fam_01	CI010	2	1	BICF2S23653905	BICF2S23344297	61243054	61882823	639.77	49	10	1
S30	CI016	CI016	2	1	BICF2P1014827	BICF2P240399	61002417	66229245	5226.83	370	8	1
S30	CI017	CI017	2	1	BICF2P509251	BICF2P1042439	57832492	64113898	6281.41	475	8	1
S30	CI025	CI025	2	1	BICF2S23653905	BICF2S23344297	61243054	61882823	639.77	49	10	1
S30	CI026	CI026	2	1	BICF2S23653905	BICF2S23344297	61243054	61882823	639.77	49	10	1
S30	CI027	CI027	2	1	BICF2P509251	BICF2G630794828	57832492	76740378	18907.9	1372	8	1
S30	CI028	CI028	2	1	BICF2P463363	TIGRP2P12014_RS8907409	55414820	87100625	31685.8	2422	8	1
S30	CI029	CI029	2	1	BICF2S23653905	BICF2S23344297	61243054	61882823	639.77	49	10	1
S30	CON	11	11:00:00	1	BICF2S23653905	BICF2S23344297	61243054	61882823	639.77	49	NA	NA
S30	UNION	11	11:00:00	1	BICF2P463363	TIGRP2P12014_RS8907409	55414820	87100625	31685.8	2422	NA	NA
S31	CI006	CI006	2	2	BICF2S23216990	BICF2P326556	65499331	69491391	3992.06	360	5	1
S31	CI007	CI007	2	2	BICF2S23547365	BICF2P1451863	66124917	70592135	4467.22	389	5	1
S31	Fam_01	CI009	2	2	BICF2P420398	CHR2_68434881	68202442	68434881	232.44	35	1	1
S31	Fam_01	CI010	2	2	BICF2P954243	BICF2P326556	68433032	69491391	1058.36	104	10	1*
S31	CI015	CI015	2	2	TIGRP2P27642_RS8885258	CHR2_80885957	62916695	80885957	17969.3	1681	7	1
S31	CI016	CI016	2	2	CHR2_64667415	BICF2P505792	64667415	74117638	9450.22	834	7	1
S31	CI017	CI017	2	2	BICF2P209167	BICF2P326556	67814049	69491391	1677.34	185	9	1
S31	CI025	CI025	2	2	BICF2P1176363	CHR2_68873910	65928271	68873910	2945.64	265	7	1
S31	CI026	CI026	2	2	TIGRP2P28368_RS8942780	BICF2P111745	65413204	68597322	3184.12	279	7	1
S31	CI027	CI027	2	2	BICF2P209167	BICF2P326556	67814049	69491391	1677.34	185	9	1
S31	CI029	CI029	2	2	BICF2P209167	BICF2P326556	67814049	69491391	1677.34	185	9	1
S31	CON	11	11:00:00	2	BICF2P954243	CHR2_68434881	68433032	68434881	1.85	2	NA	NA
S31	UNION	11	11:00:00	2	TIGRP2P27642_RS8885258	CHR2_80885957	62916695	80885957	17969.3	1681	NA	NA
S32	CI006	CI006	2	3	BICF2P1371258	BICF2P1079711	74974454	75388892	414.439	31	10	1*
S32	CI007	CI007	2	3	BICF2P1371258	BICF2P1079711	74974454	75388892	414.439	31	10	1
S32	Fam_01	CI010	2	3	BICF2G630349685	TIGRP2P52378_RS8550921	74725371	75365558	640.188	48	10	1
S32	CI015	CI015	2	3	BICF2G630349762	BICF2S23764213	74792468	75297381	504.914	38	10	1
S32	CI016	CI016	2	3	BICF2G630349762	BICF2S23764213	74792468	75297381	504.914	38	10	1
S32	CI017	CI017	2	3	BICF2P1371258	BICF2G630350122	74974454	75458693	484.24	36	10	1
S32	CI025	CI025	2	3	BICF2P1371258	BICF2G630350280	74974454	75657023	682.57	56	10	1
S32	CI026	CI026	2	3	BICF2G630349762	BICF2S23764213	74792468	75297381	504.914	38	10	1
S32	CI027	CI027	2	3	BICF2P1371258	BICF2G630350122	74974454	75458693	484.24	36	10	1
S32	CI028	CI028	2	3	BICF2P1371258	BICF2G630350280	74974454	75657023	682.57	56	10	1
S32	CI029	CI029	2	3	BICF2G630349906	TIGRP2P52407_RS8676594	75144513	75524992	380.48	31	10	1
S32	CON	11	11:00:00	3	BICF2G630349906	BICF2S23764213	75144513	75297381	152.869	12	NA	NA
S32	UNION	11	11:00:00	3	BICF2G630349685	BICF2G630350280	74725371	75657023	931.653	75	NA	NA
S33	CI006	CI006	2	4	BICF2P1210448	BICF2G630176520	71215097	82443648	11228.6	882	9	1
S33	CI007	CI007	2	4	BICF2P789572	BICF2G630175227	80035925	80835691	799.767	59	10	1*
S33	Fam_01	CI009	2	4	BICF2G630174064	BICF2P673237	79345122	80726595	1381.47	100	9	1
S33	Fam_01	CI010	2	4	BICF2P8844	BICF2P673237	79464173	80726595	1262.42	91	10	1
S33	CI015	CI015	2	4	BICF2G630174538	BICF2S23445536	80041441	80892356	850.916	62	9	1
S33	CI016	CI016	2	4	BICF2P8844	BICF2G630175211	79464173	80813685	1349.51	96	10	1
S33	CI017	CI017	2	4	BICF2P8844	BICF2G630176520	79464173	82443648	2979.48	223	10	1
S33	CI026	CI026	2	4	BICF2P8844	BICF2G630176043	79464173	82028721	2564.55	192	10	1
S33	CI027	CI027	2	4	BICF2P8844	BICF2G630176520	79464173	82443648	2979.48	223	10	1
S33	CI028	CI028	2	4	BICF2P8844	BICF2G630176043	79464173	82028721	2564.55	192	9	1
S33	CI029	CI029	2	4	BICF2G630174538	BICF2G630175166	80041441	80749577	708.137	52	10	1
S33	CON	11	11:00:00	4	BICF2G630174538	BICF2P673237	80041441	80726595	685.155	51	NA	NA
S33	UNION	11	11:00:00	4	BICF2P1210448	BICF2G630176520	71215097	82443648	11228.6	882	NA	NA
S34	CI006	CI006	2	5	BICF2P422007	BICF2P1120589	39456534	40080092	623.559	50	10	1*
S34	CI007	CI007	2	5	CHR5_39248610	BICF2S23162446	39248610	40441446	1192.84	88	9	1
S34	Fam_01	CI009	2	5	BICF2P422007	BICF2P1120589	39456534	40080092	623.559	50	10	1
S34	Fam_01	CI010	2	5	BICF2P422007	BICF2P1120589	39456534	40080092	623.559	50	10	1
S34	CI015	CI015	2	5	BICF2P301964	TIGRP2P73667_RS8583648	35673336	52488137	16814.8	1377	6	1
S34	CI016	CI016	2	5	BICF2P422007	BICF2P1120589	39456534	40080092	623.559	50	10	1
S34	CI017	CI017	2	5	BICF2P422007	BICF2P683055	39456534	39922162	465.629	38	10	1
S34	CI025	CI025	2	5	BICF2P1054108	CHR5_40473892	39362855	40473892	1111.04	86	9	1
S34	CI026	CI026	2	5	BICF2P1054108	BICF2S23162446	39362855	40441446	1078.59	84	9	1
S34	CI027	CI027	2	5	TIGRP2P70766_RS8607439	BICF2S23741924	39449173	40028436	579.264	47	10	1
S34	CI029	CI029	2	5	CHR5_39247991	BICF2S23162446	39247991	40441446	1193.46	89	9	1
S34	CON	11	11:00:00	5	BICF2P422007	BICF2P683055	39456534	39922162	465.629	38	NA	NA
S34	UNION	11	11:00:00	5	BICF2P301964	TIGRP2P73667_RS8583648	35673336	52488137	16814.8	1377	NA	NA
S35	CI007	CI007	2	6	CHR6_14457192	BICF2S23548789	14457192	15283214	826.023	85	9	1*
S35	Fam_01	CI009	2	6	BICF2G630165939	BICF2G630166187	14839225	15225153	385.929	38	9	1
S35	CI015	CI015	2	6	BICF2G630165939	BICF2G630166187	14839225	15225153	385.929	38	9	1
S35	CI016	CI016	2	6	BICF2G630165939	BICF2G630166187	14839225	15225153	385.929	38	9	1
S35	CI017	CI017	2	6	BICF2P199049	BICF2P775622	14914200	15330615	416.416	37	9	1
S35	CI025	CI025	2	6	BICF2P199049	BICF2P775622	14914200	15330615	416.416	37	9	1
S35	CI026	CI026	2	6	BICF2P199049	BICF2P775622	14914200	15330615	416.416	37	9	1
S35	CI027	CI027	2	6	BICF2P199049	BICF2P775622	14914200	15330615	416.416	37	9	1
S35	CI028	CI028	2	6	BICF2P199049	BICF2P775622	14914200	15330615	416.416	37	9	1
S35	CI029	CI029	2	6	BICF2P199049	BICF2P775622	14914200	15330615	416.416	37	9	1
S35	Fam_01	CI010	2	6	BICF2G630165960	BICF2G630166303	14875863	15314189	438.327	39	0	2*
S35	CON	11	11:00:00	6	BICF2P199049	BICF2G630166187	14914200	15225153	310.954	29	NA	NA
S35	UNION	11	11:00:00	6	CHR6_14457192	BICF2P775622	14457192	15330615	873.424	88	NA	NA
S36	CI006	CI006	2	6	BICF2P285670	CHR6_24451387	23951633	24451387	499.755	40	9	1
S36	Fam_01	CI009	2	6	BICF2P498378	BICF2P729785	23532436	24185121	652.686	44	10	1*
S36	Fam_01	CI010	2	6	BICF2P667970	TIGRP2P80989_RS8632560	21637793	30299390	8661.6	756	9	1
S36	CI015	CI015	2	6	CHR6_23478794	BICF2S2291174	23478794	24239505	760.712	56	10	1
S36	CI016	CI016	2	6	CHR6_23478794	BICF2S2291174	23478794	24239505	760.712	56	10	1
S36	CI017	CI017	2	6	BICF2P1117545	CHR6_24273354	23627428	24273354	645.927	48	10	1
S36	CI025	CI025	2	6	BICF2P866984	CHR6_24439126	23547900	24439126	891.227	66	9	1
S36	CI026	CI026	2	6	BICF2P1442414	BICF2P1236294	16341021	51411490	35070.5	2973	9	1
S36	CI027	CI027	2	6	BICF2P1117545	CHR6_24273354	23627428	24273354	645.927	48	10	1
S36	CI028	CI028	2	6	BICF2P1117545	BICF2P729785	23627428	24185121	557.694	37	10	1
S36	CI029	CI029	2	6	BICF2P285670	BICF2P90444	23951633	24590678	639.046	53	10	1
S36	CON	11	11:00:00	6	BICF2P285670	BICF2P729785	23951633	24185121	233.489	16	NA	NA
S36	UNION	11	11:00:00	6	BICF2P1442414	BICF2P1236294	16341021	51411490	35070.5	2973	NA	NA
S37	CI006	CI006	2	6	BICF2P90444	CHR6_25305467	24590678	25305467	714.79	60	6	1
S37	CI007	CI007	2	6	CHR6_24940761	CHR6_25276162	24940761	25276162	335.402	31	10	1*
S37	Fam_01	CI009	2	6	BICF2P414711	BICF2S23224133	24527416	25389067	861.652	71	5	1
S37	Fam_01	CI010	2	6	BICF2P667970	TIGRP2P80989_RS8632560	21637793	30299390	8661.6	756	5	1
S37	CI015	CI015	2	6	BICF2P1312040	G388F28S192	24607549	25334233	726.685	60	6	1
S37	CI016	CI016	2	6	BICF2P1312040	G388F28S192	24607549	25334233	726.685	60	6	1
S37	CI017	CI017	2	6	TIGRP2P80717_RS9253449	BICF2P907235	24700097	25530050	829.954	67	6	1
S37	CI025	CI025	2	6	TIGRP2P80707_RS8562946	CHR6_25276162	24677083	25276162	599.08	49	10	1
S37	CI026	CI026	2	6	BICF2P1442414	BICF2P1236294	16341021	51411490	35070.5	2973	6	1
S37	CI027	CI027	2	6	TIGRP2P80717_RS9253449	BICF2P907235	24700097	25530050	829.954	67	6	1
S37	CI028	CI028	2	6	TIGRP2P80717_RS9253449	CHR6_25276162	24700097	25276162	576.066	48	10	1
S37	CON	11	11:00:00	6	CHR6_24940761	CHR6_25276162	24940761	25276162	335.402	31	NA	NA
S37	UNION	11	11:00:00	6	BICF2P1442414	BICF2P1236294	16341021	51411490	35070.5	2973	NA	NA
S38	CI006	CI006	2	6	BICF2S23226277	BICF2P544640	38660122	40198138	1538.02	91	10	1*
S38	CI007	CI007	2	6	BICF2S2363119	BICF2P544640	39149168	40198138	1048.97	65	10	1
S38	Fam_01	CI009	2	6	BICF2S2363119	CHR6_41774289	39149168	41774289	2625.12	171	10	1
S38	Fam_01	CI010	2	6	BICF2P666351	BICF2G630580426	35482819	46156575	10673.8	816	10	1
S38	CI015	CI015	2	6	BICF2S23149798	BICF2P356644	39111638	40186396	1074.76	65	10	1
S38	CI016	CI016	2	6	BICF2G630583669	BICF2G630581070	32450680	45749740	13299.1	1026	9	1
S38	CI017	CI017	2	6	CHR6_39678226	BICF2P544640	39678226	40198138	519.913	31	10	1
S38	CI025	CI025	2	6	BICF2S22957863	BICF2P356644	39656758	40186396	529.639	33	10	1
S38	CI026	CI026	2	6	BICF2P1442414	BICF2P1236294	16341021	51411490	35070.5	2973	9	1
S38	CI027	CI027	2	6	CHR6_39324601	BICF2P544640	39324601	40198138	873.538	48	10	1
S38	CI028	CI028	2	6	CHR6_39404376	BICF2P544640	39404376	40198138	793.763	41	10	1
S38	CON	11	11:00:00	6	CHR6_39678226	BICF2P356644	39678226	40186396	508.171	30	NA	NA
S38	UNION	11	11:00:00	6	BICF2P1442414	BICF2P1236294	16341021	51411490	35070.5	2973	NA	NA
S39	CI006	CI006	2	6	BICF2P1233304	BICF2P478589	41684527	42110146	425.62	43	6	1
S39	CI007	CI007	2	6	CHR6_40613420	CHR6_42571940	40613420	42571940	1958.52	165	7	1
S39	Fam_01	CI009	2	6	BICF2S2363119	CHR6_41774289	39149168	41774289	2625.12	171	10	1*
S39	Fam_01	CI010	2	6	BICF2P666351	BICF2G630580426	35482819	46156575	10673.8	816	7	1
S39	CI016	CI016	2	6	BICF2G630583669	BICF2G630581070	32450680	45749740	13299.1	1026	6	1
S39	CI017	CI017	2	6	BICF2P1432541	CHR6_41741997	40467559	41741997	1274.44	93	10	1
S39	CI025	CI025	2	6	BICF2S23153204	BICF2P922649	41698659	42013184	314.526	31	8	1
S39	CI026	CI026	2	6	BICF2P1442414	BICF2P1236294	16341021	51411490	35070.5	2973	6	1
S39	CI027	CI027	2	6	BICF2P1426831	CHR6_41741997	40311575	41741997	1430.42	99	10	1
S39	CI028	CI028	2	6	BICF2P593087	BICF2G630581814	40299529	45193140	4893.61	394	6	1
S39	CI029	CI029	2	6	CHR6_40508826	BICF2P855459	40508826	41779837	1271.01	96	10	1
S39	CON	11	11:00:00	6	BICF2S23153204	CHR6_41741997	41698659	41741997	43.339	5	NA	NA
S39	UNION	11	11:00:00	6	BICF2P1442414	BICF2P1236294	16341021	51411490	35070.5	2973	NA	NA
S40	CI006	CI006	2	6	BICF2G630579181	BICF2G630578581	46857050	47422785	565.736	46	9	1*
S40	Fam_01	CI010	2	6	BICF2S23128755	BICF2S23216050	46960299	47344887	384.589	35	9	1
S40	CI015	CI015	2	6	BICF2G630579345	BICF2P271370	46810705	47716010	905.306	67	8	1
S40	CI016	CI016	2	6	BICF2G630579834	BICF2P1111847	46591742	47511814	920.073	65	9	1
S40	CI017	CI017	2	6	BICF2G630579345	BICF2P605383	46810705	47487632	676.928	52	9	1
S40	CI025	CI025	2	6	BICF2G630579938	BICF2S2446666	46563859	47314599	750.741	59	9	1
S40	CI026	CI026	2	6	BICF2P1442414	BICF2P1236294	16341021	51411490	35070.5	2973	8	1
S40	CI027	CI027	2	6	BICF2G630579345	BICF2P271370	46810705	47716010	905.306	67	8	1
S40	CI029	CI029	2	6	BICF2G630579181	BICF2P1111847	46857050	47511814	654.765	49	9	1
S40	Fam_01	CI009	2	6	BICF2P364371	BICF2S23543302	47124966	47787088	662.123	47	7	2
S40	CI028	CI028	2	6	CHR6_47044120	BICF2P582670	47044120	65056655	18012.5	1535	1	2*
S40	CON	11	11:00:00	6	BICF2P364371	BICF2S2446666	47124966	47314599	189.634	18	NA	NA
S40	UNION	11	11:00:00	6	BICF2P1442414	BICF2P582670	16341021	65056655	48715.6	4133	NA	NA
S41	CI007	CI007	2	7	CHR7_10843974	TIGRP2P91941_RS8819472	10843974	16055379	5211.41	453	9	1
S41	Fam_01	CI009	2	7	TIGRP2P90947_RS8563511	TIGRP2P91941_RS8819472	8864721	16055379	7190.66	622	9	1
S41	Fam_01	CI010	2	7	BICF2G630551980	BICF2S23731671	13321272	14043632	722.361	63	9	1
S41	CI015	CI015	2	7	BICF2S23341942	TIGRP2P91941_RS8819472	12990493	16055379	3064.89	266	9	1
S41	CI016	CI016	2	7	BICF2S23341942	TIGRP2P91941_RS8819472	12990493	16055379	3064.89	266	9	1
S41	CI017	CI017	2	7	BICF2G630552057	BICF2S23137607	13415447	13773270	357.824	35	10	1*
S41	CI025	CI025	2	7	BICF2P1345136	BICF2P156164	6694892	60547893	53853	4563	5	1
S41	CI026	CI026	2	7	BICF2G630552057	BICF2S23137607	13415447	13773270	357.824	35	10	1
S41	CI027	CI027	2	7	BICF2G630552057	BICF2S23137607	13415447	13773270	357.824	35	10	1
S41	CI028	CI028	2	7	BICF2S23212333	BICF2P162233	13451501	13754080	302.58	32	10	1
S41	CI029	CI029	2	7	BICF2G630552057	BICF2S23137607	13415447	13773270	357.824	35	10	1
S41	CON	11	11:00:00	7	BICF2S23212333	BICF2P162233	13451501	13754080	302.58	32	NA	NA
S41	UNION	11	11:00:00	7	BICF2P1345136	BICF2P156164	6694892	60547893	53853	4563	NA	NA
S42	CI007	CI007	2	7	CHR7_53043759	BICF2P1157271	53043759	53555456	511.698	38	9	1*
S42	Fam_01	CI009	2	7	BICF2S23052459	CHR7_53396233	52971834	53396233	424.4	30	9	1
S42	Fam_01	CI010	2	7	CHR7_53043759	BICF2P1157271	53043759	53555456	511.698	38	9	1
S42	CI015	CI015	2	7	BICF2P1464871	BICF2P860842	53015795	53656776	640.982	50	8	1
S42	CI016	CI016	2	7	CHR7_53043759	BICF2P1157271	53043759	53555456	511.698	38	9	1
S42	CI017	CI017	2	7	CHR7_53083068	BICF2S22913466	53083068	53588533	505.466	38	8	1
S42	CI025	CI025	2	7	BICF2P1345136	BICF2P156164	6694892	60547893	53853	4563	6	1
S42	CI026	CI026	2	7	CHR7_53043759	BICF2P1157271	53043759	53555456	511.698	38	9	1
S42	CI027	CI027	2	7	CHR7_53083068	BICF2S22913466	53083068	53588533	505.466	38	8	1
S42	CI029	CI029	2	7	BICF2P189322	CHR7_53396233	52947813	53396233	448.421	32	9	1
S42	CI006	CI006	2	7	BICF2P21139	BICF2P1491797	44587634	61136984	16549.4	1336	0	2*
S42	CON	11	11:00:00	7	CHR7_53083068	CHR7_53396233	53083068	53396233	313.166	21	NA	NA
S42	UNION	11	11:00:00	7	BICF2P1345136	BICF2P1491797	6694892	61136984	54442.1	4609	NA	NA
S43	CI006	CI006	2	8	BICF2P823608	TIGRP2P117495_RS8573285	51331323	53625729	2294.41	179	8	1
S43	CI007	CI007	2	8	BICF2P823608	CHR8_53606969	51331323	53606969	2275.65	177	8	1
S43	Fam_01	CI009	2	8	BICF2P475879	BICF2P728221	52914833	53507313	592.481	47	9	1
S43	Fam_01	CI010	2	8	BICF2P362874	BICF2P662557	52895373	54011190	1115.82	94	6	1
S43	CI015	CI015	2	8	BICF2P1126915	CHR8_53482843	52938222	53482843	544.622	41	10	1*
S43	CI016	CI016	2	8	BICF2P613389	TIGRP2P117495_RS8573285	51581069	53625729	2044.66	163	5	1
S43	CI017	CI017	2	8	BICF2P601723	BICF2P271044	52951062	53398381	447.32	30	10	1
S43	CI025	CI025	2	8	BICF2P475879	CHR8_53453553	52914833	53453553	538.721	40	9	1
S43	CI026	CI026	2	8	BICF2P1374953	TIGRP2P117481_RS8899659	53329698	53583880	254.183	30	9	1
S43	CI027	CI027	2	8	BICF2P601723	BICF2P271044	52951062	53398381	447.32	30	10	1
S43	CI028	CI028	2	8	BICF2P1126915	CHR8_53482843	52938222	53482843	544.622	41	10	1
S43	CON	11	11:00:00	8	BICF2P1374953	BICF2P271044	53329698	53398381	68.684	7	NA	NA
S43	UNION	11	11:00:00	8	BICF2P823608	BICF2P662557	51331323	54011190	2679.87	207	NA	NA
S44	CI006	CI006	2	10	TIGRP2P140282_RS8581088	BICF2P797500	44611747	44968344	356.598	32	10	1*
S44	CI007	CI007	2	10	TIGRP2P140282_RS8581088	CHR10_44969293	44611747	44969293	357.547	33	9	1
S44	Fam_01	CI009	2	10	BICF2P514757	TIGRP2P140337_RS9008188	44461991	44893770	431.78	39	10	1
S44	Fam_01	CI010	2	10	BICF2S22945324	BICF2P729369	40866208	46375838	5509.63	457	5	1
S44	CI015	CI015	2	10	G603F51S284	TIGRP2P140337_RS9008188	44486444	44893770	407.327	37	10	1
S44	CI016	CI016	2	10	BICF2P514757	TIGRP2P140337_RS9008188	44461991	44893770	431.78	39	10	1
S44	CI017	CI017	2	10	BICF2P975062	BICF2P797500	43078658	44968344	1889.69	164	7	1
S44	CI025	CI025	2	10	BICF2P621985	BICF2P310475	40126387	47187189	7060.8	596	7	1
S44	CI026	CI026	2	10	BICF2P514757	TIGRP2P140337_RS9008188	44461991	44893770	431.78	39	10	1
S44	CI027	CI027	2	10	BICF2P975062	BICF2P797500	43078658	44968344	1889.69	164	7	1
S44	CI028	CI028	2	10	BICF2S23013987	BICF2P55149	42676844	45173932	2497.09	215	7	1
S44	CON	11	11:00:00	10	TIGRP2P140282_RS8581088	TIGRP2P140337_RS9008188	44611747	44893770	282.024	26	NA	NA
S44	UNION	11	11:00:00	10	BICF2P621985	BICF2P310475	40126387	47187189	7060.8	596	NA	NA
S45	CI006	CI006	2	10	BICF2S2312153	BICF2P954365	59931625	60366521	434.897	30	9	1
S45	Fam_01	CI009	2	10	BICF2S23622289	BICF2G630494083	59757950	69314666	9556.72	799	9	1
S45	Fam_01	CI010	2	10	BICF2S2312153	BICF2P954365	59931625	60366521	434.897	30	9	1
S45	CI015	CI015	2	10	BICF2S23622289	CHR10_67718646	59757950	67718646	7960.7	649	9	1
S45	CI016	CI016	2	10	BICF2S23622289	BICF2G630494083	59757950	69314666	9556.72	799	9	1
S45	CI017	CI017	2	10	BICF2G630490333	BICF2P886496	53461508	64743511	11282	851	9	1
S45	CI025	CI025	2	10	BICF2P245367	CHR10_60570256	60190178	60570256	380.079	33	1	1
S45	CI026	CI026	2	10	BICF2P516553	CHR10_60570256	60205105	60570256	365.152	32	10	1*
S45	CI027	CI027	2	10	BICF2G630490333	BICF2P798814	53461508	65424030	11962.5	906	9	1
S45	CI028	CI028	2	10	BICF2P98311	BICF2G630494083	46562017	69314666	22752.7	1807	9	1
S45	CI029	CI029	2	10	BICF2P693725	BICF2P945475	60161837	60650247	488.411	43	9	1
S45	CON	11	11:00:00	10	BICF2P516553	BICF2P954365	60205105	60366521	161.417	12	NA	NA
S45	UNION	11	11:00:00	10	BICF2P98311	BICF2G630494083	46562017	69314666	22752.7	1807	NA	NA
S46	Fam_01	CI009	2	11	G689F55S356	BICF2P1205845	46684094	47690406	1006.31	71	7	1
S46	Fam_01	CI010	2	11	G689F55S356	BICF2P1205845	46684094	47690406	1006.31	71	7	1
S46	CI015	CI015	2	11	CHR11_46248163	BICF2S2335461	46248163	47044756	796.594	55	8	1*
S46	CI016	CI016	2	11	BICF2P300308	CHR11_47384017	46546320	47384017	837.698	55	7	1
S46	CI017	CI017	2	11	CHR11_46248163	BICF2S2335461	46248163	47044756	796.594	55	8	1
S46	CI025	CI025	2	11	CHR11_46248163	CHR11_52172899	46248163	52172899	5924.74	420	7	1
S46	CI026	CI026	2	11	BICF2P866279	CHR11_48773694	45605495	48773694	3168.2	212	7	1
S46	CI027	CI027	2	11	CHR11_46248163	BICF2S2335461	46248163	47044756	796.594	55	8	1
S46	CI006	CI006	2	11	BICF2P502254	CHR11_49668254	39270229	49668254	10398	755	2	2*
S46	CI007	CI007	2	11	BICF2P502254	CHR11_49668254	39270229	49668254	10398	755	2	2
S46	CI029	CI029	2	11	BICF2S23553541	BICF2S23149698	46624259	47133836	509.578	36	5	2
S46	CON	11	11:00:00	11	G689F55S356	BICF2S2335461	46684094	47044756	360.663	26	NA	NA
S46	UNION	11	11:00:00	11	BICF2P502254	CHR11_52172899	39270229	52172899	12902.7	948	NA	NA
S47	CI006	CI006	2	12	BICF2P1141727	BICF2S23659596	31514577	32040742	526.166	41	9	1*
S47	CI007	CI007	2	12	BICF2P1141727	BICF2S23659596	31514577	32040742	526.166	41	9	1
S47	Fam_01	CI009	2	12	BICF2P185498	BICF2P1416565	26409159	33644202	7235.04	485	5	1
S47	Fam_01	CI010	2	12	BICF2P928797	BICF2S23553700	31640500	32037301	396.802	30	9	1
S47	CI016	CI016	2	12	BICF2P740649	BICF2P506551	27441722	54359556	26917.8	1962	8	1
S47	CI017	CI017	2	12	BICF2S23523460	TIGRP2P163497_RS9177345	31939137	35700320	3761.18	281	8	1
S47	CI025	CI025	2	12	BICF2P1141727	BICF2S23659596	31514577	32040742	526.166	41	9	1
S47	CI026	CI026	2	12	BICF2P740649	BICF2P17296	27441722	32006212	4564.49	276	8	1
S47	CI027	CI027	2	12	BICF2S23523460	TIGRP2P163497_RS9177345	31939137	35700320	3761.18	281	8	1
S47	CI028	CI028	2	12	BICF2P1247993	BICF2S23659596	31600210	32040742	440.533	35	9	1
S47	CI029	CI029	2	12	BICF2P1141727	BICF2S23553700	31514577	32037301	522.725	40	0	2*
S47	CON	11	11:00:00	12	BICF2S23523460	BICF2P17296	31939137	32006212	67.076	5	NA	NA
S47	UNION	11	11:00:00	12	BICF2P185498	BICF2P506551	26409159	54359556	27950.4	2042	NA	NA
S48	CI006	CI006	2	12	BICF2P148351	BICF2P1013135	34575510	35711203	1135.69	89	9	1
S48	CI007	CI007	2	12	BICF2P148351	BICF2P1013135	34575510	35711203	1135.69	89	9	1
S48	Fam_01	CI009	2	12	BICF2P148351	CHR12_35387549	34575510	35387549	812.04	58	9	1
S48	Fam_01	CI010	2	12	BICF2P825805	BICF2P1251127	34135038	34794096	659.059	37	10	1*
S48	CI015	CI015	2	12	BICF2P148351	BICF2P30204	34575510	35563389	987.88	75	9	1
S48	CI016	CI016	2	12	BICF2P740649	BICF2P506551	27441722	54359556	26917.8	1962	9	1
S48	CI017	CI017	2	12	BICF2S23523460	TIGRP2P163497_RS9177345	31939137	35700320	3761.18	281	9	1
S48	CI025	CI025	2	12	BICF2P148351	BICF2P1013135	34575510	35711203	1135.69	89	9	1
S48	CI027	CI027	2	12	BICF2S23523460	TIGRP2P163497_RS9177345	31939137	35700320	3761.18	281	9	1
S48	CI028	CI028	2	12	BICF2P1102795	BICF2P446557	34310132	35333626	1023.5	62	1	1
S48	CI029	CI029	2	12	BICF2P148351	BICF2P30204	34575510	35563389	987.88	75	9	1
S48	CON	11	11:00:00	12	BICF2P148351	BICF2P1251127	34575510	34794096	218.587	14	NA	NA
S48	UNION	11	11:00:00	12	BICF2P740649	BICF2P506551	27441722	54359556	26917.8	1962	NA	NA
S49	CI006	CI006	2	16	CHR16_8587	BICF2S23318003	8587	18883154	18874.6	1479	8	1
S49	CI007	CI007	2	16	BICF2S23454833	BICF2S23318003	210603	18883154	18672.6	1470	8	1
S49	Fam_01	CI009	2	16	CHR16_6397615	CHR16_6851586	6397615	6851586	453.972	43	10	1*
S49	Fam_01	CI010	2	16	CHR16_8587	BICF2S2346061	8587	13772606	13764	1011	3	1
S49	CI015	CI015	2	16	BICF2S23454833	BICF2P547594	210603	27936361	27725.8	2205	3	1
S49	CI017	CI017	2	16	BICF2P827623	BICF2P1178146	6810355	8068694	1258.34	129	8	1
S49	CI025	CI025	2	16	BICF2P905353	BICF2P631941	6708433	7482344	773.912	94	8	1
S49	CI026	CI026	2	16	BICF2P1407562	BICF2S23011071	6304316	7680331	1376.02	143	10	1
S49	CI027	CI027	2	16	BICF2P827623	BICF2P1178146	6810355	8068694	1258.34	129	8	1
S49	CI028	CI028	2	16	CHR16_8587	BICF2G630848057	8587	16329880	16321.3	1252	8	1
S49	CI029	CI029	2	16	BICF2P827623	BICF2P239659	6810355	7067451	257.097	41	8	1
S49	CON	11	11:00:00	16	BICF2P827623	CHR16_6851586	6810355	6851586	41.232	6	NA	NA
S49	UNION	11	11:00:00	16	CHR16_8587	BICF2P547594	8587	27936361	27927.8	2214	NA	NA
S50	CI006	CI006	2	16	CHR16_8587	BICF2S23318003	8587	18883154	18874.6	1479	8	1
S50	CI007	CI007	2	16	BICF2S23454833	BICF2S23318003	210603	18883154	18672.6	1470	8	1
S50	Fam_01	CI009	2	16	CHR16_6916057	BICF2S22914129	6916057	7462818	546.762	62	10	1*
S50	Fam_01	CI010	2	16	CHR16_8587	BICF2S2346061	8587	13772606	13764	1011	3	1
S50	CI015	CI015	2	16	BICF2S23454833	BICF2P547594	210603	27936361	27725.8	2205	3	1
S50	CI017	CI017	2	16	BICF2P827623	BICF2P1178146	6810355	8068694	1258.34	129	8	1
S50	CI025	CI025	2	16	BICF2P905353	BICF2P631941	6708433	7482344	773.912	94	8	1
S50	CI026	CI026	2	16	BICF2P1407562	BICF2S23011071	6304316	7680331	1376.02	143	10	1
S50	CI027	CI027	2	16	BICF2P827623	BICF2P1178146	6810355	8068694	1258.34	129	8	1
S50	CI028	CI028	2	16	CHR16_8587	BICF2G630848057	8587	16329880	16321.3	1252	8	1
S50	CI029	CI029	2	16	BICF2P827623	BICF2P239659	6810355	7067451	257.097	41	8	1
S50	CON	11	11:00:00	16	CHR16_6916057	BICF2P239659	6916057	7067451	151.395	26	NA	NA
S50	UNION	11	11:00:00	16	CHR16_8587	BICF2P547594	8587	27936361	27927.8	2214	NA	NA
S51	CI006	CI006	2	16	CHR16_8587	BICF2S23318003	8587	18883154	18874.6	1479	6	1
S51	CI007	CI007	2	16	BICF2S23454833	BICF2S23318003	210603	18883154	18672.6	1470	6	1
S51	CI017	CI017	2	16	BICF2S2346061	BICF2G630846948	13772606	14676037	903.432	70	9	1*
S51	CI025	CI025	2	16	BICF2G630846179	CHR16_14174529	13369794	14174529	804.736	50	7	1
S51	CI026	CI026	2	16	BICF2S24414077	TIGRP2P211510_RS8726788	13597667	15294965	1697.3	183	7	1
S51	CI027	CI027	2	16	BICF2P12744	TIGRP2P211510_RS8726788	13628456	15294965	1666.51	180	9	1
S51	CI028	CI028	2	16	CHR16_8587	BICF2G630848057	8587	16329880	16321.3	1252	6	1
S51	CI029	CI029	2	16	BICF2S23056477	BICF2P313725	12243526	14251103	2007.58	168	4	1
S51	Fam_01	CI009	2	16	BICF2S23220747	BICF2S2346061	11384196	13772606	2388.41	216	4	2
S51	Fam_01	CI010	2	16	CHR16_8587	BICF2S2346061	8587	13772606	13764	1011	4	2
S51	CI015	CI015	2	16	BICF2S23454833	BICF2P547594	210603	27936361	27725.8	2205	2	2*
S51	CON	11	11:00:00	16	BICF2S2346061	BICF2S2346061	13772606	13772606	0.001	1	NA	NA
S51	UNION	11	11:00:00	16	CHR16_8587	BICF2P547594	8587	27936361	27927.8	2214	NA	NA
S52	CI006	CI006	2	19	BICF2P36590	BICF2G63038066	11706676	13629767	1923.09	150	10	1*
S52	CI007	CI007	2	19	BICF2S23252912	CHR19_12063575	11720703	12063575	342.873	30	10	1
S52	Fam_01	CI009	2	19	BICF2G63036395	BICF2G63041104	9902152	18451040	8548.89	625	8	1
S52	Fam_01	CI010	2	19	BICF2P36590	BICF2G63037372	11706676	12217096	510.421	45	10	1
S52	CI015	CI015	2	19	BICF2G63037355	BICF2G63037372	11921294	12217096	295.803	30	10	1
S52	CI016	CI016	2	19	BICF2S23647450	BICF2G63037471	12015739	12366456	350.718	30	10	1
S52	CI017	CI017	2	19	BICF2S23123463	CHR19_12063575	11678302	12063575	385.274	34	9	1
S52	CI026	CI026	2	19	BICF2S2312361	CHR19_12185739	11805185	12185739	380.555	34	10	1
S52	CI027	CI027	2	19	BICF2S23123463	CHR19_12063575	11678302	12063575	385.274	34	9	1
S52	CI028	CI028	2	19	BICF2P36590	BICF2G63037372	11706676	12217096	510.421	45	10	1
S52	CI029	CI029	2	19	BICF2P36590	CHR19_12073273	11706676	12073273	366.598	32	10	1
S52	CON	11	11:00:00	19	BICF2S23647450	CHR19_12063575	12015739	12063575	47.837	6	NA	NA
S52	UNION	11	11:00:00	19	BICF2G63036395	BICF2G63041104	9902152	18451040	8548.89	625	NA	NA
S53	CI006	CI006	2	20	BICF2G630227561	TIGRP2P270008_RS9241989	6889	9523671	9516.78	801	8	1
S53	CI007	CI007	2	20	CHR20_5298318	TIGRP2P276583_RS8662830	5298318	5661023	362.706	30	10	1*
S53	Fam_01	CI009	2	20	BICF2S23138230	CHR20_5441914	4852357	5441914	589.558	57	10	1
S53	Fam_01	CI010	2	20	BICF2G630227561	BICF2P401682	6889	10148465	10141.6	851	8	1
S53	CI015	CI015	2	20	BICF2P627952	CHR20_5615473	4493530	5615473	1121.94	99	10	1
S53	CI016	CI016	2	20	BICF2P394273	CHR20_5615473	5058374	5615473	557.1	51	10	1
S53	CI017	CI017	2	20	BICF2P394273	CHR20_5784252	5058374	5784252	725.879	71	8	1
S53	CI025	CI025	2	20	TIGRP2P276447_RS8986680	TIGRP2P276583_RS8662830	5047668	5661023	613.356	59	10	1
S53	CI027	CI027	2	20	BICF2P394273	CHR20_5784252	5058374	5784252	725.879	71	8	1
S53	CI028	CI028	2	20	TIGRP2P276447_RS8986680	CHR20_5643630	5047668	5643630	595.963	56	10	1
S53	CI029	CI029	2	20	BICF2P482761	CHR20_5784252	4876096	5784252	908.157	88	10	1
S53	CON	11	11:00:00	20	CHR20_5298318	CHR20_5441914	5298318	5441914	143.597	10	NA	NA
S53	UNION	11	11:00:00	20	BICF2G630227561	BICF2P401682	6889	10148465	10141.6	851	NA	NA
S54	CI006	CI006	2	21	BICF2P1031144	BICF2G630656963	31624	9544648	9513.02	692	9	1
S54	Fam_01	CI009	2	21	BICF2P1031144	BICF2S24411224	31624	1036388	1004.76	64	8	1
S54	Fam_01	CI010	2	21	CHR21_415337	BICF2S24411224	415337	1036388	621.052	40	10	1*
S54	CI015	CI015	2	21	CHR21_415337	G1132F30S148	415337	905772	490.436	34	10	1
S54	CI016	CI016	2	21	BICF2P1031144	CHR21_958644	31624	958644	927.021	60	9	1
S54	CI017	CI017	2	21	CHR21_481189	BICF2P1062630	481189	1091779	610.591	41	10	1
S54	CI025	CI025	2	21	BICF2P806702	TIGRP2P278966_RS8748862	191513	1188451	996.939	63	10	1
S54	CI026	CI026	2	21	BICF2P806702	G1132F30S148	191513	905772	714.26	46	10	1
S54	CI027	CI027	2	21	CHR21_481189	BICF2P1062630	481189	1091779	610.591	41	10	1
S54	CI028	CI028	2	21	CHR21_481189	BICF2P1062630	481189	1091779	610.591	41	10	1
S54	CI029	CI029	2	21	CHR21_481189	G1132F30S148	481189	905772	424.584	31	10	1
S54	CON	11	11:00:00	21	CHR21_481189	G1132F30S148	481189	905772	424.584	31	NA	NA
S54	UNION	11	11:00:00	21	BICF2P1031144	BICF2G630656963	31624	9544648	9513.02	692	NA	NA
S55	CI006	CI006	2	21	CHR21_20801711	BICF2P216458	20801711	21408971	607.261	44	10	1*
S55	CI007	CI007	2	21	BICF2S23419816	BICF2P216458	20461942	21408971	947.03	72	10	1
S55	Fam_01	CI009	2	21	CHR21_20608368	BICF2P566669	20608368	24846761	4238.39	378	7	1
S55	Fam_01	CI010	2	21	BICF2S23727290	TIGRP2P280722_RS9154499	20813148	21564481	751.334	58	10	1
S55	CI015	CI015	2	21	CHR21_20801118	BICF2P943786	20801118	21949186	1148.07	89	7	1
S55	CI016	CI016	2	21	CHR21_20801711	TIGRP2P280732_RS8869295	20801711	21603238	801.528	61	10	1
S55	CI017	CI017	2	21	BICF2G630652870	BICF2G630649512	16284250	24614807	8330.56	695	8	1
S55	CI026	CI026	2	21	CHR21_20801711	TIGRP2P280722_RS9154499	20801711	21564481	762.771	59	10	1
S55	CI027	CI027	2	21	BICF2G630652888	BICF2P1005074	16263190	24834244	8571.06	717	8	1
S55	CI028	CI028	2	21	BICF2P227866	BICF2P660188	21327140	21641640	314.501	30	8	1
S55	CI029	CI029	2	21	CHR21_20801711	TIGRP2P280722_RS9154499	20801711	21564481	762.771	59	10	1
S55	CON	11	11:00:00	21	BICF2P227866	BICF2P216458	21327140	21408971	81.832	8	NA	NA
S55	UNION	11	11:00:00	21	BICF2G630652888	BICF2P566669	16263190	24846761	8583.57	718	NA	NA
S56	CI006	CI006	2	21	BICF2G630644280	BICF2P1514039	28667023	28988421	321.399	46	9	1
S56	CI007	CI007	2	21	BICF2G630650024	BICF2P500933	23804359	33059877	9255.52	920	9	1
S56	Fam_01	CI010	2	21	BICF2G630644280	BICF2P1514039	28667023	28988421	321.399	46	9	1
S56	CI015	CI015	2	21	BICF2G630644280	BICF2P1514039	28667023	28988421	321.399	46	9	1
S56	CI016	CI016	2	21	BICF2G630644320	BICF2P1514039	28610543	28988421	377.879	53	9	1
S56	CI017	CI017	2	21	CHR21_28956939	BICF2G630643608	28956939	29329906	372.968	34	10	1*
S56	CI025	CI025	2	21	BICF2G630644081	CHR21_29580623	28921579	29580623	659.045	66	2	1
S56	CI026	CI026	2	21	BICF2G630644280	BICF2P1514039	28667023	28988421	321.399	46	9	1
S56	CI027	CI027	2	21	CHR21_28956939	BICF2G630643608	28956939	29329906	372.968	34	10	1
S56	CI028	CI028	2	21	BICF2G630644280	BICF2P1514039	28667023	28988421	321.399	46	9	1
S56	CI029	CI029	2	21	BICF2G630644280	BICF2P1514039	28667023	28988421	321.399	46	9	1
S56	CON	11	11:00:00	21	CHR21_28956939	BICF2P1514039	28956939	28988421	31.483	8	NA	NA
S56	UNION	11	11:00:00	21	BICF2G630650024	BICF2P500933	23804359	33059877	9255.52	920	NA	NA
S57	CI006	CI006	2	22	BICF2G630313741	BICF2S22953799	207387	794030	586.644	45	9	1
S57	CI007	CI007	2	22	CHRUN_JH373295_1257	BICF2P758072	2390	6098958	6096.57	478	9	1
S57	Fam_01	CI009	2	22	CHRUN_JH373295_1257	BICF2G630324660	2390	23595249	23592.9	1716	5	1
S57	Fam_01	CI010	2	22	CHRUN_JH373295_1257	BICF2G630313966	2390	685120	682.731	51	10	1*
S57	CI016	CI016	2	22	CHRUN_JH373295_1257	BICF2G630313966	2390	685120	682.731	51	10	1
S57	CI017	CI017	2	22	BICF2G630313741	BICF2S22953799	207387	794030	586.644	45	9	1
S57	CI025	CI025	2	22	CHRUN_JH373295_1257	BICF2S22937774	2390	2995921	2993.53	225	10	1
S57	CI026	CI026	2	22	BICF2G630313748	BICF2G630313950	215540	652613	437.074	36	10	1
S57	CI027	CI027	2	22	BICF2G630313741	BICF2S22953799	207387	794030	586.644	45	9	1
S57	CI028	CI028	2	22	CHRUN_JH373295_1257	BICF2G630313966	2390	685120	682.731	51	10	1
S57	CI029	CI029	2	22	CHRUN_JH373295_1257	BICF2G630319910	2390	15262191	15259.8	1120	9	1
S57	CON	11	11:00:00	22	BICF2G630313748	BICF2G630313950	215540	652613	437.074	36	NA	NA
S57	UNION	11	11:00:00	22	CHRUN_JH373295_1257	BICF2G630324660	2390	23595249	23592.9	1716	NA	NA
S58	CI006	CI006	2	22	BICF2G630314203	BICF2S22937774	1259875	2995921	1736.05	130	10	1*
S58	CI007	CI007	2	22	CHRUN_JH373295_1257	BICF2P758072	2390	6098958	6096.57	478	9	1
S58	Fam_01	CI009	2	22	CHRUN_JH373295_1257	BICF2G630324660	2390	23595249	23592.9	1716	8	1
S58	Fam_01	CI010	2	22	BICF2G630313997	BICF2S22937774	757169	2995921	2238.75	171	10	1
S58	CI016	CI016	2	22	BICF2G630313997	BICF2S22937774	757169	2995921	2238.75	171	10	1
S58	CI017	CI017	2	22	BICF2G630314203	BICF2S22937774	1259875	2995921	1736.05	130	10	1
S58	CI025	CI025	2	22	CHRUN_JH373295_1257	BICF2S22937774	2390	2995921	2993.53	225	10	1
S58	CI026	CI026	2	22	BICF2G630314203	CHR22_3204724	1259875	3204724	1944.85	148	10	1
S58	CI027	CI027	2	22	BICF2G630314203	BICF2S22937774	1259875	2995921	1736.05	130	10	1
S58	CI028	CI028	2	22	BICF2G630314203	BICF2G630315390	1259875	3201490	1941.62	147	10	1
S58	CI029	CI029	2	22	CHRUN_JH373295_1257	BICF2G630319910	2390	15262191	15259.8	1120	9	1
S58	CON	11	11:00:00	22	BICF2G630314203	BICF2S22937774	1259875	2995921	1736.05	130	NA	NA
S58	UNION	11	11:00:00	22	CHRUN_JH373295_1257	BICF2G630324660	2390	23595249	23592.9	1716	NA	NA
S59	CI006	CI006	2	22	BICF2P178118	BICF2G630323387	19411070	21696385	2285.32	168	5	1
S59	CI007	CI007	2	22	BICF2G630322547	BICF2G630322818	19859889	20526613	666.725	45	9	1*
S59	CI015	CI015	2	22	BICF2G630322547	BICF2P365231	19859889	20356621	496.733	36	9	1
S59	CI017	CI017	2	22	BICF2G630322547	BICF2G630322818	19859889	20526613	666.725	45	9	1
S59	CI025	CI025	2	22	BICF2G630322416	BICF2S23326049	19572804	20634514	1061.71	75	8	1
S59	CI026	CI026	2	22	BICF2G630322547	BICF2G630322818	19859889	20526613	666.725	45	9	1
S59	CI027	CI027	2	22	BICF2G630322547	BICF2G630322818	19859889	20526613	666.725	45	9	1
S59	CI029	CI029	2	22	BICF2G630320988	BICF2G630323816	17412293	22149152	4736.86	340	8	1
S59	Fam_01	CI009	2	22	CHRUN_JH373295_1257	BICF2G630324660	2390	23595249	23592.9	1716	2	2*
S59	Fam_01	CI010	2	22	BICF2S23311754	BICF2G630322611	19583432	19928983	345.552	31	9	2
S59	CI028	CI028	2	22	BICF2G630322429	BICF2G630322611	19595499	19928983	333.485	30	9	2
S59	CON	11	11:00:00	22	BICF2G630322547	BICF2G630322611	19859889	19928983	69.095	7	NA	NA
S59	UNION	11	11:00:00	22	CHRUN_JH373295_1257	BICF2G630324660	2390	23595249	23592.9	1716	NA	NA
S60	CI006	CI006	2	24	BICF2P45615	BICF2P1307854	3407905	3975109	567.205	50	10	1*
S60	CI007	CI007	2	24	BICF2P596475	BICF2P825964	3044706	3617547	572.842	49	7	1
S60	Fam_01	CI009	2	24	BICF2S23650278	BICF2P442035	3526447	4112531	586.085	44	10	1
S60	Fam_01	CI010	2	24	BICF2G630514183	BICF2G630504526	5675	18464931	18459.3	1536	5	1
S60	CI015	CI015	2	24	BICF2S23650278	BICF2P1289437	3526447	4130294	603.848	45	10	1
S60	CI016	CI016	2	24	BICF2G630514183	BICF2P484471	5675	30621308	30615.6	2726	7	1
S60	CI017	CI017	2	24	TIGRP2P310571_RS8981095	BICF2P952450	1909311	4288083	2378.77	172	7	1
S60	CI025	CI025	2	24	BICF2G630514183	BICF2P1307854	5675	3975109	3969.43	296	4	1
S60	CI027	CI027	2	24	TIGRP2P310571_RS8981095	BICF2P952450	1909311	4288083	2378.77	172	7	1
S60	CI028	CI028	2	24	BICF2P45615	BICF2P1307854	3407905	3975109	567.205	50	10	1
S60	CI029	CI029	2	24	BICF2G630514183	BICF2S23531722	5675	28817516	28811.8	2585	5	1
S60	CON	11	11:00:00	24	BICF2S23650278	BICF2P825964	3526447	3617547	91.101	8	NA	NA
S60	UNION	11	11:00:00	24	BICF2G630514183	BICF2P484471	5675	30621308	30615.6	2726	NA	NA
S61	CI006	CI006	2	26	BICF2G630797507	BICF2P1296080	21281650	22300464	1018.82	70	8	1
S61	CI007	CI007	2	26	BICF2P175662	BICF2G630797361	21230434	22067057	836.624	61	8	1
S61	Fam_01	CI009	2	26	BICF2G630797463	BICF2G630797361	21395647	22067057	671.411	45	10	1*
S61	Fam_01	CI010	2	26	BICF2G630797463	BICF2G630797361	21395647	22067057	671.411	45	10	1
S61	CI015	CI015	2	26	CHR26_21466002	BICF2G630797382	21466002	21866519	400.518	30	10	1
S61	CI016	CI016	2	26	CHR26_21466002	BICF2G630797382	21466002	21866519	400.518	30	10	1
S61	CI017	CI017	2	26	BICF2P827595	TIGRP2P340276_RS8902723	18499128	23371910	4872.78	448	7	1
S61	CI025	CI025	2	26	BICF2P175662	BICF2G630797361	21230434	22067057	836.624	61	8	1
S61	CI027	CI027	2	26	BICF2P827595	CHR26_23402568	18499128	23402568	4903.44	451	7	1
S61	CI028	CI028	2	26	BICF2G630797450	BICF2G630797361	21423396	22067057	643.662	43	10	1
S61	CI029	CI029	2	26	BICF2P1470413	BICF2P244067	21412198	22281933	869.736	57	10	1
S61	CON	11	11:00:00	26	CHR26_21466002	BICF2G630797382	21466002	21866519	400.518	30	NA	NA
S61	UNION	11	11:00:00	26	BICF2P827595	CHR26_23402568	18499128	23402568	4903.44	451	NA	NA
S62	CI006	CI006	2	28	BICF2P254735	BICF2G630273893	14903208	15213259	310.052	34	7	1
S62	CI007	CI007	2	28	BICF2S23634522	BICF2P530491	14676792	14995158	318.367	42	10	1*
S62	Fam_01	CI009	2	28	BICF2S23634522	CHR28_14986164	14676792	14986164	309.373	41	10	1
S62	Fam_01	CI010	2	28	BICF2S23634522	CHR28_14986164	14676792	14986164	309.373	41	10	1
S62	CI015	CI015	2	28	BICF2G630275274	BICF2S22932088	11168171	15512985	4344.81	386	7	1
S62	CI016	CI016	2	28	BICF2S23634522	CHR28_14986164	14676792	14986164	309.373	41	10	1
S62	CI017	CI017	2	28	BICF2P174880	CHR28_14986164	14644739	14986164	341.426	43	10	1
S62	CI026	CI026	2	28	BICF2G630274085	BICF2P973994	14408768	14949239	540.472	55	10	1
S62	CI027	CI027	2	28	BICF2S23634522	CHR28_14986164	14676792	14986164	309.373	41	10	1
S62	CI028	CI028	2	28	BICF2P1389879	BICF2G630273930	14760455	15146298	385.844	44	8	1
S62	CI029	CI029	2	28	TIGRP2P358534_RS8934924	BICF2P633856	14775742	15202333	426.592	46	8	1
S62	CON	11	11:00:00	28	BICF2P254735	BICF2P973994	14903208	14949239	46.032	7	NA	NA
S62	UNION	11	11:00:00	28	BICF2G630275274	BICF2S22932088	11168171	15512985	4344.81	386	NA	NA
S63	CI006	CI006	2	30	CHR30_5985828	G1400F52S242	5985828	6457451	471.624	37	10	1*
S63	CI007	CI007	2	30	CHR30_5974726	BICF2S23235696	5974726	6431756	457.031	37	9	1
S63	Fam_01	CI009	2	30	CHR30_5985828	BICF2G630411033	5985828	7257779	1271.95	71	9	1
S63	Fam_01	CI010	2	30	BICF2P495685	BICF2S23547501	8417	22104647	22096.2	1830	8	1
S63	CI015	CI015	2	30	G1393F46S189	BICF2S23235696	5979227	6431756	452.53	36	10	1
S63	CI017	CI017	2	30	CHR30_6023823	BICF2S23235696	6023823	6431756	407.934	33	10	1
S63	CI025	CI025	2	30	CHR30_6023823	BICF2S2446027	6023823	6444529	420.707	34	10	1
S63	CI026	CI026	2	30	CHR30_6023823	CHR30_6404518	6023823	6404518	380.696	30	10	1
S63	CI027	CI027	2	30	CHR30_6023823	BICF2S23235696	6023823	6431756	407.934	33	10	1
S63	CI028	CI028	2	30	CHR30_6023823	BICF2S23235696	6023823	6431756	407.934	33	10	1
S63	CI029	CI029	2	30	CHR30_5974726	BICF2G630411047	5974726	6699195	724.47	49	10	1
S63	CON	11	11:00:00	30	CHR30_6023823	CHR30_6404518	6023823	6404518	380.696	30	NA	NA
S63	UNION	11	11:00:00	30	BICF2P495685	BICF2S23547501	8417	22104647	22096.2	1830	NA	NA
S64	CI006	CI006	2	34	BICF2P605181	CHR34_16958117	16139784	16958117	818.334	66	9	1*
S64	CI015	CI015	2	34	BICF2P178580	BICF2P816458	16429478	16942569	513.092	40	9	1
S64	CI016	CI016	2	34	BICF2P178580	CHR34_16946626	16429478	16946626	517.149	41	9	1
S64	CI017	CI017	2	34	BICF2P1093038	BICF2S23158791	16007417	19174055	3166.64	274	7	1
S64	CI025	CI025	2	34	BICF2P620627	CHR34_16958117	16304489	16958117	653.629	51	9	1
S64	CI026	CI026	2	34	BICF2P764046	G1457F42S203	16317144	16885802	568.659	45	9	1
S64	CI027	CI027	2	34	BICF2P1093038	BICF2P298068	16007417	32637018	16629.6	1400	7	1
S64	CI028	CI028	2	34	BICF2P948161	CHR34_16961066	16378739	16961067	582.329	46	9	1
S64	CI029	CI029	2	34	BICF2P424097	BICF2P695252	14523727	18921464	4397.74	365	6	1
S64	Fam_01	CI009	2	34	BICF2S23613953	BICF2P1101104	11995621	20235814	8240.19	655	1	2*
S64	Fam_01	CI010	2	34	BICF2P1101926	TIGRP2P395430_RS9217544	16661667	17175835	514.169	49	7	2
S64	CON	11	11:00:00	34	BICF2P1101926	G1457F42S203	16661667	16885802	224.136	18	NA	NA
S64	UNION	11	11:00:00	34	BICF2S23613953	BICF2P298068	11995621	32637018	20641.4	1681	NA	NA
S65	CI007	CI007	2	34	BICF2S23338929	BICF2G630452488	27219385	33141889	5922.51	449	5	1
S65	Fam_01	CI009	2	34	BICF2P188419	TIGRP2P398431_RS8766960	29112221	29611070	498.85	43	10	1*
S65	Fam_01	CI010	2	34	BICF2P188419	BICF2G630453614	29112221	32071511	2959.29	215	10	1
S65	CI015	CI015	2	34	TIGRP2P396378_RS8929008	BICF2G630453614	21432233	32071511	10639.3	870	9	1
S65	CI016	CI016	2	34	TIGRP2P395939_RS8905387	BICF2G630453614	19376939	32071511	12694.6	1051	9	1
S65	CI017	CI017	2	34	TIGRP2P395870_RS8791109	BICF2P258464	19189650	31110810	11921.2	1011	9	1
S65	CI025	CI025	2	34	BICF2G630457133	TIGRP2P398431_RS8766960	28482963	29611070	1128.11	92	9	1
S65	CI026	CI026	2	34	BICF2P188419	TIGRP2P398431_RS8766960	29112221	29611070	498.85	43	10	1
S65	CI027	CI027	2	34	BICF2P1093038	BICF2P298068	16007417	32637018	16629.6	1400	8	1
S65	CI028	CI028	2	34	BICF2P188419	BICF2G630452488	29112221	33141889	4029.67	304	9	1
S65	CI029	CI029	2	34	BICF2P188419	BICF2G630453614	29112221	32071511	2959.29	215	10	1
S65	CON	11	11:00:00	34	BICF2P188419	TIGRP2P398431_RS8766960	29112221	29611070	498.85	43	NA	NA
S65	UNION	11	11:00:00	34	BICF2P1093038	BICF2G630452488	16007417	33141889	17134.5	1439	NA	NA
S66	CI006	CI006	2	1	BICF2P1168088	BICF2S2398600	62059918	62459645	399.728	32	9	1*
S66	CI007	CI007	2	1	BICF2P1168088	BICF2S2398600	62059918	62459645	399.728	32	9	1
S66	Fam_01	CI009	2	1	BICF2P1168088	BICF2S2398600	62059918	62459645	399.728	32	9	1
S66	Fam_01	CI010	2	1	BICF2P1168088	BICF2S2398600	62059918	62459645	399.728	32	9	1
S66	CI015	CI015	2	1	BICF2P1168088	BICF2S2398600	62059918	62459645	399.728	32	9	1
S66	CI016	CI016	2	1	BICF2P1014827	BICF2P240399	61002417	66229245	5226.83	370	7	1
S66	CI017	CI017	2	1	BICF2P509251	BICF2P1042439	57832492	64113898	6281.41	475	7	1
S66	CI026	CI026	2	1	BICF2P1168088	BICF2S2398600	62059918	62459645	399.728	32	9	1
S66	CI027	CI027	2	1	BICF2P509251	BICF2G630794828	57832492	76740378	18907.9	1372	7	1
S66	CI028	CI028	2	1	BICF2P463363	TIGRP2P12014_RS8907409	55414820	87100625	31685.8	2422	7	1
S66	CON	10	10:00:00	1	BICF2P1168088	BICF2S2398600	62059918	62459645	399.728	32	NA	NA
S66	UNION	10	10:00:00	1	BICF2P463363	TIGRP2P12014_RS8907409	55414820	87100625	31685.8	2422	NA	NA
S67	CI006	CI006	2	2	TIGRP2P36136_RS8988204	BICF2G630464809	84677883	85416217	738.335	47	7	1
S67	CI007	CI007	2	2	TIGRP2P36136_RS8988204	BICF2G630464809	84677883	85416217	738.335	47	7	1
S67	Fam_01	CI009	2	2	BICF2S24412434	CHR2_84954145	82719274	84954145	2234.87	179	5	1
S67	CI016	CI016	2	2	BICF2P297120	BICF2P1198035	84674929	85115169	440.241	33	6	1
S67	CI017	CI017	2	2	BICF2P15935	BICF2G630464809	84909010	85416217	507.208	31	9	1*
S67	CI025	CI025	2	2	BICF2P15935	BICF2G630464809	84909010	85416217	507.208	31	9	1
S67	CI026	CI026	2	2	BICF2P15935	BICF2G630464809	84909010	85416217	507.208	31	9	1
S67	CI027	CI027	2	2	BICF2P15935	BICF2G630464809	84909010	85416217	507.208	31	9	1
S67	CI028	CI028	2	2	BICF2P1461064	CHR2_84998806	84644569	84998806	354.238	31	8	1
S67	CI029	CI029	2	2	BICF2P15935	BICF2G630464809	84909010	85416217	507.208	31	9	1
S67	CON	10	10:00:00	2	BICF2P15935	CHR2_84954145	84909010	84954145	45.136	7	NA	NA
S67	UNION	10	10:00:00	2	BICF2S24412434	BICF2G630464809	82719274	85416217	2696.94	203	NA	NA
S68	CI006	CI006	2	5	BICF2P1423605	TIGRP2P74140_RS8940327	70375674	70666981	291.308	31	9	1*
S68	CI007	CI007	2	5	BICF2G630239398	BICF2P235792	70244358	72108087	1863.73	170	6	1
S68	Fam_01	CI009	2	5	BICF2P1423605	TIGRP2P74140_RS8940327	70375674	70666981	291.308	31	9	1
S68	Fam_01	CI010	2	5	BICF2G630239398	BICF2P235792	70244358	72108087	1863.73	170	6	1
S68	CI015	CI015	2	5	BICF2P469356	TIGRP2P74140_RS8940327	70223167	70666981	443.815	46	7	1
S68	CI017	CI017	2	5	BICF2G630239599	CHR5_72971068	70082969	72971068	2888.1	261	4	1
S68	CI025	CI025	2	5	TIGRP2P74133_RS8672560	TIGRP2P74140_RS8940327	69989017	70666981	677.965	73	7	1
S68	CI026	CI026	2	5	BICF2G630239258	BICF2G630239116	70442785	70811712	368.928	49	5	1
S68	CI027	CI027	2	5	BICF2G630239562	CHR5_72971068	70116401	72971068	2854.67	259	4	1
S68	CI029	CI029	2	5	BICF2P1423605	TIGRP2P74140_RS8940327	70375674	70666981	291.308	31	9	1
S68	CON	10	10:00:00	5	BICF2G630239258	TIGRP2P74140_RS8940327	70442785	70666981	224.197	27	NA	NA
S68	UNION	10	10:00:00	5	TIGRP2P74133_RS8672560	CHR5_72971068	69989017	72971068	2982.05	278	NA	NA
S69	CI007	CI007	2	6	CHR6_14457192	BICF2S23548789	14457192	15283214	826.023	85	9	1*
S69	Fam_01	CI009	2	6	BICF2P265325	CHR6_14670872	14381369	14670872	289.504	35	9	1
S69	Fam_01	CI010	2	6	BICF2G630165886	CHR6_14670872	14303019	14670872	367.854	40	9	1
S69	CI015	CI015	2	6	BICF2P265325	CHR6_14670872	14381369	14670872	289.504	35	9	1
S69	CI016	CI016	2	6	BICF2P265325	CHR6_14670872	14381369	14670872	289.504	35	9	1
S69	CI017	CI017	2	6	BICF2P265325	BICF2P1347596	14381369	14734965	353.597	40	9	1
S69	CI025	CI025	2	6	BICF2G630165801	CHR6_14578856	14184126	14578856	394.731	41	9	1
S69	CI026	CI026	2	6	BICF2G630165801	CHR6_14578856	14184126	14578856	394.731	41	9	1
S69	CI027	CI027	2	6	BICF2P265325	BICF2P1347596	14381369	14734965	353.597	40	9	1
S69	CI028	CI028	2	6	BICF2G630165801	CHR6_14578856	14184126	14578856	394.731	41	9	1
S69	CON	10	10:00:00	6	CHR6_14457192	CHR6_14578856	14457192	14578856	121.665	19	NA	NA
S69	UNION	10	10:00:00	6	BICF2G630165801	BICF2S23548789	14184126	15283214	1099.09	107	NA	NA
S70	CI006	CI006	2	6	CHR6_42244218	BICF2P334641	42244218	42622840	378.623	43	4	1
S70	Fam_01	CI010	2	6	BICF2P666351	BICF2G630580426	35482819	46156575	10673.8	816	6	1
S70	CI015	CI015	2	6	BICF2P478588	BICF2G630582674	42109701	43583004	1473.3	131	6	1
S70	CI016	CI016	2	6	BICF2G630583669	BICF2G630581070	32450680	45749740	13299.1	1026	5	1
S70	CI017	CI017	2	6	CHR6_42370720	BICF2P334641	42370720	42622840	252.121	34	8	1*
S70	CI026	CI026	2	6	BICF2P1442414	BICF2P1236294	16341021	51411490	35070.5	2973	5	1
S70	CI027	CI027	2	6	BICF2S23657959	BICF2S229195	42330915	42634971	304.057	38	8	1
S70	CI029	CI029	2	6	BICF2S23657959	BICF2P334641	42330915	42622840	291.926	37	8	1
S70	CI007	CI007	2	6	CHR6_40613420	CHR6_42571940	40613420	42571940	1958.52	165	5	2
S70	CI028	CI028	2	6	BICF2P593087	BICF2G630581814	40299529	45193140	4893.61	394	1	2*
S70	CON	10	10:00:00	6	CHR6_42370720	CHR6_42571940	42370720	42571940	201.221	25	NA	NA
S70	UNION	10	10:00:00	6	BICF2P1442414	BICF2P1236294	16341021	51411490	35070.5	2973	NA	NA
S71	CI007	CI007	2	7	CHR7_10843974	TIGRP2P91941_RS8819472	10843974	16055379	5211.41	453	7	1
S71	Fam_01	CI009	2	7	TIGRP2P90947_RS8563511	TIGRP2P91941_RS8819472	8864721	16055379	7190.66	622	7	1
S71	Fam_01	CI010	2	7	CHR7_15792548	TIGRP2P91941_RS8819472	15792548	16055379	262.832	33	7	1
S71	CI015	CI015	2	7	BICF2S23341942	TIGRP2P91941_RS8819472	12990493	16055379	3064.89	266	7	1
S71	CI016	CI016	2	7	BICF2S23341942	TIGRP2P91941_RS8819472	12990493	16055379	3064.89	266	7	1
S71	CI017	CI017	2	7	BICF2G630553540	TIGRP2P91986_RS9176352	16047319	16440440	393.122	33	9	1*
S71	CI025	CI025	2	7	BICF2P1345136	BICF2P156164	6694892	60547893	53853	4563	4	1
S71	CI026	CI026	2	7	BICF2G630553540	BICF2G630553734	16047319	16404647	357.329	31	9	1
S71	CI027	CI027	2	7	BICF2G630553540	TIGRP2P91986_RS9176352	16047319	16440440	393.122	33	9	1
S71	CI029	CI029	2	7	CHR7_15792548	TIGRP2P91941_RS8819472	15792548	16055379	262.832	33	4	1
S71	CON	10	10:00:00	7	BICF2G630553540	TIGRP2P91941_RS8819472	16047319	16055379	8.061	2	NA	NA
S71	UNION	10	10:00:00	7	BICF2P1345136	BICF2P156164	6694892	60547893	53853	4563	NA	NA
S72	CI006	CI006	2	7	BICF2P21139	BICF2P1491797	44587634	61136984	16549.4	1336	3	1
S72	Fam_01	CI009	2	7	BICF2G630560273	BICF2G630560468	56274209	56776566	502.358	36	8	1*
S72	CI015	CI015	2	7	BICF2G630560273	BICF2G630560468	56274209	56776566	502.358	36	8	1
S72	CI017	CI017	2	7	BICF2G630560272	TIGRP2P100415_RS9181289	56193506	56854238	660.733	49	6	1
S72	CI025	CI025	2	7	BICF2P1345136	BICF2P156164	6694892	60547893	53853	4563	6	1
S72	CI027	CI027	2	7	BICF2G630560272	TIGRP2P100415_RS9181289	56193506	56854238	660.733	49	6	1
S72	CI028	CI028	2	7	CHR7_56104802	BICF2S2312278	56104802	57186605	1081.8	86	3	1
S72	CI007	CI007	2	7	BICF2G630560322	BICF2P181616	56407553	56852579	445.027	31	7	2
S72	Fam_01	CI010	2	7	BICF2G630560322	BICF2P181616	56407553	56852579	445.027	31	7	2
S72	CI026	CI026	2	7	BICF2G630559335	BICF2G630562268	54642544	59229981	4587.44	405	2	2*
S72	CON	10	10:00:00	7	BICF2G630560322	BICF2G630560468	56407553	56776566	369.014	26	NA	NA
S72	UNION	10	10:00:00	7	BICF2P1345136	BICF2P1491797	6694892	61136984	54442.1	4609	NA	NA
S73	CI006	CI006	2	8	BICF2P1301896	BICF2S22946305	47958031	48355580	397.55	36	9	1*
S73	CI007	CI007	2	8	BICF2P1301896	BICF2S22946305	47958031	48355580	397.55	36	9	1
S73	Fam_01	CI009	2	8	CHR8_47987823	BICF2P1505041	47987823	48303621	315.799	30	9	1
S73	Fam_01	CI010	2	8	CHR8_47909594	BICF2P570145	47909594	48343934	434.341	38	9	1
S73	CI017	CI017	2	8	CHR8_47988207	BICF2P570145	47988207	48343934	355.728	33	9	1
S73	CI025	CI025	2	8	BICF2S22951196	BICF2P631294	47782254	48406884	624.631	49	9	1
S73	CI026	CI026	2	8	BICF2P141505	BICF2S2449608	48062413	48455707	393.295	34	8	1
S73	CI027	CI027	2	8	CHR8_47988207	BICF2P570145	47988207	48343934	355.728	33	9	1
S73	CI028	CI028	2	8	BICF2P1472335	BICF2P653581	46185154	49724102	3538.95	303	8	1
S73	CI029	CI029	2	8	CHR8_47987823	BICF2P570145	47987823	48343934	356.112	34	9	1
S73	CON	10	10:00:00	8	BICF2P141505	BICF2P1505041	48062413	48303621	241.209	24	NA	NA
S73	UNION	10	10:00:00	8	BICF2P1472335	BICF2P653581	46185154	49724102	3538.95	303	NA	NA
S74	CI006	CI006	2	10	BICF2S23611584	BICF2G630481540	9566309	27880029	18313.7	1470	9	1*
S74	Fam_01	CI009	2	10	BICF2P273115	BICF2G630479548	22999482	23835520	836.039	89	9	1
S74	Fam_01	CI010	2	10	BICF2G630478966	BICF2G630479548	21137488	23835520	2698.03	226	9	1
S74	CI015	CI015	2	10	CHR10_23022203	BICF2P193245	23022203	23552690	530.488	47	9	1
S74	CI016	CI016	2	10	BICF2S23548114	BICF2P861764	23401523	23954245	552.723	56	9	1
S74	CI025	CI025	2	10	CHR10_23022203	BICF2P193245	23022203	23552690	530.488	47	9	1
S74	CI026	CI026	2	10	BICF2S23548114	BICF2G630479548	23401523	23835520	433.998	48	9	1
S74	CI027	CI027	2	10	CHR10_23022203	BICF2P193245	23022203	23552690	530.488	47	9	1
S74	CI028	CI028	2	10	CHR10_23022203	BICF2G630479548	23022203	23835520	813.318	86	9	1
S74	CI029	CI029	2	10	CHR10_23022203	BICF2P193245	23022203	23552690	530.488	47	9	1
S74	CON	10	10:00:00	10	BICF2S23548114	BICF2P193245	23401523	23552690	151.168	9	NA	NA
S74	UNION	10	10:00:00	10	BICF2S23611584	BICF2G630481540	9566309	27880029	18313.7	1470	NA	NA
S75	CI006	CI006	2	10	CHR10_27921871	BICF2P631582	27921871	44543279	16621.4	1411	6	1
S75	Fam_01	CI009	2	10	CHR10_43419478	TIGRP2P140186_RS9014262	43419478	44353525	934.048	84	7	1*
S75	Fam_01	CI010	2	10	BICF2S22945324	BICF2P729369	40866208	46375838	5509.63	457	4	1
S75	CI016	CI016	2	10	CHR10_43419478	TIGRP2P140186_RS9014262	43419478	44353525	934.048	84	7	1
S75	CI025	CI025	2	10	BICF2P621985	BICF2P310475	40126387	47187189	7060.8	596	6	1
S75	CI026	CI026	2	10	CHR10_43419478	TIGRP2P140186_RS9014262	43419478	44353525	934.048	84	7	1
S75	CI028	CI028	2	10	BICF2S23013987	BICF2P55149	42676844	45173932	2497.09	215	6	1
S75	CI029	CI029	2	10	BICF2P199429	BICF2P1042520	43775600	44232871	457.272	38	7	1
S75	CI017	CI017	2	10	BICF2P975062	BICF2P797500	43078658	44968344	1889.69	164	1	2*
S75	CI027	CI027	2	10	BICF2P975062	BICF2P797500	43078658	44968344	1889.69	164	1	2
S75	CON	10	10:00:00	10	BICF2P199429	BICF2P1042520	43775600	44232871	457.272	38	NA	NA
S75	UNION	10	10:00:00	10	CHR10_27921871	BICF2P310475	27921871	47187189	19265.3	1627	NA	NA
S76	CI006	CI006	2	10	CHR10_27921871	BICF2P631582	27921871	44543279	16621.4	1411	6	1
S76	Fam_01	CI009	2	10	BICF2P514757	TIGRP2P140337_RS9008188	44461991	44893770	431.78	39	9	1*
S76	Fam_01	CI010	2	10	BICF2S22945324	BICF2P729369	40866208	46375838	5509.63	457	4	1
S76	CI015	CI015	2	10	G603F51S284	TIGRP2P140337_RS9008188	44486444	44893770	407.327	37	9	1
S76	CI016	CI016	2	10	BICF2P514757	TIGRP2P140337_RS9008188	44461991	44893770	431.78	39	9	1
S76	CI017	CI017	2	10	BICF2P975062	BICF2P797500	43078658	44968344	1889.69	164	5	1
S76	CI025	CI025	2	10	BICF2P621985	BICF2P310475	40126387	47187189	7060.8	596	6	1
S76	CI026	CI026	2	10	BICF2P514757	TIGRP2P140337_RS9008188	44461991	44893770	431.78	39	9	1
S76	CI027	CI027	2	10	BICF2P975062	BICF2P797500	43078658	44968344	1889.69	164	5	1
S76	CI028	CI028	2	10	BICF2S23013987	BICF2P55149	42676844	45173932	2497.09	215	6	1
S76	CON	10	10:00:00	10	G603F51S284	BICF2P631582	44486444	44543279	56.836	7	NA	NA
S76	UNION	10	10:00:00	10	CHR10_27921871	BICF2P310475	27921871	47187189	19265.3	1627	NA	NA
S77	Fam_01	CI009	2	11	G689F55S356	BICF2P1205845	46684094	47690406	1006.31	71	7	1*
S77	Fam_01	CI010	2	11	G689F55S356	BICF2P1205845	46684094	47690406	1006.31	71	7	1
S77	CI015	CI015	2	11	CHR11_47269456	BICF2P1067075	47269456	47845315	575.86	42	7	1
S77	CI016	CI016	2	11	BICF2P300308	CHR11_47384017	46546320	47384017	837.698	55	7	1
S77	CI017	CI017	2	11	CHR11_47235756	BICF2P350292	47235756	47696593	460.838	37	7	1
S77	CI025	CI025	2	11	CHR11_46248163	CHR11_52172899	46248163	52172899	5924.74	420	7	1
S77	CI026	CI026	2	11	BICF2P866279	CHR11_48773694	45605495	48773694	3168.2	212	7	1
S77	CI027	CI027	2	11	CHR11_47269456	BICF2P350292	47269456	47696593	427.138	34	7	1
S77	CI006	CI006	2	11	BICF2P502254	CHR11_49668254	39270229	49668254	10398	755	1	2*
S77	CI007	CI007	2	11	BICF2P502254	CHR11_49668254	39270229	49668254	10398	755	1	2
S77	CON	10	10:00:00	11	CHR11_47269456	CHR11_47384017	47269456	47384017	114.562	8	NA	NA
S77	UNION	10	10:00:00	11	BICF2P502254	CHR11_52172899	39270229	52172899	12902.7	948	NA	NA
S78	CI006	CI006	2	11	BICF2S23260716	CHR11_54075433	53398457	54075433	676.977	48	8	1*
S78	CI007	CI007	2	11	BICF2S23260716	CHR11_54075433	53398457	54075433	676.977	48	8	1
S78	Fam_01	CI009	2	11	BICF2P1140002	BICF2S235577	53855138	54250724	395.587	36	8	1
S78	Fam_01	CI010	2	11	BICF2P1140002	BICF2S235577	53855138	54250724	395.587	36	8	1
S78	CI016	CI016	2	11	TIGRP2P149581_RS8908933	BICF2P150808	53369670	54173274	803.605	57	8	1
S78	CI017	CI017	2	11	CHR11_53766233	BICF2P756578	53766233	54187258	421.026	38	8	1
S78	CI027	CI027	2	11	CHR11_53766233	BICF2P756578	53766233	54187258	421.026	38	8	1
S78	CI028	CI028	2	11	CHR11_53842269	BICF2P756578	53842269	54187258	344.99	33	8	1
S78	CI029	CI029	2	11	CHR11_53858137	BICF2P150808	53858137	54173274	315.138	30	8	1
S78	CI025	CI025	2	11	TIGRP2P149581_RS8908933	CHR11_60159843	53369670	60159843	6790.17	575	0	2*
S78	CON	10	10:00:00	11	CHR11_53858137	CHR11_54075433	53858137	54075433	217.297	22	NA	NA
S78	UNION	10	10:00:00	11	TIGRP2P149581_RS8908933	CHR11_60159843	53369670	60159843	6790.17	575	NA	NA
S79	CI006	CI006	2	12	BICF2P1141727	BICF2S23659596	31514577	32040742	526.166	41	8	1
S79	CI007	CI007	2	12	BICF2P1141727	BICF2S23659596	31514577	32040742	526.166	41	8	1
S79	Fam_01	CI009	2	12	BICF2P185498	BICF2P1416565	26409159	33644202	7235.04	485	6	1
S79	Fam_01	CI010	2	12	BICF2P928797	BICF2S23553700	31640500	32037301	396.802	30	8	1
S79	CI015	CI015	2	12	BICF2P1141727	BICF2P478984	31514577	31880925	366.349	31	9	1*
S79	CI016	CI016	2	12	BICF2P740649	BICF2P506551	27441722	54359556	26917.8	1962	7	1
S79	CI025	CI025	2	12	BICF2P1141727	BICF2S23659596	31514577	32040742	526.166	41	8	1
S79	CI026	CI026	2	12	BICF2P740649	BICF2P17296	27441722	32006212	4564.49	276	7	1
S79	CI028	CI028	2	12	BICF2P1247993	BICF2S23659596	31600210	32040742	440.533	35	8	1
S79	CI029	CI029	2	12	BICF2P1141727	BICF2S23553700	31514577	32037301	522.725	40	1	1
S79	CON	10	10:00:00	12	BICF2P928797	BICF2P478984	31640500	31880925	240.426	21	NA	NA
S79	UNION	10	10:00:00	12	BICF2P185498	BICF2P506551	26409159	54359556	27950.4	2042	NA	NA
S80	CI006	CI006	2	16	CHR16_8587	BICF2S23318003	8587	18883154	18874.6	1479	6	1*
S80	CI007	CI007	2	16	BICF2S23454833	BICF2S23318003	210603	18883154	18672.6	1470	6	1
S80	CI017	CI017	2	16	BICF2P399189	BICF2P970553	2200165	4249446	2049.28	135	6	1
S80	CI026	CI026	2	16	BICF2P351082	BICF2P303393	2422960	2869238	446.279	32	6	1
S80	CI027	CI027	2	16	BICF2P399189	BICF2P970553	2200165	4249446	2049.28	135	6	1
S80	CI028	CI028	2	16	CHR16_8587	BICF2G630848057	8587	16329880	16321.3	1252	6	1
S80	CI029	CI029	2	16	BICF2P351082	CHR16_3335774	2422960	3335774	912.815	61	6	1
S80	Fam_01	CI009	2	16	BICF2P830489	TIGRP2P224030_RS8814079	2036115	4027607	1991.49	134	2	2*
S80	Fam_01	CI010	2	16	CHR16_8587	BICF2S2346061	8587	13772606	13764	1011	2	2
S80	CI015	CI015	2	16	BICF2S23454833	BICF2P547594	210603	27936361	27725.8	2205	2	2
S80	CON	10	10:00:00	16	BICF2P351082	BICF2P303393	2422960	2869238	446.279	32	NA	NA
S80	UNION	10	10:00:00	16	CHR16_8587	BICF2P547594	8587	27936361	27927.8	2214	NA	NA
S81	CI006	CI006	2	16	CHR16_8587	BICF2S23318003	8587	18883154	18874.6	1479	7	1
S81	CI007	CI007	2	16	BICF2S23454833	BICF2S23318003	210603	18883154	18672.6	1470	7	1
S81	Fam_01	CI010	2	16	CHR16_8587	BICF2S2346061	8587	13772606	13764	1011	6	1
S81	CI015	CI015	2	16	BICF2S23454833	BICF2P547594	210603	27936361	27725.8	2205	6	1
S81	CI016	CI016	2	16	CHR16_8515444	BICF2P752390	8515444	9229062	713.619	56	9	1*
S81	CI017	CI017	2	16	BICF2P811927	BICF2P752390	8820300	9229062	408.763	36	9	1
S81	CI025	CI025	2	16	BICF2P811927	BICF2P752390	8820300	9229062	408.763	36	9	1
S81	CI026	CI026	2	16	BICF2P811927	BICF2P752390	8820300	9229062	408.763	36	9	1
S81	CI027	CI027	2	16	BICF2P811927	BICF2P752390	8820300	9229062	408.763	36	9	1
S81	CI028	CI028	2	16	CHR16_8587	BICF2G630848057	8587	16329880	16321.3	1252	7	1
S81	CON	10	10:00:00	16	BICF2P811927	BICF2P752390	8820300	9229062	408.763	36	NA	NA
S81	UNION	10	10:00:00	16	CHR16_8587	BICF2P547594	8587	27936361	27927.8	2214	NA	NA
S82	CI006	CI006	2	16	CHR16_8587	BICF2S23318003	8587	18883154	18874.6	1479	6	1
S82	CI007	CI007	2	16	BICF2S23454833	BICF2S23318003	210603	18883154	18672.6	1470	6	1
S82	CI017	CI017	2	16	BICF2S2346061	BICF2G630846948	13772606	14676037	903.432	70	7	1
S82	CI025	CI025	2	16	BICF2G630846179	CHR16_14174529	13369794	14174529	804.736	50	8	1*
S82	CI026	CI026	2	16	BICF2S24414077	TIGRP2P211510_RS8726788	13597667	15294965	1697.3	183	7	1
S82	CI027	CI027	2	16	BICF2P12744	TIGRP2P211510_RS8726788	13628456	15294965	1666.51	180	7	1
S82	CI028	CI028	2	16	CHR16_8587	BICF2G630848057	8587	16329880	16321.3	1252	6	1
S82	CI029	CI029	2	16	BICF2S23056477	BICF2P313725	12243526	14251103	2007.58	168	4	1
S82	CI015	CI015	2	16	BICF2S23454833	BICF2P547594	210603	27936361	27725.8	2205	1	2*
S82	CI016	CI016	2	16	BICF2S23437593	BICF2G630846922	13995682	14623384	627.703	56	2	2
S82	CON	10	10:00:00	16	BICF2S23437593	CHR16_14174529	13995682	14174529	178.848	11	NA	NA
S82	UNION	10	10:00:00	16	CHR16_8587	BICF2P547594	8587	27936361	27927.8	2214	NA	NA
S83	CI006	CI006	2	16	BICF2P1237794	BICF2P348466	21108569	21554448	445.88	31	8	1*
S83	CI007	CI007	2	16	BICF2P1237794	BICF2P348466	21108569	21554448	445.88	31	8	1
S83	Fam_01	CI009	2	16	BICF2P1237794	BICF2P348466	21108569	21554448	445.88	31	8	1
S83	CI017	CI017	2	16	BICF2G630851182	TIGRP2P212396_RS8961869	21044766	21659037	614.272	44	7	1
S83	CI025	CI025	2	16	BICF2P1042348	TIGRP2P212396_RS8961869	21067582	21659037	591.456	42	7	1
S83	CI027	CI027	2	16	BICF2G630851182	TIGRP2P212396_RS8961869	21044766	21659037	614.272	44	7	1
S83	CI028	CI028	2	16	BICF2P941160	BICF2P491221	19968379	25568768	5600.39	459	7	1
S83	CI029	CI029	2	16	BICF2P1042348	TIGRP2P212396_RS8961869	21067582	21659037	591.456	42	7	1
S83	Fam_01	CI010	2	16	BICF2P469157	CHR16_21539596	21008704	21539596	530.893	37	4	2
S83	CI015	CI015	2	16	BICF2S23454833	BICF2P547594	210603	27936361	27725.8	2205	1	2*
S83	CON	10	10:00:00	16	BICF2P1237794	CHR16_21539596	21108569	21539596	431.028	29	NA	NA
S83	UNION	10	10:00:00	16	BICF2S23454833	BICF2P547594	210603	27936361	27725.8	2205	NA	NA
S84	CI006	CI006	2	16	BICF2P844361	BICF2P1420117	52656389	52996548	340.16	30	9	1*
S84	CI007	CI007	2	16	BICF2P844361	BICF2P1420117	52656389	52996548	340.16	30	9	1
S84	Fam_01	CI009	2	16	BICF2P844361	BICF2P1420117	52656389	52996548	340.16	30	9	1
S84	Fam_01	CI010	2	16	BICF2P229484	BICF2G630819842	52591149	54295704	1704.56	127	7	1
S84	CI015	CI015	2	16	BICF2P1290703	BICF2S23223605	47825911	59521047	11695.1	844	7	1
S84	CI016	CI016	2	16	BICF2P1290703	BICF2S23223605	47825911	59521047	11695.1	844	7	1
S84	CI017	CI017	2	16	BICF2P844361	BICF2P1420117	52656389	52996548	340.16	30	9	1
S84	CI027	CI027	2	16	BICF2P844361	BICF2P1420117	52656389	52996548	340.16	30	9	1
S84	CI028	CI028	2	16	CHR16_52327016	BICF2G630819842	52327016	54295704	1968.69	160	7	1
S84	CI029	CI029	2	16	BICF2P844361	BICF2P1420117	52656389	52996548	340.16	30	9	1
S84	CON	10	10:00:00	16	BICF2P844361	BICF2P1420117	52656389	52996548	340.16	30	NA	NA
S84	UNION	10	10:00:00	16	BICF2P1290703	BICF2S23223605	47825911	59521047	11695.1	844	NA	NA
S85	CI006	CI006	2	18	CHR18_12476261	CHR18_12848393	12476261	12848393	372.133	42	9	1*
S85	CI007	CI007	2	18	CHR18_12476261	CHR18_12848393	12476261	12848393	372.133	42	9	1
S85	Fam_01	CI009	2	18	BICF2P334478	BICF2S22958788	12284254	12707569	423.316	47	9	1
S85	CI015	CI015	2	18	BICF2P334478	BICF2S22958788	12284254	12707569	423.316	47	9	1
S85	CI016	CI016	2	18	BICF2P334478	BICF2S22958788	12284254	12707569	423.316	47	9	1
S85	CI017	CI017	2	18	BICF2P53942	TIGRP2P239359_RS8587686	12314948	12691171	376.224	43	9	1
S85	CI025	CI025	2	18	BICF2S23015494	BICF2P1076112	12391939	12674575	282.637	35	9	1
S85	CI027	CI027	2	18	BICF2P53942	TIGRP2P239359_RS8587686	12314948	12691171	376.224	43	9	1
S85	CI028	CI028	2	18	TIGRP2P239326_RS8606923	BICF2P1076112	12429295	12674575	245.281	34	9	1
S85	CI029	CI029	2	18	BICF2S22920561	BICF2S2459727	12342239	12812729	470.491	48	9	1
S85	CON	10	10:00:00	18	CHR18_12476261	BICF2P1076112	12476261	12674575	198.315	28	NA	NA
S85	UNION	10	10:00:00	18	BICF2P334478	CHR18_12848393	12284254	12848393	564.14	57	NA	NA
S86	Fam_01	CI009	2	20	BICF2P274227	CHR20_53375068	48429959	53375068	4945.11	558	8	1
S86	Fam_01	CI010	2	20	BICF2S23615880	CHR20_49357031	48903122	49357031	453.91	47	9	1*
S86	CI015	CI015	2	20	CHR20_48655380	BICF2S23352539	48655380	49412135	756.756	78	8	1
S86	CI016	CI016	2	20	CHR20_48655380	BICF2S23352539	48655380	49412135	756.756	78	8	1
S86	CI017	CI017	2	20	CHR20_48655380	BICF2P940957	48655380	49290663	635.284	60	8	1
S86	CI025	CI025	2	20	BICF2S23615880	CHR20_49357031	48903122	49357031	453.91	47	9	1
S86	CI026	CI026	2	20	BICF2S23615880	CHR20_49357031	48903122	49357031	453.91	47	9	1
S86	CI027	CI027	2	20	CHR20_48655380	BICF2P940957	48655380	49290663	635.284	60	8	1
S86	CI028	CI028	2	20	CHR20_48656980	BICF2P940957	48656980	49290663	633.684	59	8	1
S86	CI029	CI029	2	20	BICF2P367799	BICF2P1226685	48161443	49044593	883.151	100	3	1
S86	CON	10	10:00:00	20	BICF2S23615880	BICF2P1226685	48903122	49044593	141.472	13	NA	NA
S86	UNION	10	10:00:00	20	BICF2P367799	CHR20_53375068	48161443	53375068	5213.63	585	NA	NA
S87	CI006	CI006	2	21	TIGRP2P281318_RS9013981	BICF2G630649299	24289233	24931741	642.509	72	7	1*
S87	CI007	CI007	2	21	BICF2G630650024	BICF2P500933	23804359	33059877	9255.52	920	5	1
S87	Fam_01	CI009	2	21	CHR21_20608368	BICF2P566669	20608368	24846761	4238.39	378	4	1
S87	CI015	CI015	2	21	BICF2G630649954	BICF2P566669	23917343	24846761	929.419	95	5	1
S87	CI016	CI016	2	21	TIGRP2P281318_RS9013981	BICF2G630649511	24289233	24621408	332.176	41	7	1
S87	CI025	CI025	2	21	BICF2G630650024	CHR21_24308287	23804359	24308287	503.929	48	4	1
S87	CI026	CI026	2	21	TIGRP2P281318_RS9013981	BICF2P1153943	24289233	24608491	319.259	39	7	1
S87	CI029	CI029	2	21	TIGRP2P281318_RS9013981	BICF2G630649299	24289233	24931741	642.509	72	7	1
S87	CI017	CI017	2	21	BICF2G630652870	BICF2G630649512	16284250	24614807	8330.56	695	1	2*
S87	CI027	CI027	2	21	BICF2G630652888	BICF2P1005074	16263190	24834244	8571.06	717	1	2
S87	CON	10	10:00:00	21	TIGRP2P281318_RS9013981	CHR21_24308287	24289233	24308287	19.055	3	NA	NA
S87	UNION	10	10:00:00	21	BICF2G630652888	BICF2P500933	16263190	33059877	16796.7	1532	NA	NA
S88	CI006	CI006	2	21	TIGRP2P281318_RS9013981	BICF2G630649299	24289233	24931741	642.509	72	7	1*
S88	CI007	CI007	2	21	BICF2G630650024	BICF2P500933	23804359	33059877	9255.52	920	6	1
S88	Fam_01	CI009	2	21	CHR21_20608368	BICF2P566669	20608368	24846761	4238.39	378	5	1
S88	Fam_01	CI010	2	21	BICF2G630649773	BICF2G630649512	24312988	24614807	301.82	37	7	1
S88	CI015	CI015	2	21	BICF2G630649954	BICF2P566669	23917343	24846761	929.419	95	6	1
S88	CI016	CI016	2	21	TIGRP2P281318_RS9013981	BICF2G630649511	24289233	24621408	332.176	41	7	1
S88	CI026	CI026	2	21	TIGRP2P281318_RS9013981	BICF2P1153943	24289233	24608491	319.259	39	7	1
S88	CI029	CI029	2	21	TIGRP2P281318_RS9013981	BICF2G630649299	24289233	24931741	642.509	72	7	1
S88	CI017	CI017	2	21	BICF2G630652870	BICF2G630649512	16284250	24614807	8330.56	695	1	2*
S88	CI027	CI027	2	21	BICF2G630652888	BICF2P1005074	16263190	24834244	8571.06	717	1	2
S88	CON	10	10:00:00	21	BICF2G630649773	BICF2P1153943	24312988	24608491	295.504	36	NA	NA
S88	UNION	10	10:00:00	21	BICF2G630652888	BICF2P500933	16263190	33059877	16796.7	1532	NA	NA
S89	CI006	CI006	2	21	BICF2G630644280	BICF2P1514039	28667023	28988421	321.399	46	8	1*
S89	CI007	CI007	2	21	BICF2G630650024	BICF2P500933	23804359	33059877	9255.52	920	8	1
S89	Fam_01	CI009	2	21	BICF2S2368265	BICF2G630644049	28688228	28935715	247.488	33	8	1
S89	Fam_01	CI010	2	21	BICF2G630644280	BICF2P1514039	28667023	28988421	321.399	46	8	1
S89	CI015	CI015	2	21	BICF2G630644280	BICF2P1514039	28667023	28988421	321.399	46	8	1
S89	CI016	CI016	2	21	BICF2G630644320	BICF2P1514039	28610543	28988421	377.879	53	8	1
S89	CI026	CI026	2	21	BICF2G630644280	BICF2P1514039	28667023	28988421	321.399	46	8	1
S89	CI028	CI028	2	21	BICF2G630644280	BICF2P1514039	28667023	28988421	321.399	46	8	1
S89	CI029	CI029	2	21	BICF2G630644280	BICF2P1514039	28667023	28988421	321.399	46	8	1
S89	CI025	CI025	2	21	BICF2G630644081	CHR21_29580623	28921579	29580623	659.045	66	0	2*
S89	CON	10	10:00:00	21	BICF2G630644081	BICF2G630644049	28921579	28935715	14.137	3	NA	NA
S89	UNION	10	10:00:00	21	BICF2G630650024	BICF2P500933	23804359	33059877	9255.52	920	NA	NA
S90	Fam_01	CI009	2	22	CHRUN_JH373295_1257	BICF2G630324660	2390	23595249	23592.9	1716	4	1
S90	Fam_01	CI010	2	22	BICF2S2391136	CHR22_9114026	8354775	9114026	759.252	59	4	1
S90	CI015	CI015	2	22	BICF2S2391136	CHR22_8773255	8354775	8773255	418.481	34	7	1*
S90	CI016	CI016	2	22	BICF2S2391136	CHR22_9114026	8354775	9114026	759.252	59	4	1
S90	CI026	CI026	2	22	BICF2S2391136	CHR22_8773255	8354775	8773255	418.481	34	7	1
S90	CI006	CI006	2	22	CHR22_8573075	CHR22_9436109	8573075	9436109	863.035	72	5	2
S90	CI007	CI007	2	22	BICF2P460438	BICF2S2334545	8552208	8964505	412.298	34	4	2*
S90	CI017	CI017	2	22	CHR22_8573075	BICF2S2334545	8573075	8964505	391.431	32	6	2
S90	CI027	CI027	2	22	BICF2P1023919	BICF2P578609	8568789	8972275	403.487	34	6	2
S90	CI029	CI029	2	22	CHRUN_JH373295_1257	BICF2G630319910	2390	15262191	15259.8	1120	3	2
S90	CON	10	10:00:00	22	CHR22_8573075	CHR22_8773255	8573075	8773255	200.181	18	NA	NA
S90	UNION	10	10:00:00	22	CHRUN_JH373295_1257	BICF2G630324660	2390	23595249	23592.9	1716	NA	NA
S91	CI006	CI006	2	23	BICF2S23521499	BICF2S23526507	16199689	31914374	15714.7	1314	6	1
S91	CI007	CI007	2	23	BICF2G630381782	BICF2G630380775	19943119	21472152	1529.03	109	7	1
S91	Fam_01	CI009	2	23	BICF2G630381782	BICF2S23026482	19943119	21369382	1426.26	101	7	1
S91	Fam_01	CI010	2	23	BICF2G630382029	BICF2S23026482	19505953	21369382	1863.43	140	7	1
S91	CI017	CI017	2	23	BICF2G630382591	BICF2G630380775	18759852	21472152	2712.3	207	7	1
S91	CI025	CI025	2	23	BICF2S23624543	TIGRP2P303209_RS9075554	19719650	23236937	3517.29	265	6	1
S91	CI027	CI027	2	23	BICF2G630382591	BICF2G630380775	18759852	21472152	2712.3	207	7	1
S91	CI028	CI028	2	23	TIGRP2P302374_RS9083354	BICF2P1142502	20010210	20751830	741.621	48	8	1*
S91	CI029	CI029	2	23	BICF2G630387531	CHR23_27670887	11880461	27670887	15790.4	1303	1	1
S91	CI016	CI016	2	23	BICF2G630381724	BICF2P561533	20072233	20499409	427.177	37	0	2*
S91	CON	10	10:00:00	23	BICF2G630381724	BICF2P561533	20072233	20499409	427.177	37	NA	NA
S91	UNION	10	10:00:00	23	BICF2G630387531	BICF2S23526507	11880461	31914374	20033.9	1684	NA	NA
S92	Fam_01	CI009	2	23	TIGRP2P303605_RS8910284	CHR23_25814808	25174852	25814808	639.957	57	6	1
S92	Fam_01	CI010	2	23	TIGRP2P303605_RS8910284	CHR23_25814808	25174852	25814808	639.957	57	6	1
S92	CI015	CI015	2	23	BICF2P763565	BICF2S22947761	25091613	25705524	613.912	48	8	1*
S92	CI016	CI016	2	23	BICF2P763565	BICF2S22947761	25091613	25705524	613.912	48	8	1
S92	CI017	CI017	2	23	BICF2G630378211	CHR23_25756526	25140755	25756526	615.772	52	5	1
S92	CI026	CI026	2	23	CHR23_25207012	BICF2S22947761	25207012	25705524	498.513	40	8	1
S92	CI027	CI027	2	23	BICF2G630378211	CHR23_25756526	25140755	25756526	615.772	52	5	1
S92	CI028	CI028	2	23	TIGRP2P303605_RS8910284	BICF2G630378140	25174852	25723816	548.965	45	8	1
S92	CI029	CI029	2	23	BICF2G630387531	CHR23_27670887	11880461	27670887	15790.4	1303	6	1
S92	CI006	CI006	2	23	BICF2S23521499	BICF2S23526507	16199689	31914374	15714.7	1314	0	2*
S92	CON	10	10:00:00	23	CHR23_25207012	BICF2S22947761	25207012	25705524	498.513	40	NA	NA
S92	UNION	10	10:00:00	23	BICF2G630387531	BICF2S23526507	11880461	31914374	20033.9	1684	NA	NA
S93	CI006	CI006	2	24	BICF2P1457506	BICF2P372682	1422859	1972458	549.6	43	8	1*
S93	Fam_01	CI010	2	24	BICF2G630514183	BICF2G630504526	5675	18464931	18459.3	1536	4	1
S93	CI015	CI015	2	24	BICF2S23656618	BICF2P355677	283913	2292870	2008.96	155	7	1
S93	CI025	CI025	2	24	BICF2G630514183	BICF2P1307854	5675	3975109	3969.43	296	2	1
S93	CI028	CI028	2	24	BICF2P1457506	BICF2P372682	1422859	1972458	549.6	43	8	1
S93	CI029	CI029	2	24	BICF2G630514183	BICF2S23531722	5675	28817516	28811.8	2585	4	1
S93	CI016	CI016	2	24	BICF2G630514183	BICF2P484471	5675	30621308	30615.6	2726	3	2*
S93	CI017	CI017	2	24	TIGRP2P310571_RS8981095	BICF2P952450	1909311	4288083	2378.77	172	6	2
S93	CI026	CI026	2	24	BICF2P761175	BICF2P1096562	1961883	3424932	1463.05	99	6	2
S93	CI027	CI027	2	24	TIGRP2P310571_RS8981095	BICF2P952450	1909311	4288083	2378.77	172	6	2
S93	CON	10	10:00:00	24	BICF2P761175	BICF2P372682	1961883	1972458	10.576	2	NA	NA
S93	UNION	10	10:00:00	24	BICF2G630514183	BICF2P484471	5675	30621308	30615.6	2726	NA	NA
S94	CI006	CI006	2	24	BICF2P45615	BICF2P1307854	3407905	3975109	567.205	50	9	1*
S94	CI007	CI007	2	24	BICF2P596475	BICF2P825964	3044706	3617547	572.842	49	6	1
S94	Fam_01	CI010	2	24	BICF2G630514183	BICF2G630504526	5675	18464931	18459.3	1536	3	1
S94	CI016	CI016	2	24	BICF2G630514183	BICF2P484471	5675	30621308	30615.6	2726	6	1
S94	CI017	CI017	2	24	TIGRP2P310571_RS8981095	BICF2P952450	1909311	4288083	2378.77	172	6	1
S94	CI025	CI025	2	24	BICF2G630514183	BICF2P1307854	5675	3975109	3969.43	296	2	1
S94	CI026	CI026	2	24	BICF2P761175	BICF2P1096562	1961883	3424932	1463.05	99	6	1
S94	CI027	CI027	2	24	TIGRP2P310571_RS8981095	BICF2P952450	1909311	4288083	2378.77	172	6	1
S94	CI028	CI028	2	24	BICF2P45615	BICF2P1307854	3407905	3975109	567.205	50	9	1
S94	CI029	CI029	2	24	BICF2G630514183	BICF2S23531722	5675	28817516	28811.8	2585	3	1
S94	CON	10	10:00:00	24	BICF2P45615	BICF2P1096562	3407905	3424932	17.028	2	NA	NA
S94	UNION	10	10:00:00	24	BICF2G630514183	BICF2P484471	5675	30621308	30615.6	2726	NA	NA
S95	CI006	CI006	2	24	CHR24_18098654	BICF2P1224482	18098654	18455850	357.197	39	4	1
S95	CI007	CI007	2	24	BICF2S2336708	CHR24_20451424	13559593	20451424	6891.83	660	3	1
S95	CI015	CI015	2	24	CHR24_17650919	BICF2G630504564	17650919	18364216	713.298	90	6	1*
S95	CI016	CI016	2	24	BICF2G630514183	BICF2P484471	5675	30621308	30615.6	2726	3	1
S95	CI017	CI017	2	24	CHR24_15906203	BICF2G630502076	15906203	21269625	5363.42	551	2	1
S95	CI025	CI025	2	24	BICF2G630504619	BICF2P1224482	18115855	18455850	339.996	37	4	1
S95	CI027	CI027	2	24	CHR24_15906203	CHR24_21809648	15906203	21809648	5903.45	610	2	1
S95	Fam_01	CI009	2	24	BICF2G630510906	BICF2G630504526	10066728	18464931	8398.2	758	2	2*
S95	Fam_01	CI010	2	24	BICF2G630514183	BICF2G630504526	5675	18464931	18459.3	1536	2	2
S95	CI029	CI029	2	24	BICF2G630514183	BICF2S23531722	5675	28817516	28811.8	2585	2	2
S95	CON	10	10:00:00	24	BICF2G630504619	BICF2G630504564	18115855	18364216	248.362	24	NA	NA
S95	UNION	10	10:00:00	24	BICF2G630514183	BICF2P484471	5675	30621308	30615.6	2726	NA	NA
S96	CI006	CI006	2	25	CHR25_16104	BICF2G630467711	16104	12095234	12079.1	908	6	1
S96	Fam_01	CI009	2	25	CHR25_16104	TIGRP2P323985_RS8829356	16104	711956	695.853	41	9	1*
S96	Fam_01	CI010	2	25	CHR25_16104	TIGRP2P323985_RS8829356	16104	711956	695.853	41	9	1
S96	CI016	CI016	2	25	BICF2S2452310	TIGRP2P323996_RS8542313	544796	1074176	529.381	32	4	1
S96	CI017	CI017	2	25	CHR25_16104	CHR25_1562858	16104	1562858	1546.76	84	7	1
S96	CI025	CI025	2	25	CHR25_16104	TIGRP2P323990_RS9036810	16104	792258	776.155	46	9	1
S96	CI026	CI026	2	25	CHR25_16104	CHR25_1562858	16104	1562858	1546.76	84	7	1
S96	CI027	CI027	2	25	CHR25_16104	CHR25_1562858	16104	1562858	1546.76	84	7	1
S96	CI028	CI028	2	25	CHR25_16104	TIGRP2P325592_RS8983523	16104	15324783	15308.7	1174	6	1
S96	CI029	CI029	2	25	BICF2S2452310	TIGRP2P323996_RS8542313	544796	1074176	529.381	32	4	1
S96	CON	10	10:00:00	25	BICF2S2452310	TIGRP2P323985_RS8829356	544796	711956	167.161	14	NA	NA
S96	UNION	10	10:00:00	25	CHR25_16104	TIGRP2P325592_RS8983523	16104	15324783	15308.7	1174	NA	NA
S97	Fam_01	CI009	2	25	BICF2G63097411	BICF2S23619651	29074712	29911088	836.377	89	6	1
S97	Fam_01	CI010	2	25	BICF2G63098015	CHR25_31980028	29687572	31980028	2292.46	224	6	1
S97	CI015	CI015	2	25	BICF2G63095342	TIGRP2P328813_RS9017715	26538804	31589168	5050.36	496	6	1
S97	CI016	CI016	2	25	BICF2G63095342	TIGRP2P328813_RS9017715	26538804	31589168	5050.36	496	6	1
S97	CI017	CI017	2	25	BICF2P482276	CHR25_29918015	29624978	29918015	293.038	37	8	1*
S97	CI026	CI026	2	25	BICF2P482276	CHR25_29918015	29624978	29918015	293.038	37	8	1
S97	CI027	CI027	2	25	BICF2P482276	CHR25_29918015	29624978	29918015	293.038	37	8	1
S97	CI028	CI028	2	25	BICF2P482276	CHR25_29918015	29624978	29918015	293.038	37	8	1
S97	CI029	CI029	2	25	TIGRP2P328288_RS9094899	CHR25_29918129	29637030	29918129	281.1	37	8	1
S97	CI007	CI007	2	25	BICF2G63097746	CHR25_29713020	29407314	29713020	305.707	31	0	2*
S97	CON	10	10:00:00	25	BICF2G63098015	CHR25_29713020	29687572	29713020	25.449	5	NA	NA
S97	UNION	10	10:00:00	25	BICF2G63095342	CHR25_31980028	26538804	31980028	5441.23	526	NA	NA
S98	CI006	CI006	2	28	BICF2G630275777	BICF2G630275617	10626000	10932540	306.541	38	8	1*
S98	CI007	CI007	2	28	BICF2P692542	BICF2G630275584	10176636	10966981	790.346	65	7	1
S98	Fam_01	CI010	2	28	BICF2G630275777	BICF2G630275617	10626000	10932540	306.541	38	8	1
S98	CI016	CI016	2	28	BICF2G630275777	BICF2G630275617	10626000	10932540	306.541	38	8	1
S98	CI017	CI017	2	28	BICF2G630275777	BICF2G630275617	10626000	10932540	306.541	38	8	1
S98	CI025	CI025	2	28	BICF2G630275914	BICF2G630275595	10191435	10955289	763.855	63	7	1
S98	CI027	CI027	2	28	BICF2G630275777	BICF2G630275617	10626000	10932540	306.541	38	8	1
S98	CI028	CI028	2	28	BICF2G630275777	BICF2G630275617	10626000	10932540	306.541	38	8	1
S98	CI029	CI029	2	28	BICF2G630275777	BICF2G630275584	10626000	10966981	340.982	41	6	1
S98	CI026	CI026	2	28	CHRUN_JH373272_234142	BICF2S23131918	13344	11751732	11738.4	927	0	2*
S98	CON	10	10:00:00	28	BICF2G630275777	BICF2G630275617	10626000	10932540	306.541	38	NA	NA
S98	UNION	10	10:00:00	28	CHRUN_JH373272_234142	BICF2S23131918	13344	11751732	11738.4	927	NA	NA
S99	Fam_01	CI009	2	28	TIGRP2P359090_RS8580380	BICF2P675456	25569444	26740135	1170.69	97	8	1
S99	Fam_01	CI010	2	28	BICF2P1065182	BICF2P675456	25368352	26740135	1371.78	113	8	1
S99	CI015	CI015	2	28	TIGRP2P359090_RS8580380	G1371F49S222	25569444	25994665	425.222	34	9	1*
S99	CI016	CI016	2	28	TIGRP2P359090_RS8580380	G1371F49S222	25569444	25994665	425.222	34	9	1
S99	CI017	CI017	2	28	TIGRP2P359090_RS8580380	G1371F49S222	25569444	25994665	425.222	34	9	1
S99	CI025	CI025	2	28	TIGRP2P359090_RS8580380	G1371F49S222	25569444	25994665	425.222	34	9	1
S99	CI026	CI026	2	28	TIGRP2P359090_RS8580380	G1371F49S222	25569444	25994665	425.222	34	9	1
S99	CI027	CI027	2	28	TIGRP2P359090_RS8580380	G1371F49S222	25569444	25994665	425.222	34	9	1
S99	CI028	CI028	2	28	BICF2P976213	BICF2P309569	22717945	29336057	6618.11	612	7	1
S99	CI029	CI029	2	28	BICF2P778344	G1370F15S145	25556929	25914350	357.422	31	9	1
S99	CON	10	10:00:00	28	TIGRP2P359090_RS8580380	G1370F15S145	25569444	25914350	344.907	30	NA	NA
S99	UNION	10	10:00:00	28	BICF2P976213	BICF2P309569	22717945	29336057	6618.11	612	NA	NA
S100	CI006	CI006	2	28	BICF2P987225	BICF2S23417245	28059535	28543807	484.273	44	9	1*
S100	CI007	CI007	2	28	BICF2P540535	BICF2S23417245	28172232	28543807	371.576	34	9	1
S100	Fam_01	CI009	2	28	BICF2P540535	BICF2S23417245	28172232	28543807	371.576	34	9	1
S100	Fam_01	CI010	2	28	BICF2P540535	BICF2S23417245	28172232	28543807	371.576	34	9	1
S100	CI015	CI015	2	28	BICF2G630266918	BICF2P1383866	26645828	29371014	2725.19	244	9	1
S100	CI016	CI016	2	28	BICF2P637263	BICF2P118288	27734369	28672532	938.164	83	9	1
S100	CI017	CI017	2	28	BICF2P460026	BICF2P309569	27305932	29336057	2030.13	180	9	1
S100	CI025	CI025	2	28	BICF2P540535	BICF2S23417245	28172232	28543807	371.576	34	9	1
S100	CI027	CI027	2	28	BICF2P460026	BICF2P1383866	27305932	29371014	2065.08	182	9	1
S100	CI028	CI028	2	28	BICF2P976213	BICF2P309569	22717945	29336057	6618.11	612	9	1
S100	CON	10	10:00:00	28	BICF2P540535	BICF2S23417245	28172232	28543807	371.576	34	NA	NA
S100	UNION	10	10:00:00	28	BICF2P976213	BICF2P1383866	22717945	29371014	6653.07	614	NA	NA
S101	CI006	CI006	2	29	TIGRP2P363311_RS8820593	BICF2G630621461	871215	1495912	624.698	43	4	1*
S101	CI007	CI007	2	29	TIGRP2P363311_RS8820593	BICF2G630621461	871215	1495912	624.698	43	4	1
S101	Fam_01	CI010	2	29	BICF2P331904	TIGRP2P363503_RS8747271	592439	1603370	1010.93	71	4	1
S101	CI025	CI025	2	29	BICF2G630621446	TIGRP2P363515_RS9214421	1182305	1677271	494.967	35	4	1
S101	CI026	CI026	2	29	BICF2P368056	BICF2G630621461	845037	1495912	650.876	45	4	1
S101	Fam_01	CI009	2	29	BICF2P1433782	TIGRP2P368378_RS8734038	40009	5069592	5029.58	350	4	2*
S101	CI015	CI015	2	29	BICF2S23312892	BICF2P537719	702089	3831094	3129.01	218	4	2
S101	CI016	CI016	2	29	BICF2P1433782	TIGRP2P368378_RS8734038	40009	5069592	5029.58	350	4	2
S101	CI017	CI017	2	29	BICF2P527263	BICF2P710257	945880	3822363	2876.48	200	4	2
S101	CI027	CI027	2	29	BICF2S23312892	BICF2P537719	702089	3831094	3129.01	218	4	2
S101	CON	10	10:00:00	29	BICF2G630621446	BICF2G630621461	1182305	1495912	313.608	21	NA	NA
S101	UNION	10	10:00:00	29	BICF2P1433782	TIGRP2P368378_RS8734038	40009	5069592	5029.58	350	NA	NA
S102	CI006	CI006	2	30	TIGRP2P368986_RS8565772	BICF2P227627	9671891	10185708	513.818	50	9	1*
S102	Fam_01	CI009	2	30	CHR30_9018684	BICF2P186101	9018684	9847068	828.385	85	4	1
S102	Fam_01	CI010	2	30	BICF2P495685	BICF2S23547501	8417	22104647	22096.2	1830	7	1
S102	CI015	CI015	2	30	BICF2P537670	BICF2P227627	9462585	10185708	723.124	65	7	1
S102	CI016	CI016	2	30	BICF2P537670	BICF2P227627	9462585	10185708	723.124	65	7	1
S102	CI017	CI017	2	30	BICF2P595002	BICF2P1200619	9665099	10360267	695.169	66	7	1
S102	CI025	CI025	2	30	TIGRP2P368986_RS8565772	BICF2P1200619	9671891	10360267	688.377	65	9	1
S102	CI026	CI026	2	30	CHR30_9513732	BICF2P227627	9513732	10185708	671.977	62	4	1
S102	CI027	CI027	2	30	TIGRP2P368986_RS8565772	BICF2P1200619	9671891	10360267	688.377	65	9	1
S102	CI029	CI029	2	30	CHR30_9513732	BICF2P90938	9513732	10225115	711.384	66	7	1
S102	CON	10	10:00:00	30	TIGRP2P368986_RS8565772	BICF2P186101	9671891	9847068	175.178	13	NA	NA
S102	UNION	10	10:00:00	30	BICF2P495685	BICF2S23547501	8417	22104647	22096.2	1830	NA	NA
S103	CI006	CI006	2	36	BICF2P280574	BICF2P614547	9226	2558430	2549.2	169	5	1
S103	CI007	CI007	2	36	BICF2P280574	BICF2P614547	9226	2558430	2549.2	169	5	1
S103	Fam_01	CI009	2	36	BICF2P280574	BICF2P487255	9226	2424344	2415.12	161	7	1
S103	Fam_01	CI010	2	36	BICF2P280574	TIGRP2P416203_RS8737818	9226	2340834	2331.61	154	4	1
S103	CI015	CI015	2	36	BICF2P655602	TIGRP2P416203_RS8737818	1756122	2340834	584.713	35	4	1
S103	CI016	CI016	2	36	BICF2G630766407	BICF2S23158162	1684145	2517485	833.341	51	6	1
S103	CI017	CI017	2	36	BICF2P655602	BICF2P1197125	1756122	2406588	650.467	41	6	1
S103	CI025	CI025	2	36	CHR36_1588889	BICF2P477220	1588889	2333728	744.84	43	4	1
S103	CI027	CI027	2	36	BICF2P655602	BICF2P1197125	1756122	2406588	650.467	41	6	1
S103	CI028	CI028	2	36	BICF2P972855	BICF2G630765586	2218287	3431337	1213.05	90	9	1*
S103	CON	10	10:00:00	36	BICF2P972855	BICF2P477220	2218287	2333728	115.442	8	NA	NA
S103	UNION	10	10:00:00	36	BICF2P280574	BICF2G630765586	9226	3431337	3422.11	235	NA	NA
S104	CI007	CI007	2	38	BICF2S23022122	BICF2P154823	2385910	3546563	1160.65	112	6	1
S104	Fam_01	CI009	2	38	CHR38_3107306	BICF2P415833	3107306	3925596	818.291	65	9	1*
S104	Fam_01	CI010	2	38	CHR38_3107306	BICF2P415833	3107306	3925596	818.291	65	9	1
S104	CI015	CI015	2	38	BICF2P1346958	CHR38_3216421	2832956	3216421	383.466	34	7	1
S104	CI016	CI016	2	38	CHR38_2956127	BICF2P746770	2956127	3913417	957.291	73	7	1
S104	CI017	CI017	2	38	CHR38_3107306	BICF2P1083926	3107306	4029584	922.279	73	9	1
S104	CI026	CI026	2	38	BICF2P86203	BICF2P154823	2029496	3546563	1517.07	162	6	1
S104	CI027	CI027	2	38	CHR38_3107306	BICF2P1083926	3107306	4029584	922.279	73	9	1
S104	CI028	CI028	2	38	CHR38_3022530	BICF2P1251100	3022530	3400564	378.035	31	7	1
S104	CI029	CI029	2	38	CHR38_3107306	G1503F36S320	3107306	3467504	360.199	30	9	1
S104	CON	10	10:00:00	38	CHR38_3107306	CHR38_3216421	3107306	3216421	109.116	7	NA	NA
S104	UNION	10	10:00:00	38	BICF2P86203	BICF2P1083926	2029496	4029584	2000.09	199	NA	NA
S105	CI007	CI007	2	38	BICF2S23022122	BICF2P154823	2385910	3546563	1160.65	112	7	1
S105	Fam_01	CI009	2	38	CHR38_3107306	BICF2P415833	3107306	3925596	818.291	65	9	1*
S105	Fam_01	CI010	2	38	CHR38_3107306	BICF2P415833	3107306	3925596	818.291	65	9	1
S105	CI015	CI015	2	38	G1502F43S50	BICF2P415833	3258687	3925596	666.91	55	9	1
S105	CI016	CI016	2	38	CHR38_2956127	BICF2P746770	2956127	3913417	957.291	73	7	1
S105	CI017	CI017	2	38	CHR38_3107306	BICF2P1083926	3107306	4029584	922.279	73	9	1
S105	CI026	CI026	2	38	BICF2P86203	BICF2P154823	2029496	3546563	1517.07	162	7	1
S105	CI027	CI027	2	38	CHR38_3107306	BICF2P1083926	3107306	4029584	922.279	73	9	1
S105	CI028	CI028	2	38	CHR38_3022530	BICF2P1251100	3022530	3400564	378.035	31	7	1
S105	CI029	CI029	2	38	CHR38_3107306	G1503F36S320	3107306	3467504	360.199	30	9	1
S105	CON	10	10:00:00	38	G1502F43S50	BICF2P1251100	3258687	3400564	141.878	16	NA	NA
S105	UNION	10	10:00:00	38	BICF2P86203	BICF2P1083926	2029496	4029584	2000.09	199	NA	NA
S106	CI007	CI007	2	38	BICF2S23022122	BICF2P154823	2385910	3546563	1160.65	112	8	1
S106	Fam_01	CI009	2	38	CHR38_3107306	BICF2P415833	3107306	3925596	818.291	65	9	1*
S106	Fam_01	CI010	2	38	CHR38_3107306	BICF2P415833	3107306	3925596	818.291	65	9	1
S106	CI015	CI015	2	38	G1502F43S50	BICF2P415833	3258687	3925596	666.91	55	9	1
S106	CI016	CI016	2	38	CHR38_2956127	BICF2P746770	2956127	3913417	957.291	73	7	1
S106	CI017	CI017	2	38	CHR38_3107306	BICF2P1083926	3107306	4029584	922.279	73	9	1
S106	CI025	CI025	2	38	G1503F36S320	BICF2P652910	3467504	8998561	5531.06	383	9	1
S106	CI026	CI026	2	38	BICF2P86203	BICF2P154823	2029496	3546563	1517.07	162	8	1
S106	CI027	CI027	2	38	CHR38_3107306	BICF2P1083926	3107306	4029584	922.279	73	9	1
S106	CI029	CI029	2	38	CHR38_3107306	G1503F36S320	3107306	3467504	360.199	30	9	1
S106	CON	10	10:00:00	38	G1503F36S320	G1503F36S320	3467504	3467504	0.001	1	NA	NA
S106	UNION	10	10:00:00	38	BICF2P86203	BICF2P652910	2029496	8998561	6969.07	538	NA	NA
S107	CI006	CI006	2	38	BICF2S23157821	BICF2S23539923	3646349	4225113	578.765	46	2	1
S107	CI007	CI007	2	38	BICF2P631936	BICF2P181132	3703296	4217100	513.805	39	9	1*
S107	Fam_01	CI009	2	38	CHR38_3107306	BICF2P415833	3107306	3925596	818.291	65	8	1
S107	Fam_01	CI010	2	38	CHR38_3107306	BICF2P415833	3107306	3925596	818.291	65	8	1
S107	CI015	CI015	2	38	G1502F43S50	BICF2P415833	3258687	3925596	666.91	55	8	1
S107	CI016	CI016	2	38	CHR38_2956127	BICF2P746770	2956127	3913417	957.291	73	8	1
S107	CI017	CI017	2	38	CHR38_3107306	BICF2P1083926	3107306	4029584	922.279	73	8	1
S107	CI025	CI025	2	38	G1503F36S320	BICF2P652910	3467504	8998561	5531.06	383	8	1
S107	CI026	CI026	2	38	BICF2P631936	BICF2P181132	3703296	4217100	513.805	39	9	1
S107	CI027	CI027	2	38	CHR38_3107306	BICF2P1083926	3107306	4029584	922.279	73	8	1
S107	CON	10	10:00:00	38	BICF2P631936	BICF2P746770	3703296	3913417	210.122	18	NA	NA
S107	UNION	10	10:00:00	38	CHR38_2956127	BICF2P652910	2956127	8998561	6042.44	421	NA	NA
S108	CI006	CI006	2	1	CHRUN_AAEX03019240_128183	BICF2G630710327	23974	8595207	8571.23	607	7	1
S108	CI007	CI007	2	1	BICF2G630708326	BICF2P389287	2852240	3480810	628.571	39	7	1
S108	Fam_01	CI009	2	1	BICF2G630708254	BICF2S239112	2391860	3047913	656.054	44	7	1
S108	Fam_01	CI010	2	1	BICF2G630708254	BICF2S239112	2391860	3047913	656.054	44	7	1
S108	CI015	CI015	2	1	BICF2G630708326	BICF2G630708355	2852240	3458474	606.235	37	8	1*
S108	CI016	CI016	2	1	BICF2G630708326	BICF2G630708355	2852240	3458474	606.235	37	8	1
S108	CI025	CI025	2	1	CHRUN_AAEX03019240_128183	BICF2P625974	23974	14429234	14405.3	985	7	1
S108	CI028	CI028	2	1	BICF2G630708296	BICF2P555674	2438873	3828021	1389.15	82	4	1
S108	CI029	CI029	2	1	BICF2P1451246	BICF2P355654	2507972	3447286	939.315	58	5	1
S108	CON	9	09:00:00	1	BICF2G630708326	BICF2S239112	2852240	3047913	195.674	14	NA	NA
S108	UNION	9	09:00:00	1	CHRUN_AAEX03019240_128183	BICF2P625974	23974	14429234	14405.3	985	NA	NA
S109	CI006	CI006	2	1	BICF2P453486	BICF2P948092	45746898	46142845	395.948	32	8	1*
S109	CI007	CI007	2	1	BICF2P453486	BICF2P948092	45746898	46142845	395.948	32	8	1
S109	Fam_01	CI009	2	1	BICF2P453486	BICF2P930484	45746898	46158642	411.745	33	8	1
S109	Fam_01	CI010	2	1	BICF2P310297	BICF2P1037296	45614451	46268586	654.136	50	8	1
S109	CI015	CI015	2	1	BICF2P1066398	BICF2P1076676	45682515	46108150	425.636	35	8	1
S109	CI017	CI017	2	1	BICF2P1066398	BICF2P1018729	45682515	46179192	496.678	39	8	1
S109	CI027	CI027	2	1	BICF2P1066398	BICF2P1018729	45682515	46179192	496.678	39	8	1
S109	CI028	CI028	2	1	BICF2P453486	BICF2P948092	45746898	46142845	395.948	32	8	1
S109	CI029	CI029	2	1	BICF2S23117575	BICF2P902086	39925583	46228845	6303.26	548	8	1
S109	CON	9	09:00:00	1	BICF2P453486	BICF2P1076676	45746898	46108150	361.253	30	NA	NA
S109	UNION	9	09:00:00	1	BICF2S23117575	BICF2P1037296	39925583	46268586	6343	550	NA	NA
S110	CI006	CI006	2	1	BICF2S22940350	BICF2P514306	50686285	52346266	1659.98	140	7	1
S110	CI007	CI007	2	1	BICF2S22940350	BICF2P514306	50686285	52346266	1659.98	140	7	1
S110	Fam_01	CI009	2	1	BICF2S22945198	BICF2P996622	50398687	50905793	507.107	46	8	1*
S110	CI015	CI015	2	1	BICF2S22945198	BICF2P514306	50398687	52346266	1947.58	162	7	1
S110	CI016	CI016	2	1	BICF2S23436192	TIGRP2P4625_RS8789714	48066707	56279457	8212.75	742	7	1
S110	CI017	CI017	2	1	BICF2P1166328	BICF2P297065	50527786	50874257	346.472	36	8	1
S110	CI027	CI027	2	1	BICF2P1166328	BICF2P297065	50527786	50874257	346.472	36	8	1
S110	CI028	CI028	2	1	BICF2P1341616	BICF2P514306	50214767	52346266	2131.5	176	7	1
S110	CI029	CI029	2	1	BICF2S23142384	BICF2P1053366	50762214	51341810	579.597	47	3	1
S110	CON	9	09:00:00	1	BICF2S23142384	BICF2P297065	50762214	50874257	112.044	15	NA	NA
S110	UNION	9	09:00:00	1	BICF2S23436192	TIGRP2P4625_RS8789714	48066707	56279457	8212.75	742	NA	NA
S111	CI006	CI006	2	1	BICF2G630788655	BICF2P1329789	99456148	100617430	1161.28	85	8	1*
S111	CI007	CI007	2	1	BICF2P1410749	BICF2P777046	99471871	100207364	735.494	55	8	1
S111	Fam_01	CI009	2	1	BICF2G630788655	CHR1_100212305	99456148	100212305	756.158	57	8	1
S111	Fam_01	CI010	2	1	BICF2S23626109	BICF2P777046	99364862	100207364	842.503	64	8	1
S111	CI015	CI015	2	1	BICF2P949472	BICF2P1093351	98875198	100147240	1272.04	94	8	1
S111	CI016	CI016	2	1	BICF2G630788655	BICF2P1093351	99456148	100147240	691.093	50	8	1
S111	CI017	CI017	2	1	BICF2S2337083	BICF2P1093351	98629571	100147240	1517.67	113	8	1
S111	CI025	CI025	2	1	CHR1_98647930	BICF2P1093351	98647930	100147240	1499.31	112	8	1
S111	CI027	CI027	2	1	CHR1_98647930	BICF2P1093351	98647930	100147240	1499.31	112	8	1
S111	CON	9	09:00:00	1	BICF2P1410749	BICF2P1093351	99471871	100147240	675.37	49	NA	NA
S111	UNION	9	09:00:00	1	BICF2S2337083	BICF2P1329789	98629571	100617430	1987.86	148	NA	NA
S112	CI016	CI016	2	1	BICF2P124784	CHR1_108918726	108571838	108918726	346.889	40	7	1*
S112	CI026	CI026	2	1	BICF2P846835	CHR1_108918726	108362635	108918726	556.092	53	2	1
S112	CI029	CI029	2	1	BICF2P124784	CHR1_108918726	108571838	108918726	346.889	40	7	1
S112	CI007	CI007	2	1	CHR1_108610830	CHR1_108898535	108610830	108898535	287.706	31	5	2*
S112	Fam_01	CI009	2	1	BICF2P1269059	CHR1_108660770	108314075	108660770	346.696	33	4	2
S112	CI015	CI015	2	1	BICF2P931526	CHR1_108658489	108348144	108658489	310.346	30	6	2
S112	CI017	CI017	2	1	BICF2P1329809	CHR1_108823334	108391417	108823334	431.918	40	7	2
S112	CI025	CI025	2	1	BICF2P931526	CHR1_108659996	108348144	108659996	311.853	31	6	2
S112	CI027	CI027	2	1	BICF2P846835	CHR1_108823334	108362635	108823334	460.7	43	6	2
S112	CON	9	09:00:00	1	CHR1_108610830	CHR1_108658489	108610830	108658489	47.66	10	NA	NA
S112	UNION	9	09:00:00	1	BICF2P1269059	CHR1_108918726	108314075	108918726	604.652	55	NA	NA
S113	CI007	CI007	2	2	BICF2P468931	CHR2_13975383	13177183	13975383	798.201	48	8	1*
S113	Fam_01	CI009	2	2	BICF2G630674823	BICF2S232168	11764533	22190178	10425.6	756	4	1
S113	Fam_01	CI010	2	2	BICF2G630674527	BICF2P759508	12565297	14163909	1598.61	103	7	1
S113	CI015	CI015	2	2	BICF2S23337449	CHR2_14003386	13438605	14003386	564.782	36	6	1
S113	CI016	CI016	2	2	G134F33S166	CHR2_13975383	13480724	13975383	494.66	31	8	1
S113	CI017	CI017	2	2	BICF2G630674009	CHR2_14357218	13886412	14357218	470.807	35	6	1
S113	CI026	CI026	2	2	BICF2S23641942	CHR2_14003386	12963960	14003386	1039.43	61	5	1
S113	CI027	CI027	2	2	BICF2G630674009	CHR2_14357218	13886412	14357218	470.807	35	6	1
S113	CI028	CI028	2	2	BICF2P328645	CHR2_15306102	6008008	15306102	9298.09	661	4	1
S113	CON	9	09:00:00	2	BICF2G630674009	CHR2_13975383	13886412	13975383	88.972	7	NA	NA
S113	UNION	9	09:00:00	2	BICF2P328645	BICF2S232168	6008008	22190178	16182.2	1176	NA	NA
S114	CI006	CI006	2	3	BICF2P446597	BICF2P294175	249	496694	496.446	43	6	1*
S114	CI007	CI007	2	3	BICF2P446597	BICF2P590308	249	651476	651.228	50	6	1
S114	CI015	CI015	2	3	BICF2P446597	BICF2P294175	249	496694	496.446	43	6	1
S114	CI016	CI016	2	3	BICF2P446597	BICF2P294175	249	496694	496.446	43	6	1
S114	CI017	CI017	2	3	BICF2P446597	BICF2P708935	249	522040	521.792	44	6	1
S114	CI027	CI027	2	3	BICF2P446597	BICF2P708935	249	522040	521.792	44	6	1
S114	CI029	CI029	2	3	BICF2P446597	BICF2P55003	249	7161857	7161.61	475	6	1
S114	Fam_01	CI010	2	3	BICF2P446597	BICF2P260085	249	414160	413.912	36	1	2*
S114	CI026	CI026	2	3	BICF2P446597	BICF2P309004	249	26901008	26900.8	1963	1	2
S114	CON	9	09:00:00	3	BICF2P446597	BICF2P260085	249	414160	413.912	36	NA	NA
S114	UNION	9	09:00:00	3	BICF2P446597	BICF2P309004	249	26901008	26900.8	1963	NA	NA
S115	CI006	CI006	2	3	BICF2P155967	BICF2P544779	15151733	15889119	737.387	61	7	1
S115	CI007	CI007	2	3	BICF2P881868	BICF2P1108766	15082168	15584245	502.078	44	8	1*
S115	Fam_01	CI010	2	3	BICF2S2399705	BICF2P222513	10255068	20211213	9956.15	780	7	1
S115	CI017	CI017	2	3	BICF2P1116681	BICF2P1108766	15116619	15584245	467.627	41	8	1
S115	CI025	CI025	2	3	BICF2P155967	BICF2P1108766	15151733	15584245	432.513	39	8	1
S115	CI026	CI026	2	3	BICF2P446597	BICF2P309004	249	26901008	26900.8	1963	6	1
S115	CI027	CI027	2	3	BICF2P1116681	BICF2P1108766	15116619	15584245	467.627	41	8	1
S115	CI028	CI028	2	3	BICF2P881868	BICF2P1108766	15082168	15584245	502.078	44	8	1
S115	CI029	CI029	2	3	BICF2P155967	BICF2P1108766	15151733	15584245	432.513	39	8	1
S115	CON	9	09:00:00	3	BICF2P155967	BICF2P1108766	15151733	15584245	432.513	39	NA	NA
S115	UNION	9	09:00:00	3	BICF2P446597	BICF2P309004	249	26901008	26900.8	1963	NA	NA
S116	CI006	CI006	2	3	TIGRP2P44616_RS9187212	BICF2P173134	50445052	50982657	537.606	45	6	1
S116	CI007	CI007	2	3	TIGRP2P44616_RS9187212	BICF2P173134	50445052	50982657	537.606	45	6	1
S116	Fam_01	CI009	2	3	TIGRP2P44021_RS8775299	CHR3_56602606	48426801	56602606	8175.81	740	2	1
S116	Fam_01	CI010	2	3	BICF2P68877	BICF2S23915468	50352272	50744667	392.396	30	8	1*
S116	CI017	CI017	2	3	TIGRP2P44616_RS9187212	BICF2P173134	50445052	50982657	537.606	45	6	1
S116	CI025	CI025	2	3	TIGRP2P44616_RS9187212	BICF2P173134	50445052	50982657	537.606	45	6	1
S116	CI026	CI026	2	3	BICF2P284629	BICF2P690343	48993395	59697627	10704.2	949	2	1
S116	CI027	CI027	2	3	TIGRP2P44616_RS9187212	BICF2P173134	50445052	50982657	537.606	45	6	1
S116	CI029	CI029	2	3	BICF2P273204	BICF2S22910036	50289832	51050820	760.989	61	6	1
S116	CON	9	09:00:00	3	TIGRP2P44616_RS9187212	BICF2S23915468	50445052	50744667	299.616	24	NA	NA
S116	UNION	9	09:00:00	3	TIGRP2P44021_RS8775299	BICF2P690343	48426801	59697627	11270.8	985	NA	NA
S117	CI006	CI006	2	3	BICF2P1250963	BICF2P88321	51678578	51936368	257.791	30	8	1*
S117	CI007	CI007	2	3	BICF2P1250963	BICF2P88321	51678578	51936368	257.791	30	8	1
S117	Fam_01	CI009	2	3	TIGRP2P44021_RS8775299	CHR3_56602606	48426801	56602606	8175.81	740	6	1
S117	CI017	CI017	2	3	BICF2P1250963	BICF2P88321	51678578	51936368	257.791	30	8	1
S117	CI025	CI025	2	3	BICF2P1250963	BICF2P88321	51678578	51936368	257.791	30	8	1
S117	CI026	CI026	2	3	BICF2P284629	BICF2P690343	48993395	59697627	10704.2	949	6	1
S117	CI027	CI027	2	3	BICF2P1250963	BICF2P88321	51678578	51936368	257.791	30	8	1
S117	CI028	CI028	2	3	BICF2S23145664	BICF2P1066948	51531922	51819692	287.771	30	6	1
S117	CI029	CI029	2	3	BICF2S23145664	BICF2P1066948	51531922	51819692	287.771	30	6	1
S117	CON	9	09:00:00	3	BICF2P1250963	BICF2P1066948	51678578	51819692	141.115	20	NA	NA
S117	UNION	9	09:00:00	3	TIGRP2P44021_RS8775299	BICF2P690343	48426801	59697627	11270.8	985	NA	NA
S118	CI006	CI006	2	3	BICF2S23510470	BICF2S22924381	54401280	54772758	371.479	40	6	1*
S118	CI007	CI007	2	3	BICF2S23510470	BICF2S22924381	54401280	54772758	371.479	40	6	1
S118	CI015	CI015	2	3	TIGRP2P46192_RS8646740	BICF2P1340094	52754647	54564467	1809.82	173	6	1
S118	CI016	CI016	2	3	TIGRP2P46192_RS8646740	BICF2P1340094	52754647	54564467	1809.82	173	6	1
S118	CI017	CI017	2	3	BICF2P562243	BICF2P1018628	54413489	54711619	298.131	34	6	1
S118	CI025	CI025	2	3	BICF2S23510470	BICF2S22924381	54401280	54772758	371.479	40	6	1
S118	CI027	CI027	2	3	BICF2S23510470	BICF2S22924381	54401280	54772758	371.479	40	6	1
S118	Fam_01	CI009	2	3	TIGRP2P44021_RS8775299	CHR3_56602606	48426801	56602606	8175.81	740	1	2*
S118	CI026	CI026	2	3	BICF2P284629	BICF2P690343	48993395	59697627	10704.2	949	1	2
S118	CON	9	09:00:00	3	BICF2P562243	BICF2P1340094	54413489	54564467	150.979	13	NA	NA
S118	UNION	9	09:00:00	3	TIGRP2P44021_RS8775299	BICF2P690343	48426801	59697627	11270.8	985	NA	NA
S119	CI006	CI006	2	3	BICF2S23510470	BICF2S22924381	54401280	54772758	371.479	40	6	1*
S119	CI007	CI007	2	3	BICF2S23510470	BICF2S22924381	54401280	54772758	371.479	40	6	1
S119	CI015	CI015	2	3	TIGRP2P46486_RS8889937	CHR3_54987653	54637393	54987653	350.261	33	6	1
S119	CI016	CI016	2	3	TIGRP2P46486_RS8889937	CHR3_54987653	54637393	54987653	350.261	33	6	1
S119	CI017	CI017	2	3	BICF2P562243	BICF2P1018628	54413489	54711619	298.131	34	6	1
S119	CI025	CI025	2	3	BICF2S23510470	BICF2S22924381	54401280	54772758	371.479	40	6	1
S119	CI027	CI027	2	3	BICF2S23510470	BICF2S22924381	54401280	54772758	371.479	40	6	1
S119	Fam_01	CI009	2	3	TIGRP2P44021_RS8775299	CHR3_56602606	48426801	56602606	8175.81	740	1	2*
S119	CI026	CI026	2	3	BICF2P284629	BICF2P690343	48993395	59697627	10704.2	949	1	2
S119	CON	9	09:00:00	3	TIGRP2P46486_RS8889937	BICF2P1018628	54637393	54711619	74.227	15	NA	NA
S119	UNION	9	09:00:00	3	TIGRP2P44021_RS8775299	BICF2P690343	48426801	59697627	11270.8	985	NA	NA
S120	CI029	CI029	2	3	BICF2S22941992	BICF2S23759490	56490405	56960185	469.781	50	6	1*
S120	CI006	CI006	2	3	CHR3_56773644	BICF2S23318290	56773644	57262693	489.05	33	5	2
S120	CI007	CI007	2	3	CHR3_56773644	BICF2S23318290	56773644	57262693	489.05	33	5	2
S120	CI017	CI017	2	3	BICF2P514286	BICF2S23617348	56658031	57041073	383.043	33	5	2
S120	CI027	CI027	2	3	BICF2P514286	BICF2S23617348	56658031	57041073	383.043	33	5	2
S120	CI028	CI028	2	3	TIGRP2P46923_RS8759098	TIGRP2P47572_RS8743751	56316146	57992939	1676.79	147	4	2*
S120	Fam_01	CI009	2	3	BICF2S23618562	BICF2P1390607	56674609	57125572	450.964	36	3	3
S120	Fam_01	CI010	2	3	BICF2S23618562	BICF2P1390607	56674609	57125572	450.964	36	3	3
S120	CI026	CI026	2	3	BICF2P284629	BICF2P690343	48993395	59697627	10704.2	949	2	3*
S120	CON	9	09:00:00	3	CHR3_56773644	BICF2S23759490	56773644	56960185	186.542	15	NA	NA
S120	UNION	9	09:00:00	3	BICF2P284629	BICF2P690343	48993395	59697627	10704.2	949	NA	NA
S121	CI006	CI006	2	3	BICF2P281021	TIGRP2P51809_RS9131941	72453820	73419818	965.999	80	8	1*
S121	CI007	CI007	2	3	BICF2P281021	TIGRP2P51809_RS9131941	72453820	73419818	965.999	80	8	1
S121	Fam_01	CI009	2	3	BICF2P10422	TIGRP2P51796_RS9160734	72911141	73391128	479.988	40	8	1
S121	CI015	CI015	2	3	TIGRP2P50914_RS9094815	BICF2S2363772	69355699	74156916	4801.22	411	8	1
S121	CI016	CI016	2	3	TIGRP2P50914_RS9094815	BICF2S2363772	69355699	74156916	4801.22	411	8	1
S121	CI017	CI017	2	3	BICF2P281021	TIGRP2P51809_RS9131941	72453820	73419818	965.999	80	8	1
S121	CI025	CI025	2	3	BICF2G630348872	BICF2P783171	72937589	73319712	382.124	31	8	1
S121	CI027	CI027	2	3	BICF2P281021	TIGRP2P51809_RS9131941	72453820	73419818	965.999	80	8	1
S121	CI028	CI028	2	3	BICF2G630348872	BICF2P783171	72937589	73319712	382.124	31	8	1
S121	CON	9	09:00:00	3	BICF2G630348872	BICF2P783171	72937589	73319712	382.124	31	NA	NA
S121	UNION	9	09:00:00	3	TIGRP2P50914_RS9094815	BICF2S2363772	69355699	74156916	4801.22	411	NA	NA
S122	CI006	CI006	2	4	BICF2P1160048	BICF2P1203353	16798810	17446015	647.206	39	4	1
S122	CI007	CI007	2	4	BICF2P1286479	BICF2P153366	17270413	17677314	406.902	32	7	1
S122	Fam_01	CI009	2	4	BICF2P924260	BICF2P305175	14901780	28844815	13943	1136	6	1
S122	Fam_01	CI010	2	4	BICF2S23643128	BICF2P1203353	16965363	17446015	480.653	30	8	1*
S122	CI016	CI016	2	4	BICF2S23643128	BICF2P1203353	16965363	17446015	480.653	30	8	1
S122	CI017	CI017	2	4	BICF2P758222	BICF2S23649361	15839565	20223642	4384.08	334	6	1
S122	CI025	CI025	2	4	BICF2P355122	BICF2P402785	15504722	20211666	4706.94	356	3	1
S122	CI026	CI026	2	4	BICF2S23643128	BICF2P1203353	16965363	17446015	480.653	30	8	1
S122	CI027	CI027	2	4	BICF2P758222	BICF2P402785	15839565	20211666	4372.1	333	6	1
S122	CON	9	09:00:00	4	BICF2P1286479	BICF2P1203353	17270413	17446015	175.603	15	NA	NA
S122	UNION	9	09:00:00	4	BICF2P924260	BICF2P305175	14901780	28844815	13943	1136	NA	NA
S123	CI007	CI007	2	4	BICF2P1286479	BICF2P153366	17270413	17677314	406.902	32	7	1
S123	Fam_01	CI009	2	4	BICF2P924260	BICF2P305175	14901780	28844815	13943	1136	7	1
S123	Fam_01	CI010	2	4	BICF2P197533	CHR4_17988036	17517523	17988036	470.514	36	8	1*
S123	CI016	CI016	2	4	BICF2P197533	CHR4_17988036	17517523	17988036	470.514	36	8	1
S123	CI017	CI017	2	4	BICF2P758222	BICF2S23649361	15839565	20223642	4384.08	334	7	1
S123	CI025	CI025	2	4	BICF2P355122	BICF2P402785	15504722	20211666	4706.94	356	4	1
S123	CI026	CI026	2	4	BICF2P197533	CHR4_17988036	17517523	17988036	470.514	36	8	1
S123	CI027	CI027	2	4	BICF2P758222	BICF2P402785	15839565	20211666	4372.1	333	7	1
S123	CI028	CI028	2	4	BICF2P1030968	BICF2P578569	17557593	18121797	564.205	44	8	1
S123	CON	9	09:00:00	4	BICF2P1030968	BICF2P153366	17557593	17677314	119.722	10	NA	NA
S123	UNION	9	09:00:00	4	BICF2P924260	BICF2P305175	14901780	28844815	13943	1136	NA	NA
S124	CI006	CI006	2	4	BICF2S2458164	BICF2P521865	62519453	66913735	4394.28	317	8	1*
S124	CI007	CI007	2	4	BICF2P1374250	BICF2S23142348	64228348	64848387	620.04	50	8	1
S124	Fam_01	CI010	2	4	BICF2S2335505	CHR4_66478670	63512608	66478670	2966.06	213	8	1
S124	CI015	CI015	2	4	BICF2S23339473	BICF2P474848	64265160	64834381	569.222	47	8	1
S124	CI016	CI016	2	4	BICF2S23339473	BICF2P474848	64265160	64834381	569.222	47	8	1
S124	CI017	CI017	2	4	BICF2P497342	BICF2P521865	58857422	66913735	8056.31	667	8	1
S124	CI025	CI025	2	4	BICF2P1232557	BICF2S23132983	64300410	64732132	431.723	35	8	1
S124	CI027	CI027	2	4	BICF2S22935663	BICF2P521865	51207273	66913735	15706.5	1304	8	1
S124	CI029	CI029	2	4	BICF2S22918076	BICF2P1019178	64158309	66486783	2328.47	169	8	1
S124	CON	9	09:00:00	4	BICF2P1232557	BICF2S23132983	64300410	64732132	431.723	35	NA	NA
S124	UNION	9	09:00:00	4	BICF2S22935663	BICF2P521865	51207273	66913735	15706.5	1304	NA	NA
S125	CI006	CI006	2	5	CHR5_60972372	BICF2G630241779	60972372	67648690	6676.32	598	5	1
S125	CI016	CI016	2	5	BICF2P483155	BICF2P89833	64755545	65897965	1142.42	108	7	1*
S125	CI025	CI025	2	5	BICF2P1046219	TIGRP2P74058_RS9206877	59358441	66095546	6737.11	606	5	1
S125	CI026	CI026	2	5	CHR5_64518317	CHR5_66789482	64518317	66789482	2271.17	211	5	1
S125	CI027	CI027	2	5	BICF2P458734	CHR5_67644980	63109708	67644980	4535.27	419	5	1
S125	CI028	CI028	2	5	BICF2P377442	BICF2P89833	64794990	65897965	1102.98	105	7	1
S125	Fam_01	CI009	2	5	BICF2S23764120	BICF2P1295354	64358997	64870919	511.923	56	4	2
S125	Fam_01	CI010	2	5	BICF2S23764120	BICF2P1295354	64358997	64870919	511.923	56	4	2
S125	CI029	CI029	2	5	BICF2S23123672	BICF2G630241659	64662160	67732283	3070.12	276	2	2*
S125	CON	9	09:00:00	5	BICF2P377442	BICF2P1295354	64794990	64870919	75.93	11	NA	NA
S125	UNION	9	09:00:00	5	BICF2P1046219	BICF2G630241659	59358441	67732283	8373.84	747	NA	NA
S126	CI007	CI007	2	6	CHRUN_JH373280_120421	BICF2G630807461	15628	685488	669.861	47	8	1*
S126	Fam_01	CI009	2	6	CHRUN_JH373280_120421	BICF2P75630	15628	485791	470.164	31	8	1
S126	CI015	CI015	2	6	CHRUN_JH373280_120421	BICF2P75630	15628	485791	470.164	31	8	1
S126	CI016	CI016	2	6	CHRUN_JH373280_120421	BICF2P75630	15628	485791	470.164	31	8	1
S126	CI017	CI017	2	6	CHRUN_JH373280_120421	BICF2P75630	15628	485791	470.164	31	8	1
S126	CI025	CI025	2	6	CHRUN_JH373280_120421	BICF2P1368662	15628	652325	636.698	46	8	1
S126	CI026	CI026	2	6	CHRUN_JH373280_120421	BICF2P75630	15628	485791	470.164	31	8	1
S126	CI027	CI027	2	6	CHRUN_JH373280_120421	BICF2P75630	15628	485791	470.164	31	8	1
S126	CI029	CI029	2	6	CHRUN_JH373280_120421	BICF2P1165143	15628	1055523	1039.9	68	8	1
S126	CON	9	09:00:00	6	CHRUN_JH373280_120421	BICF2P75630	15628	485791	470.164	31	NA	NA
S126	UNION	9	09:00:00	6	CHRUN_JH373280_120421	BICF2P1165143	15628	1055523	1039.9	68	NA	NA
S127	CI006	CI006	2	6	CHR6_36619129	BICF2P46043	36619129	36841282	222.154	30	8	1*
S127	Fam_01	CI010	2	6	BICF2P666351	BICF2G630580426	35482819	46156575	10673.8	816	8	1
S127	CI015	CI015	2	6	CHR6_36619129	BICF2P46043	36619129	36841282	222.154	30	8	1
S127	CI016	CI016	2	6	BICF2G630583669	BICF2G630581070	32450680	45749740	13299.1	1026	7	1
S127	CI017	CI017	2	6	BICF2S2359990	BICF2P486922	35410542	38017393	2606.85	230	8	1
S127	CI025	CI025	2	6	CHR6_36619129	BICF2P46043	36619129	36841282	222.154	30	8	1
S127	CI026	CI026	2	6	BICF2P1442414	BICF2P1236294	16341021	51411490	35070.5	2973	7	1
S127	CI027	CI027	2	6	BICF2S2359990	CHR6_38325622	35410542	38325622	2915.08	252	8	1
S127	CI029	CI029	2	6	CHR6_36619129	BICF2P46043	36619129	36841282	222.154	30	8	1
S127	CON	9	09:00:00	6	CHR6_36619129	BICF2P46043	36619129	36841282	222.154	30	NA	NA
S127	UNION	9	09:00:00	6	BICF2P1442414	BICF2P1236294	16341021	51411490	35070.5	2973	NA	NA
S128	CI006	CI006	2	6	BICF2S23226277	BICF2P544640	38660122	40198138	1538.02	91	8	1*
S128	CI007	CI007	2	6	BICF2S2363119	BICF2P544640	39149168	40198138	1048.97	65	8	1
S128	Fam_01	CI009	2	6	BICF2S2363119	CHR6_41774289	39149168	41774289	2625.12	171	8	1
S128	Fam_01	CI010	2	6	BICF2P666351	BICF2G630580426	35482819	46156575	10673.8	816	8	1
S128	CI015	CI015	2	6	BICF2S23149798	BICF2P356644	39111638	40186396	1074.76	65	8	1
S128	CI016	CI016	2	6	BICF2G630583669	BICF2G630581070	32450680	45749740	13299.1	1026	7	1
S128	CI025	CI025	2	6	BICF2S22929078	BICF2P1027311	38639216	39342500	703.285	48	8	1
S128	CI026	CI026	2	6	BICF2P1442414	BICF2P1236294	16341021	51411490	35070.5	2973	7	1
S128	CI027	CI027	2	6	CHR6_39324601	BICF2P544640	39324601	40198138	873.538	48	8	1
S128	CON	9	09:00:00	6	CHR6_39324601	BICF2P1027311	39324601	39342500	17.9	3	NA	NA
S128	UNION	9	09:00:00	6	BICF2P1442414	BICF2P1236294	16341021	51411490	35070.5	2973	NA	NA
S129	CI007	CI007	2	7	CHR7_10843974	TIGRP2P91941_RS8819472	10843974	16055379	5211.41	453	5	1
S129	Fam_01	CI009	2	7	TIGRP2P90947_RS8563511	TIGRP2P91941_RS8819472	8864721	16055379	7190.66	622	5	1
S129	CI015	CI015	2	7	BICF2S23341942	TIGRP2P91941_RS8819472	12990493	16055379	3064.89	266	5	1
S129	CI016	CI016	2	7	BICF2S23341942	TIGRP2P91941_RS8819472	12990493	16055379	3064.89	266	5	1
S129	CI017	CI017	2	7	BICF2P796666	CHR7_14431049	14034159	14431049	396.891	35	4	1
S129	CI025	CI025	2	7	BICF2P1345136	BICF2P156164	6694892	60547893	53853	4563	4	1
S129	CI026	CI026	2	7	BICF2P197355	BICF2P306163	14054015	14418868	364.854	30	8	1*
S129	CI027	CI027	2	7	BICF2P197355	BICF2P306163	14054015	14418868	364.854	30	8	1
S129	CI028	CI028	2	7	TIGRP2P91449_RS9240262	BICF2G630552152	13846732	14442625	595.894	50	4	1
S129	CON	9	09:00:00	7	BICF2P197355	BICF2P306163	14054015	14418868	364.854	30	NA	NA
S129	UNION	9	09:00:00	7	BICF2P1345136	BICF2P156164	6694892	60547893	53853	4563	NA	NA
S130	CI006	CI006	2	8	BICF2P703472	CHR8_35949437	35600502	35949437	348.936	30	7	1*
S130	CI007	CI007	2	8	BICF2P703472	CHR8_35949437	35600502	35949437	348.936	30	7	1
S130	CI015	CI015	2	8	BICF2P1016078	BICF2P1027279	31826514	44357000	12530.5	985	4	1
S130	CI016	CI016	2	8	BICF2P418401	BICF2P584117	35817134	36119640	302.507	32	7	1
S130	CI017	CI017	2	8	BICF2P189186	BICF2P1369489	35695158	36079791	384.634	38	5	1
S130	CI027	CI027	2	8	BICF2P189186	BICF2P1369489	35695158	36079791	384.634	38	5	1
S130	CI028	CI028	2	8	TIGRP2P112788_RS8674761	BICF2P1369489	35711009	36079791	368.783	37	5	1
S130	CI029	CI029	2	8	TIGRP2P111833_RS8506367	BICF2S23641085	31746893	45417636	13670.7	1067	4	1
S130	CI026	CI026	2	8	CHR8_35676704	BICF2S23214357	35676704	36044566	367.863	36	0	2*
S130	CON	9	09:00:00	8	BICF2P418401	CHR8_35949437	35817134	35949437	132.304	14	NA	NA
S130	UNION	9	09:00:00	8	TIGRP2P111833_RS8506367	BICF2S23641085	31746893	45417636	13670.7	1067	NA	NA
S131	CI006	CI006	2	9	BICF2S23727301	BICF2P966048	20286706	21003619	716.914	88	4	1*
S131	CI017	CI017	2	9	CHR9_20612845	CHR9_20898070	20612845	20898070	285.226	38	4	1
S131	CI025	CI025	2	9	TIGRP2P242653_RS8823067	CHR9_24461559	17943987	24461559	6517.57	641	4	1
S131	CI027	CI027	2	9	CHR9_20612845	BICF2G630829860	20612845	20983918	371.074	51	4	1
S131	CI028	CI028	2	9	CHR9_20612845	BICF2G630829860	20612845	20983918	371.074	51	4	1
S131	CI015	CI015	2	9	BICF2G630829486	BICF2G630829749	20571212	20879580	308.369	40	3	2*
S131	CI016	CI016	2	9	BICF2G630829486	BICF2G630829749	20571212	20879580	308.369	40	3	2
S131	CI026	CI026	2	9	BICF2G630829486	BICF2G630829749	20571212	20879580	308.369	40	3	2
S131	CI029	CI029	2	9	BICF2G630829622	BICF2G630830641	20719398	21962333	1242.94	131	3	2
S131	CON	9	09:00:00	9	BICF2G630829622	BICF2G630829749	20719398	20879580	160.183	24	NA	NA
S131	UNION	9	09:00:00	9	TIGRP2P242653_RS8823067	CHR9_24461559	17943987	24461559	6517.57	641	NA	NA
S132	Fam_01	CI009	2	10	BICF2P1402317	CHR10_4035117	3443562	4035117	591.556	38	8	1*
S132	Fam_01	CI010	2	10	BICF2P471905	BICF2P57449	3491485	4022123	530.639	34	8	1
S132	CI015	CI015	2	10	CHR10_3294976	BICF2P696983	3294976	4509430	1214.45	75	8	1
S132	CI016	CI016	2	10	BICF2P471905	BICF2P57449	3491485	4022123	530.639	34	8	1
S132	CI017	CI017	2	10	BICF2P1203829	BICF2P435342	2693282	4038486	1345.2	88	8	1
S132	CI025	CI025	2	10	BICF2P471905	BICF2P435342	3491485	4038486	547.002	36	8	1
S132	CI026	CI026	2	10	G571F39S207	BICF2P457981	3031280	3887517	856.238	52	8	1
S132	CI027	CI027	2	10	BICF2P1203829	CHR10_4035117	2693282	4035117	1341.84	87	8	1
S132	CI029	CI029	2	10	BICF2P815464	BICF2P457981	3374187	3887517	513.331	33	8	1
S132	CON	9	09:00:00	10	BICF2P471905	BICF2P457981	3491485	3887517	396.033	25	NA	NA
S132	UNION	9	09:00:00	10	BICF2P1203829	BICF2P696983	2693282	4509430	1816.15	117	NA	NA
S133	Fam_01	CI009	2	10	BICF2G630667760	BICF2G630667541	11755275	12278464	523.19	46	4	1*
S133	CI015	CI015	2	10	BICF2P1256108	CHR10_12286909	11938740	12286909	348.17	32	4	1
S133	CI017	CI017	2	10	BICF2P1256108	CHR10_12286909	11938740	12286909	348.17	32	4	1
S133	CI026	CI026	2	10	BICF2P1256108	CHR10_12286909	11938740	12286909	348.17	32	4	1
S133	CI027	CI027	2	10	BICF2P1256108	CHR10_12286909	11938740	12286909	348.17	32	4	1
S133	CI006	CI006	2	10	BICF2S23611584	BICF2G630481540	9566309	27880029	18313.7	1470	3	2*
S133	Fam_01	CI010	2	10	TIGRP2P137537_RS9091258	CHR10_12482387	10257483	12482387	2224.91	201	3	2
S133	CI016	CI016	2	10	BICF2G630667760	BICF2G630667624	11755275	12207676	452.402	39	3	2
S133	CI029	CI029	2	10	BICF2P877783	BICF2G630667478	11746969	12316907	569.939	53	3	2
S133	CON	9	09:00:00	10	BICF2P1256108	BICF2G630667624	11938740	12207676	268.937	23	NA	NA
S133	UNION	9	09:00:00	10	BICF2S23611584	BICF2G630481540	9566309	27880029	18313.7	1470	NA	NA
S134	CI006	CI006	2	10	BICF2P203418	BICF2S23623994	61816479	62267699	451.221	43	8	1*
S134	Fam_01	CI009	2	10	BICF2S23622289	BICF2G630494083	59757950	69314666	9556.72	799	8	1
S134	Fam_01	CI010	2	10	BICF2P203418	BICF2S23623994	61816479	62267699	451.221	43	8	1
S134	CI015	CI015	2	10	BICF2S23622289	CHR10_67718646	59757950	67718646	7960.7	649	8	1
S134	CI016	CI016	2	10	BICF2S23622289	BICF2G630494083	59757950	69314666	9556.72	799	8	1
S134	CI017	CI017	2	10	BICF2G630490333	BICF2P886496	53461508	64743511	11282	851	8	1
S134	CI027	CI027	2	10	BICF2G630490333	BICF2P798814	53461508	65424030	11962.5	906	8	1
S134	CI028	CI028	2	10	BICF2P98311	BICF2G630494083	46562017	69314666	22752.7	1807	8	1
S134	CI029	CI029	2	10	BICF2P107806	BICF2P1143451	62100593	62487682	387.09	30	8	1
S134	CON	9	09:00:00	10	BICF2P107806	BICF2S23623994	62100593	62267699	167.107	13	NA	NA
S134	UNION	9	09:00:00	10	BICF2P98311	BICF2G630494083	46562017	69314666	22752.7	1807	NA	NA
S135	CI007	CI007	2	10	BICF2S23649701	BICF2S23125279	62469722	63097159	627.438	36	7	1*
S135	Fam_01	CI009	2	10	BICF2S23622289	BICF2G630494083	59757950	69314666	9556.72	799	7	1
S135	CI015	CI015	2	10	BICF2S23622289	CHR10_67718646	59757950	67718646	7960.7	649	7	1
S135	CI016	CI016	2	10	BICF2S23622289	BICF2G630494083	59757950	69314666	9556.72	799	7	1
S135	CI017	CI017	2	10	BICF2G630490333	BICF2P886496	53461508	64743511	11282	851	7	1
S135	CI027	CI027	2	10	BICF2G630490333	BICF2P798814	53461508	65424030	11962.5	906	7	1
S135	CI028	CI028	2	10	BICF2P98311	BICF2G630494083	46562017	69314666	22752.7	1807	7	1
S135	CI029	CI029	2	10	BICF2P145395	CHR10_64506993	62928021	64506993	1578.97	120	7	1
S135	CI006	CI006	2	10	BICF2P293836	BICF2S23039709	62746365	65572569	2826.2	220	0	2*
S135	CON	9	09:00:00	10	BICF2P145395	BICF2S23125279	62928021	63097159	169.139	10	NA	NA
S135	UNION	9	09:00:00	10	BICF2P98311	BICF2G630494083	46562017	69314666	22752.7	1807	NA	NA
S136	CI007	CI007	2	10	BICF2P1146600	BICF2P660961	64458280	65165514	707.235	57	7	1*
S136	Fam_01	CI009	2	10	BICF2S23622289	BICF2G630494083	59757950	69314666	9556.72	799	7	1
S136	CI015	CI015	2	10	BICF2S23622289	CHR10_67718646	59757950	67718646	7960.7	649	7	1
S136	CI016	CI016	2	10	BICF2S23622289	BICF2G630494083	59757950	69314666	9556.72	799	7	1
S136	CI017	CI017	2	10	BICF2G630490333	BICF2P886496	53461508	64743511	11282	851	7	1
S136	CI027	CI027	2	10	BICF2G630490333	BICF2P798814	53461508	65424030	11962.5	906	7	1
S136	CI028	CI028	2	10	BICF2P98311	BICF2G630494083	46562017	69314666	22752.7	1807	7	1
S136	CI029	CI029	2	10	BICF2P145395	CHR10_64506993	62928021	64506993	1578.97	120	7	1
S136	CI006	CI006	2	10	BICF2P293836	BICF2S23039709	62746365	65572569	2826.2	220	0	2*
S136	CON	9	09:00:00	10	BICF2P1146600	CHR10_64506993	64458280	64506993	48.714	5	NA	NA
S136	UNION	9	09:00:00	10	BICF2P98311	BICF2G630494083	46562017	69314666	22752.7	1807	NA	NA
S137	CI006	CI006	2	11	TIGRP2P143719_RS9063853	BICF2P622412	7932034	8771377	839.344	46	8	1*
S137	CI007	CI007	2	11	TIGRP2P143719_RS9063853	BICF2P622412	7932034	8771377	839.344	46	8	1
S137	Fam_01	CI009	2	11	BICF2P907243	CHR11_8859947	7673308	8859947	1186.64	75	8	1
S137	Fam_01	CI010	2	11	BICF2P907243	CHR11_8859947	7673308	8859947	1186.64	75	8	1
S137	CI015	CI015	2	11	CHRUN_JH373300_107533	BICF2P843027	34058	15110733	15076.7	954	8	1
S137	CI016	CI016	2	11	BICF2P907243	BICF2P1236783	7673308	8621794	948.487	60	8	1
S137	CI017	CI017	2	11	BICF2S23026278	TIGRP2P143719_RS9063853	7080478	7932034	851.557	59	8	1
S137	CI026	CI026	2	11	CHRUN_JH373300_107533	BICF2P1283469	34058	16303480	16269.4	1056	8	1
S137	CI027	CI027	2	11	BICF2S23026278	TIGRP2P143719_RS9063853	7080478	7932034	851.557	59	8	1
S137	CON	9	09:00:00	11	TIGRP2P143719_RS9063853	TIGRP2P143719_RS9063853	7932034	7932034	0.001	1	NA	NA
S137	UNION	9	09:00:00	11	CHRUN_JH373300_107533	BICF2P1283469	34058	16303480	16269.4	1056	NA	NA
S138	Fam_01	CI009	2	11	BICF2P1140002	BICF2S235577	53855138	54250724	395.587	36	6	1
S138	Fam_01	CI010	2	11	BICF2P1140002	BICF2S235577	53855138	54250724	395.587	36	6	1
S138	CI016	CI016	2	11	TIGRP2P149581_RS8908933	BICF2P150808	53369670	54173274	803.605	57	7	1*
S138	CI017	CI017	2	11	CHR11_53766233	BICF2P756578	53766233	54187258	421.026	38	7	1
S138	CI027	CI027	2	11	CHR11_53766233	BICF2P756578	53766233	54187258	421.026	38	7	1
S138	CI028	CI028	2	11	CHR11_53842269	BICF2P756578	53842269	54187258	344.99	33	7	1
S138	CI029	CI029	2	11	CHR11_53858137	BICF2P150808	53858137	54173274	315.138	30	7	1
S138	CI015	CI015	2	11	BICF2P531926	CHR11_54593738	54132047	54593738	461.692	43	6	2
S138	CI025	CI025	2	11	TIGRP2P149581_RS8908933	CHR11_60159843	53369670	60159843	6790.17	575	1	2*
S138	CON	9	09:00:00	11	BICF2P531926	BICF2P150808	54132047	54173274	41.228	4	NA	NA
S138	UNION	9	09:00:00	11	TIGRP2P149581_RS8908933	CHR11_60159843	53369670	60159843	6790.17	575	NA	NA
S139	CI006	CI006	2	12	TIGRP2P172142_RS8858335	BICF2P1167152	67699104	68069656	370.553	34	8	1*
S139	CI007	CI007	2	12	TIGRP2P172142_RS8858335	BICF2P1167152	67699104	68069656	370.553	34	8	1
S139	Fam_01	CI010	2	12	TIGRP2P172142_RS8858335	BICF2P1167152	67699104	68069656	370.553	34	8	1
S139	CI017	CI017	2	12	BICF2P52460	BICF2P1301530	67757703	68100943	343.241	33	7	1
S139	CI025	CI025	2	12	BICF2P131903	BICF2P1301530	67562662	68100943	538.282	47	7	1
S139	CI026	CI026	2	12	BICF2P902881	BICF2P1414384	36640952	68664858	32023.9	2514	6	1
S139	CI027	CI027	2	12	BICF2P52460	BICF2P1301530	67757703	68100943	343.241	33	7	1
S139	CI028	CI028	2	12	BICF2P52460	BICF2P1301529	67757703	68102437	344.735	34	7	1
S139	CI029	CI029	2	12	BICF2P1416859	BICF2S23242103	56210540	68436427	12225.9	994	4	1
S139	CON	9	09:00:00	12	BICF2P52460	BICF2P1167152	67757703	68069656	311.954	31	NA	NA
S139	UNION	9	09:00:00	12	BICF2P902881	BICF2P1414384	36640952	68664858	32023.9	2514	NA	NA
S140	CI006	CI006	2	13	BICF2G630602134	BICF2G630611091	36250	17496604	17460.4	1352	5	1
S140	CI007	CI007	2	13	BICF2G630603503	BICF2G630611091	3723449	17496604	13773.2	1067	5	1
S140	Fam_01	CI009	2	13	BICF2P245526	CHR13_5552804	4304397	5552804	1248.41	100	7	1*
S140	Fam_01	CI010	2	13	BICF2P245526	CHR13_5552804	4304397	5552804	1248.41	100	7	1
S140	CI015	CI015	2	13	BICF2P245526	CHR13_5552804	4304397	5552804	1248.41	100	7	1
S140	CI016	CI016	2	13	BICF2P245526	CHR13_5552804	4304397	5552804	1248.41	100	7	1
S140	CI025	CI025	2	13	BICF2G630602134	BICF2G630616099	36250	23467732	23431.5	1874	5	1
S140	CI026	CI026	2	13	BICF2G630602134	CHR13_18618085	36250	18618085	18581.8	1447	5	1
S140	CI029	CI029	2	13	BICF2G630602134	BICF2G630605935	36250	9780264	9744.01	756	0	2*
S140	CON	9	09:00:00	13	BICF2P245526	CHR13_5552804	4304397	5552804	1248.41	100	NA	NA
S140	UNION	9	09:00:00	13	BICF2G630602134	BICF2G630616099	36250	23467732	23431.5	1874	NA	NA
S141	CI006	CI006	2	13	BICF2G630602134	BICF2G630611091	36250	17496604	17460.4	1352	5	1
S141	CI007	CI007	2	13	BICF2G630603503	BICF2G630611091	3723449	17496604	13773.2	1067	5	1
S141	Fam_01	CI009	2	13	TIGRP2P181413_RS9073163	BICF2S23056118	6583528	7730667	1147.14	96	7	1*
S141	Fam_01	CI010	2	13	TIGRP2P181413_RS9073163	BICF2S23056118	6583528	7730667	1147.14	96	7	1
S141	CI015	CI015	2	13	TIGRP2P181413_RS9073163	BICF2S23056118	6583528	7730667	1147.14	96	7	1
S141	CI016	CI016	2	13	TIGRP2P181413_RS9073163	BICF2S23056118	6583528	7730667	1147.14	96	7	1
S141	CI025	CI025	2	13	BICF2G630602134	BICF2G630616099	36250	23467732	23431.5	1874	5	1
S141	CI026	CI026	2	13	BICF2G630602134	CHR13_18618085	36250	18618085	18581.8	1447	5	1
S141	CI029	CI029	2	13	BICF2G630602134	BICF2G630605935	36250	9780264	9744.01	756	0	2*
S141	CON	9	09:00:00	13	TIGRP2P181413_RS9073163	BICF2S23056118	6583528	7730667	1147.14	96	NA	NA
S141	UNION	9	09:00:00	13	BICF2G630602134	BICF2G630616099	36250	23467732	23431.5	1874	NA	NA
S142	CI006	CI006	2	13	BICF2G630602134	BICF2G630611091	36250	17496604	17460.4	1352	5	1
S142	CI007	CI007	2	13	BICF2G630603503	BICF2G630611091	3723449	17496604	13773.2	1067	5	1
S142	Fam_01	CI009	2	13	BICF2G630604851	BICF2P182473	7852787	8704192	851.406	66	7	1*
S142	Fam_01	CI010	2	13	BICF2G630604851	BICF2P182473	7852787	8704192	851.406	66	7	1
S142	CI015	CI015	2	13	BICF2G630604851	BICF2P182473	7852787	8704192	851.406	66	7	1
S142	CI016	CI016	2	13	BICF2G630604851	BICF2P182473	7852787	8704192	851.406	66	7	1
S142	CI025	CI025	2	13	BICF2G630602134	BICF2G630616099	36250	23467732	23431.5	1874	5	1
S142	CI026	CI026	2	13	BICF2G630602134	CHR13_18618085	36250	18618085	18581.8	1447	5	1
S142	CI029	CI029	2	13	BICF2G630602134	BICF2G630605935	36250	9780264	9744.01	756	0	2*
S142	CON	9	09:00:00	13	BICF2G630604851	BICF2P182473	7852787	8704192	851.406	66	NA	NA
S142	UNION	9	09:00:00	13	BICF2G630602134	BICF2G630616099	36250	23467732	23431.5	1874	NA	NA
S143	CI006	CI006	2	15	TIGRP2P208023_RS9062185	BICF2P598780	23199	9379577	9356.38	576	6	1
S143	CI007	CI007	2	15	TIGRP2P208023_RS9062185	BICF2P8024	23199	8546323	8523.12	519	6	1
S143	Fam_01	CI010	2	15	CHR15_340775	BICF2S23111955	340775	882960	542.186	39	8	1*
S143	CI015	CI015	2	15	CHR15_492754	BICF2S23111955	492754	882960	390.207	35	8	1
S143	CI016	CI016	2	15	BICF2S23513106	BICF2P305876	257093	1886043	1628.95	104	6	1
S143	CI017	CI017	2	15	TIGRP2P208023_RS9062185	BICF2P659099	23199	2030544	2007.35	125	4	1
S143	CI025	CI025	2	15	CHR15_492754	BICF2S23111955	492754	882960	390.207	35	8	1
S143	CI026	CI026	2	15	BICF2S23513106	BICF2P305876	257093	1886043	1628.95	104	6	1
S143	CI027	CI027	2	15	TIGRP2P208023_RS9062185	BICF2P448087	23199	3756503	3733.3	225	4	1
S143	CON	9	09:00:00	15	CHR15_492754	BICF2S23111955	492754	882960	390.207	35	NA	NA
S143	UNION	9	09:00:00	15	TIGRP2P208023_RS9062185	BICF2P598780	23199	9379577	9356.38	576	NA	NA
S144	CI006	CI006	2	15	BICF2P307058	BICF2G630443151	11414728	12013633	598.906	42	8	1*
S144	CI007	CI007	2	15	BICF2G630443831	BICF2G630438597	9199450	21315625	12116.2	953	3	1
S144	CI015	CI015	2	15	BICF2G630443321	BICF2G630443151	11247544	12013633	766.09	49	7	1
S144	CI016	CI016	2	15	BICF2G630443321	BICF2G630443151	11247544	12013633	766.09	49	7	1
S144	CI017	CI017	2	15	CHR15_10972388	BICF2P1157445	10972388	11657220	684.833	41	7	1
S144	CI025	CI025	2	15	BICF2G630443346	BICF2P7601	11100309	11677079	576.771	33	7	1
S144	CI026	CI026	2	15	BICF2P307058	BICF2G630443151	11414728	12013633	598.906	42	8	1
S144	CI027	CI027	2	15	CHR15_10972388	BICF2P1157445	10972388	11657220	684.833	41	7	1
S144	CI029	CI029	2	15	BICF2S23654461	BICF2G630443078	11539471	12097265	557.795	43	8	1
S144	CON	9	09:00:00	15	BICF2S23654461	BICF2P1157445	11539471	11657220	117.75	9	NA	NA
S144	UNION	9	09:00:00	15	BICF2G630443831	BICF2G630438597	9199450	21315625	12116.2	953	NA	NA
S145	CI006	CI006	2	15	BICF2P59519	TIGRP2P201313_RS9079129	40849621	41445293	595.673	56	7	1*
S145	CI007	CI007	2	15	BICF2P59519	TIGRP2P201313_RS9079129	40849621	41445293	595.673	56	7	1
S145	Fam_01	CI009	2	15	BICF2P838070	BICF2P935754	40831024	41357315	526.292	53	7	1
S145	Fam_01	CI010	2	15	BICF2P838070	TIGRP2P201313_RS9079129	40831024	41445293	614.27	57	7	1
S145	CI025	CI025	2	15	BICF2P838070	TIGRP2P201296_RS8819093	40831024	41341405	510.382	52	7	1
S145	CI026	CI026	2	15	BICF2P838070	TIGRP2P201313_RS9079129	40831024	41445293	614.27	57	7	1
S145	CI028	CI028	2	15	CHR15_36410169	BICF2P435338	36410169	42597791	6187.62	486	6	1
S145	CI029	CI029	2	15	BICF2P517149	TIGRP2P201383_RS8999875	38218390	41705976	3487.59	280	6	1
S145	CI015	CI015	2	15	BICF2S22912279	TIGRP2P201296_RS8819093	37729189	41341405	3612.22	285	0	2*
S145	CON	9	09:00:00	15	BICF2P59519	TIGRP2P201296_RS8819093	40849621	41341405	491.785	51	NA	NA
S145	UNION	9	09:00:00	15	CHR15_36410169	BICF2P435338	36410169	42597791	6187.62	486	NA	NA
S146	CI006	CI006	2	16	CHR16_8587	BICF2S23318003	8587	18883154	18874.6	1479	5	1*
S146	CI007	CI007	2	16	BICF2S23454833	BICF2S23318003	210603	18883154	18672.6	1470	5	1
S146	CI017	CI017	2	16	BICF2P399189	BICF2P970553	2200165	4249446	2049.28	135	5	1
S146	CI026	CI026	2	16	BICF2P484651	BICF2P970553	3799464	4249446	449.983	32	5	1
S146	CI027	CI027	2	16	BICF2P399189	BICF2P970553	2200165	4249446	2049.28	135	5	1
S146	CI028	CI028	2	16	CHR16_8587	BICF2G630848057	8587	16329880	16321.3	1252	5	1
S146	Fam_01	CI009	2	16	BICF2P830489	TIGRP2P224030_RS8814079	2036115	4027607	1991.49	134	2	2*
S146	Fam_01	CI010	2	16	CHR16_8587	BICF2S2346061	8587	13772606	13764	1011	2	2
S146	CI015	CI015	2	16	BICF2S23454833	BICF2P547594	210603	27936361	27725.8	2205	2	2
S146	CON	9	09:00:00	16	BICF2P484651	TIGRP2P224030_RS8814079	3799464	4027607	228.144	21	NA	NA
S146	UNION	9	09:00:00	16	CHR16_8587	BICF2P547594	8587	27936361	27927.8	2214	NA	NA
S147	CI006	CI006	2	16	CHR16_8587	BICF2S23318003	8587	18883154	18874.6	1479	6	1*
S147	CI007	CI007	2	16	BICF2S23454833	BICF2S23318003	210603	18883154	18672.6	1470	6	1
S147	CI017	CI017	2	16	BICF2P851940	BICF2P75920	9562099	10904722	1342.62	85	6	1
S147	CI025	CI025	2	16	CHR16_9578941	BICF2P1193967	9578941	9901034	322.094	30	6	1
S147	CI026	CI026	2	16	CHR16_9578941	BICF2P1193967	9578941	9901034	322.094	30	6	1
S147	CI027	CI027	2	16	BICF2P851940	BICF2P75920	9562099	10904722	1342.62	85	6	1
S147	CI028	CI028	2	16	CHR16_8587	BICF2G630848057	8587	16329880	16321.3	1252	6	1
S147	Fam_01	CI010	2	16	CHR16_8587	BICF2S2346061	8587	13772606	13764	1011	1	2*
S147	CI015	CI015	2	16	BICF2S23454833	BICF2P547594	210603	27936361	27725.8	2205	1	2
S147	CON	9	09:00:00	16	CHR16_9578941	BICF2P1193967	9578941	9901034	322.094	30	NA	NA
S147	UNION	9	09:00:00	16	CHR16_8587	BICF2P547594	8587	27936361	27927.8	2214	NA	NA
S148	CI006	CI006	2	16	CHR16_8587	BICF2S23318003	8587	18883154	18874.6	1479	5	1*
S148	CI007	CI007	2	16	BICF2S23454833	BICF2S23318003	210603	18883154	18672.6	1470	5	1
S148	CI017	CI017	2	16	BICF2P851940	BICF2P75920	9562099	10904722	1342.62	85	5	1
S148	CI026	CI026	2	16	BICF2P618538	BICF2P570085	10779863	11866454	1086.59	83	5	1
S148	CI027	CI027	2	16	BICF2P851940	BICF2P75920	9562099	10904722	1342.62	85	5	1
S148	CI028	CI028	2	16	CHR16_8587	BICF2G630848057	8587	16329880	16321.3	1252	5	1
S148	Fam_01	CI009	2	16	BICF2P939699	BICF2G630845057	10361768	11124703	762.936	42	2	2*
S148	Fam_01	CI010	2	16	CHR16_8587	BICF2S2346061	8587	13772606	13764	1011	2	2
S148	CI015	CI015	2	16	BICF2S23454833	BICF2P547594	210603	27936361	27725.8	2205	2	2
S148	CON	9	09:00:00	16	BICF2P618538	BICF2P75920	10779863	10904722	124.86	9	NA	NA
S148	UNION	9	09:00:00	16	CHR16_8587	BICF2P547594	8587	27936361	27927.8	2214	NA	NA
S149	CI006	CI006	2	16	CHR16_8587	BICF2S23318003	8587	18883154	18874.6	1479	5	1*
S149	CI007	CI007	2	16	BICF2S23454833	BICF2S23318003	210603	18883154	18672.6	1470	5	1
S149	CI017	CI017	2	16	BICF2S2346061	BICF2G630846948	13772606	14676037	903.432	70	5	1
S149	CI026	CI026	2	16	BICF2S24414077	TIGRP2P211510_RS8726788	13597667	15294965	1697.3	183	5	1
S149	CI027	CI027	2	16	BICF2P12744	TIGRP2P211510_RS8726788	13628456	15294965	1666.51	180	5	1
S149	CI028	CI028	2	16	CHR16_8587	BICF2G630848057	8587	16329880	16321.3	1252	5	1
S149	CI015	CI015	2	16	BICF2S23454833	BICF2P547594	210603	27936361	27725.8	2205	1	2
S149	CI016	CI016	2	16	BICF2S23437593	BICF2G630846922	13995682	14623384	627.703	56	2	2*
S149	CI025	CI025	2	16	CHR16_14510474	BICF2G630846964	14510474	14712922	202.449	30	1	2
S149	CON	9	09:00:00	16	CHR16_14510474	BICF2G630846922	14510474	14623384	112.911	17	NA	NA
S149	UNION	9	09:00:00	16	CHR16_8587	BICF2P547594	8587	27936361	27927.8	2214	NA	NA
S150	CI006	CI006	2	16	BICF2S23053904	BICF2P1040428	23677295	29943314	6266.02	496	8	1*
S150	CI007	CI007	2	16	BICF2S23053904	BICF2P137994	23677295	27821725	4144.43	323	8	1
S150	Fam_01	CI009	2	16	BICF2S23053904	BICF2P1226569	23677295	27837546	4160.25	324	8	1
S150	Fam_01	CI010	2	16	BICF2S23053904	BICF2P137994	23677295	27821725	4144.43	323	8	1
S150	CI015	CI015	2	16	BICF2S23454833	BICF2P547594	210603	27936361	27725.8	2205	8	1
S150	CI016	CI016	2	16	BICF2S23158649	BICF2P788932	27326944	29990544	2663.6	220	8	1
S150	CI025	CI025	2	16	TIGRP2P212871_RS9101383	BICF2P1226569	23841935	27837546	3995.61	313	8	1
S150	CI026	CI026	2	16	CHR16_25436382	BICF2G630114798	25436382	33819042	8382.66	663	8	1
S150	CI028	CI028	2	16	BICF2P276740	BICF2P137994	25631160	27821725	2190.57	164	8	1
S150	CON	9	09:00:00	16	BICF2S23158649	BICF2P137994	27326944	27821725	494.782	44	NA	NA
S150	UNION	9	09:00:00	16	BICF2S23454833	BICF2G630114798	210603	33819042	33608.4	2682	NA	NA
S151	Fam_01	CI009	2	17	BICF2P877469	BICF2S2296100	3000142	3394148	394.007	37	6	1*
S151	Fam_01	CI010	2	17	BICF2P1369289	BICF2G630218258	51048	13407568	13356.5	1062	2	1
S151	CI017	CI017	2	17	BICF2P341628	BICF2S2296100	2826853	3394148	567.296	52	4	1
S151	CI026	CI026	2	17	BICF2P17788	BICF2P786710	2941186	3471267	530.082	51	4	1
S151	CI027	CI027	2	17	BICF2P341628	BICF2S2296100	2826853	3394148	567.296	52	4	1
S151	CI028	CI028	2	17	BICF2S23531842	BICF2P890899	2903594	4283115	1379.52	113	4	1
S151	CI029	CI029	2	17	BICF2P556210	BICF2P786710	2685137	3471267	786.131	71	2	1
S151	CI015	CI015	2	17	BICF2P493085	BICF2P684885	3063668	3582776	519.109	45	1	2*
S151	CI016	CI016	2	17	BICF2P493085	BICF2P684885	3063668	3582776	519.109	45	1	2
S151	CON	9	09:00:00	17	BICF2P493085	BICF2S2296100	3063668	3394148	330.481	32	NA	NA
S151	UNION	9	09:00:00	17	BICF2P1369289	BICF2G630218258	51048	13407568	13356.5	1062	NA	NA
S152	CI006	CI006	2	17	BICF2P915114	BICF2S23156660	20946829	38794556	17847.7	1591	7	1
S152	CI007	CI007	2	17	CHR17_36954806	CHR17_37534408	36954806	37534408	579.603	70	7	1
S152	Fam_01	CI009	2	17	BICF2G630207216	BICF2P512019	37440717	37974488	533.772	56	8	1*
S152	Fam_01	CI010	2	17	CHR17_21703419	BICF2P1201384	21703419	38261963	16558.5	1458	6	1
S152	CI015	CI015	2	17	BICF2G630207216	BICF2P512019	37440717	37974488	533.772	56	8	1
S152	CI017	CI017	2	17	BICF2G630207282	BICF2P968629	37385293	37645236	259.944	30	8	1
S152	CI027	CI027	2	17	BICF2G630207282	BICF2P968629	37385293	37645236	259.944	30	8	1
S152	CI028	CI028	2	17	BICF2G630207282	BICF2G630206774	37385293	37681195	295.903	32	8	1
S152	CI029	CI029	2	17	BICF2G630207216	BICF2G630206512	37440717	37957376	516.66	53	8	1
S152	CON	9	09:00:00	17	BICF2G630207216	CHR17_37534408	37440717	37534408	93.692	14	NA	NA
S152	UNION	9	09:00:00	17	BICF2P915114	BICF2S23156660	20946829	38794556	17847.7	1591	NA	NA
S153	Fam_01	CI009	2	18	TIGRP2P254028_RS8507786	BICF2P321975	2419343	3115356	696.014	42	8	1*
S153	Fam_01	CI010	2	18	TIGRP2P254028_RS8507786	BICF2P321975	2419343	3115356	696.014	42	8	1
S153	CI015	CI015	2	18	TIGRP2P254028_RS8507786	BICF2P321975	2419343	3115356	696.014	42	8	1
S153	CI016	CI016	2	18	BICF2S23760612	CHR18_2985633	2387098	2985633	598.536	40	8	1
S153	CI017	CI017	2	18	BICF2S23760612	CHR18_2985633	2387098	2985633	598.536	40	8	1
S153	CI026	CI026	2	18	BICF2S22953552	TIGRP2P254267_RS9190742	2200124	3746159	1546.04	91	8	1
S153	CI027	CI027	2	18	BICF2S23760612	CHR18_2985633	2387098	2985633	598.536	40	8	1
S153	CI028	CI028	2	18	BICF2S23750273	BICF2P797265	2435273	3103683	668.411	40	8	1
S153	CI029	CI029	2	18	TIGRP2P254028_RS8507786	CHR18_3298107	2419343	3298107	878.765	50	8	1
S153	CON	9	09:00:00	18	BICF2S23750273	CHR18_2985633	2435273	2985633	550.361	38	NA	NA
S153	UNION	9	09:00:00	18	BICF2S22953552	TIGRP2P254267_RS9190742	2200124	3746159	1546.04	91	NA	NA
S154	CI006	CI006	2	18	BICF2P906294	BICF2P1136735	3957590	5256154	1298.57	76	8	1*
S154	CI007	CI007	2	18	BICF2P906294	BICF2P1136735	3957590	5256154	1298.57	76	8	1
S154	Fam_01	CI009	2	18	G1000F32S160	CHR18_4355966	3428610	4355966	927.357	57	8	1
S154	Fam_01	CI010	2	18	BICF2P915680	BICF2P735804	3381460	4510422	1128.96	69	8	1
S154	CI015	CI015	2	18	G1000F32S160	CHR18_4355966	3428610	4355966	927.357	57	8	1
S154	CI017	CI017	2	18	BICF2P1062052	CHR18_4175997	3449423	4175997	726.575	48	8	1
S154	CI027	CI027	2	18	BICF2P1062052	CHR18_4175997	3449423	4175997	726.575	48	8	1
S154	CI028	CI028	2	18	BICF2P410144	BICF2P267826	3238356	4366742	1128.39	71	8	1
S154	CI029	CI029	2	18	BICF2P915680	BICF2P735804	3381460	4510422	1128.96	69	8	1
S154	CON	9	09:00:00	18	BICF2P906294	CHR18_4175997	3957590	4175997	218.408	16	NA	NA
S154	UNION	9	09:00:00	18	BICF2P410144	BICF2P1136735	3238356	5256154	2017.8	121	NA	NA
S155	Fam_01	CI009	2	18	TIGRP2P238525_RS8843504	BICF2S2437741	9067803	9704474	636.672	49	8	1*
S155	Fam_01	CI010	2	18	BICF2P627512	TIGRP2P238782_RS8774203	9349752	10621669	1271.92	94	5	1
S155	CI015	CI015	2	18	TIGRP2P238525_RS8843504	BICF2S2437741	9067803	9704474	636.672	49	8	1
S155	CI017	CI017	2	18	BICF2P645723	TIGRP2P238782_RS8774203	8549929	10621669	2071.74	160	6	1
S155	CI025	CI025	2	18	CHR18_9372103	TIGRP2P238724_RS8944533	9372103	10273732	901.63	61	7	1
S155	CI026	CI026	2	18	BICF2P513350	BICF2P1398407	9271684	9689655	417.972	31	8	1
S155	CI027	CI027	2	18	BICF2P645723	TIGRP2P238782_RS8774203	8549929	10621669	2071.74	160	6	1
S155	CI028	CI028	2	18	TIGRP2P238525_RS8843504	BICF2S2437741	9067803	9704474	636.672	49	8	1
S155	CI029	CI029	2	18	BICF2P984690	BICF2S23428767	9058680	9445660	386.981	37	6	1
S155	CON	9	09:00:00	18	CHR18_9372103	BICF2S23428767	9372103	9445660	73.558	8	NA	NA
S155	UNION	9	09:00:00	18	BICF2P645723	TIGRP2P238782_RS8774203	8549929	10621669	2071.74	160	NA	NA
S156	CI006	CI006	2	19	CHR19_174806	BICF2S23115757	174806	730506	555.701	33	8	1*
S156	CI007	CI007	2	19	TIGRP2P258823_RS8843010	BICF2P1065801	657786	1425429	767.644	44	6	1
S156	Fam_01	CI009	2	19	CHR19_174806	BICF2S23115757	174806	730506	555.701	33	8	1
S156	Fam_01	CI010	2	19	CHR19_174806	BICF2S23115757	174806	730506	555.701	33	8	1
S156	CI016	CI016	2	19	BICF2S22928743	BICF2S23156120	687403	2311940	1624.54	101	7	1
S156	CI017	CI017	2	19	CHR19_174806	BICF2S23115757	174806	730506	555.701	33	8	1
S156	CI025	CI025	2	19	CHR19_174806	BICF2S23115757	174806	730506	555.701	33	8	1
S156	CI027	CI027	2	19	CHR19_174806	BICF2S23115757	174806	730506	555.701	33	8	1
S156	CI029	CI029	2	19	BICF2S22928743	TIGRP2P258847_RS8609950	687403	1239317	551.915	32	7	1
S156	CON	9	09:00:00	19	BICF2S22928743	BICF2S23115757	687403	730506	43.104	3	NA	NA
S156	UNION	9	09:00:00	19	CHR19_174806	BICF2S23156120	174806	2311940	2137.14	131	NA	NA
S157	Fam_01	CI009	2	19	BICF2P1379545	CHR19_3342472	2075997	3342472	1266.48	95	8	1*
S157	Fam_01	CI010	2	19	BICF2P1379545	CHR19_3342472	2075997	3342472	1266.48	95	8	1
S157	CI015	CI015	2	19	TIGRP2P258909_RS8881206	BICF2P519036	1835258	2661351	826.094	61	8	1
S157	CI016	CI016	2	19	BICF2S22928743	BICF2S23156120	687403	2311940	1624.54	101	8	1
S157	CI017	CI017	2	19	BICF2P1379545	CHR19_3342472	2075997	3342472	1266.48	95	8	1
S157	CI026	CI026	2	19	BICF2P1379545	BICF2P519036	2075997	2661351	585.355	46	8	1
S157	CI027	CI027	2	19	BICF2P1379545	CHR19_3342472	2075997	3342472	1266.48	95	8	1
S157	CI028	CI028	2	19	BICF2P1379545	BICF2P278152	2075997	2954842	878.846	65	8	1
S157	CI029	CI029	2	19	BICF2P803776	TIGRP2P269257_RS8895521	1646800	2957529	1310.73	95	8	1
S157	CON	9	09:00:00	19	BICF2P1379545	BICF2S23156120	2075997	2311940	235.944	17	NA	NA
S157	UNION	9	09:00:00	19	BICF2S22928743	CHR19_3342472	687403	3342472	2655.07	179	NA	NA
S158	Fam_01	CI009	2	19	BICF2P1379545	CHR19_3342472	2075997	3342472	1266.48	95	8	1*
S158	Fam_01	CI010	2	19	BICF2P1379545	CHR19_3342472	2075997	3342472	1266.48	95	8	1
S158	CI015	CI015	2	19	TIGRP2P258909_RS8881206	BICF2P519036	1835258	2661351	826.094	61	8	1
S158	CI016	CI016	2	19	BICF2P791561	BICF2P907145	2337189	3937630	1600.44	116	8	1
S158	CI017	CI017	2	19	BICF2P1379545	CHR19_3342472	2075997	3342472	1266.48	95	8	1
S158	CI026	CI026	2	19	BICF2P1379545	BICF2P519036	2075997	2661351	585.355	46	8	1
S158	CI027	CI027	2	19	BICF2P1379545	CHR19_3342472	2075997	3342472	1266.48	95	8	1
S158	CI028	CI028	2	19	BICF2P1379545	BICF2P278152	2075997	2954842	878.846	65	8	1
S158	CI029	CI029	2	19	BICF2P803776	TIGRP2P269257_RS8895521	1646800	2957529	1310.73	95	8	1
S158	CON	9	09:00:00	19	BICF2P791561	BICF2P519036	2337189	2661351	324.163	27	NA	NA
S158	UNION	9	09:00:00	19	BICF2P803776	BICF2P907145	1646800	3937630	2290.83	164	NA	NA
S159	CI006	CI006	2	19	BICF2P36590	BICF2G63038066	11706676	13629767	1923.09	150	5	1
S159	Fam_01	CI009	2	19	BICF2G63036395	BICF2G63041104	9902152	18451040	8548.89	625	5	1
S159	Fam_01	CI010	2	19	BICF2P551222	BICF2P1297782	12702849	13055003	352.155	35	8	1*
S159	CI016	CI016	2	19	BICF2P551222	BICF2P1297782	12702849	13055003	352.155	35	8	1
S159	CI017	CI017	2	19	BICF2P1308007	BICF2P771125	12434339	12994854	560.516	46	5	1
S159	CI026	CI026	2	19	BICF2P995758	BICF2G63037759	12787686	13142129	354.444	34	6	1
S159	CI027	CI027	2	19	BICF2P1308007	BICF2P771125	12434339	12994854	560.516	46	5	1
S159	CI028	CI028	2	19	BICF2P551222	BICF2P1297782	12702849	13055003	352.155	35	8	1
S159	CI029	CI029	2	19	CHR19_12120533	CHR19_12928604	12120533	12928604	808.072	63	6	1
S159	CON	9	09:00:00	19	BICF2P995758	CHR19_12928604	12787686	12928604	140.919	14	NA	NA
S159	UNION	9	09:00:00	19	BICF2G63036395	BICF2G63041104	9902152	18451040	8548.89	625	NA	NA
S160	CI006	CI006	2	19	BICF2P733472	BICF2G63043069	19783318	20616572	833.255	48	8	1*
S160	CI007	CI007	2	19	BICF2G63042130	TIGRP2P263058_RS8924791	19677692	20681567	1003.88	63	8	1
S160	Fam_01	CI009	2	19	CHR19_19807697	BICF2G63043154	19807697	20844273	1036.58	62	7	1
S160	CI015	CI015	2	19	TIGRP2P261969_RS9256719	BICF2P857237	20114792	20506671	391.88	30	8	1
S160	CI016	CI016	2	19	TIGRP2P263018_RS9254336	BICF2P630834	20424583	25150446	4725.86	347	7	1
S160	CI017	CI017	2	19	CHR19_19678026	TIGRP2P263058_RS8924791	19678026	20681567	1003.54	62	8	1
S160	CI027	CI027	2	19	CHR19_19678026	TIGRP2P263058_RS8924791	19678026	20681567	1003.54	62	8	1
S160	CI028	CI028	2	19	CHR19_19678026	TIGRP2P263058_RS8924791	19678026	20681567	1003.54	62	8	1
S160	CI029	CI029	2	19	BICF2G63042173	TIGRP2P263058_RS8924791	19754509	20681567	927.059	57	8	1
S160	CON	9	09:00:00	19	TIGRP2P263018_RS9254336	BICF2P857237	20424583	20506671	82.089	9	NA	NA
S160	UNION	9	09:00:00	19	BICF2G63042130	BICF2P630834	19677692	25150446	5472.76	391	NA	NA
S161	CI006	CI006	2	19	BICF2P754922	BICF2P1415460	38483883	38921358	437.476	39	7	1
S161	CI007	CI007	2	19	BICF2P60374	BICF2S23013498	35643010	38739290	3096.28	253	8	1*
S161	Fam_01	CI010	2	19	BICF2P125200	BICF2S23013498	38310372	38739290	428.919	43	8	1
S161	CI015	CI015	2	19	BICF2P115107	CHR19_43043406	36632857	43043406	6410.55	484	6	1
S161	CI016	CI016	2	19	BICF2P1379876	CHR19_38661063	36034543	38661063	2626.52	212	8	1
S161	CI017	CI017	2	19	BICF2P218613	BICF2P1098011	38396673	38837277	440.605	42	7	1
S161	CI025	CI025	2	19	BICF2S23346183	BICF2P1152350	37603608	38849922	1246.32	102	8	1
S161	CI028	CI028	2	19	BICF2P125200	BICF2P660479	38310372	51610243	13299.9	1038	7	1
S161	CI029	CI029	2	19	BICF2P352204	BICF2S23116241	37966188	38500104	533.917	38	7	1
S161	CON	9	09:00:00	19	BICF2P754922	BICF2S23116241	38483883	38500104	16.222	2	NA	NA
S161	UNION	9	09:00:00	19	BICF2P60374	BICF2P660479	35643010	51610243	15967.2	1248	NA	NA
S162	CI006	CI006	2	20	CHR20_52281710	CHR20_53758205	52281710	53758205	1476.5	187	7	1
S162	CI007	CI007	2	20	CHR20_52281710	CHR20_53758205	52281710	53758205	1476.5	187	7	1
S162	Fam_01	CI009	2	20	BICF2P1329036	BICF2G630446317	53548643	54085518	536.876	78	8	1*
S162	Fam_01	CI010	2	20	BICF2P257221	BICF2G630446317	51541862	54085518	2543.66	302	7	1
S162	CI017	CI017	2	20	BICF2P1329036	BICF2G630446349	53548643	54069755	521.113	75	8	1
S162	CI026	CI026	2	20	BICF2P1329036	BICF2G630446317	53548643	54085518	536.876	78	8	1
S162	CI027	CI027	2	20	BICF2P1329036	BICF2G630446317	53548643	54085518	536.876	78	8	1
S162	CI028	CI028	2	20	BICF2P1329036	BICF2G630446349	53548643	54069755	521.113	75	8	1
S162	CI029	CI029	2	20	CHR20_53402047	CHR20_54251683	53402047	54251683	849.637	111	5	1
S162	CON	9	09:00:00	20	BICF2P1329036	CHR20_53758205	53548643	53758205	209.563	42	NA	NA
S162	UNION	9	09:00:00	20	BICF2P257221	CHR20_54251683	51541862	54251683	2709.82	318	NA	NA
S163	CI006	CI006	2	21	BICF2P534397	BICF2S23054031	33615021	36168191	2553.17	230	7	1
S163	Fam_01	CI009	2	21	CHR21_35093551	BICF2P121025	35093551	35620556	527.006	64	8	1*
S163	Fam_01	CI010	2	21	BICF2P295186	BICF2P866988	34924773	37132736	2207.96	181	7	1
S163	CI015	CI015	2	21	CHR21_35093551	BICF2P121025	35093551	35620556	527.006	64	8	1
S163	CI017	CI017	2	21	BICF2P996174	BICF2S23252026	35119666	35426720	307.055	43	8	1
S163	CI026	CI026	2	21	CHR21_35093551	BICF2P121025	35093551	35620556	527.006	64	8	1
S163	CI027	CI027	2	21	BICF2P996174	BICF2S23252026	35119666	35426720	307.055	43	8	1
S163	CI028	CI028	2	21	CHR21_35093551	BICF2P121025	35093551	35620556	527.006	64	8	1
S163	CI029	CI029	2	21	CHR21_35093551	BICF2P121025	35093551	35620556	527.006	64	8	1
S163	CON	9	09:00:00	21	BICF2P996174	BICF2S23252026	35119666	35426720	307.055	43	NA	NA
S163	UNION	9	09:00:00	21	BICF2P534397	BICF2P866988	33615021	37132736	3517.72	297	NA	NA
S164	CI006	CI006	2	21	BICF2P534397	BICF2S23054031	33615021	36168191	2553.17	230	7	1
S164	Fam_01	CI009	2	21	CHR21_35093551	BICF2P121025	35093551	35620556	527.006	64	8	1*
S164	Fam_01	CI010	2	21	BICF2P295186	BICF2P866988	34924773	37132736	2207.96	181	5	1
S164	CI015	CI015	2	21	CHR21_35093551	BICF2P121025	35093551	35620556	527.006	64	8	1
S164	CI017	CI017	2	21	CHR21_35539760	BICF2P1039590	35539760	36221097	681.338	50	7	1
S164	CI026	CI026	2	21	CHR21_35093551	BICF2P121025	35093551	35620556	527.006	64	8	1
[truncated: 11,363 more rows]

## Sheet: Homozygosity visual Chr. 38
Chromosome 38 genotypes of 12 dogs affected by DSRA (tped-file). The shared homozygous interval is highlighted in yellow (lines 1655-1688).
Chr	Marker	Position	CI006	CI006	CI007	CI007	CI009	CI009	CI010	CI010	CI015	CI015	CI016	CI016	CI017	CI017	CI025	CI025	CI026	CI026	CI027	CI027	CI028	CI028	CI029	CI029		Remarks
38	BICF2S23126165	17451	3	3	1	3	1	3	1	3	3	3	3	3	1	3	1	1	1	3	1	3	1	3	3	3
38	BICF2P1263973	37821	2	2	2	2	2	2	2	2	2	2	2	2	2	2	2	2	2	2	2	2	4	2	2	2
38	BICF2P712659	54804	2	4	4	4	4	4	4	4	2	4	4	4	0	0	4	4	2	4	4	4	2	4	0	0
38	BICF2S22932489	61700	4	3	3	3	0	0	3	3	4	3	3	3	0	0	3	3	4	3	3	3	3	3	0	0
38	CHR38_64692	64692	4	3	3	3	3	3	3	3	4	3	3	3	0	0	3	3	4	3	3	3	3	3	0	0
38	CHR38_71265	71265	3	2	0	0	0	0	0	0	3	2	3	3	2	2	2	2	0	0	2	2	2	2	3	3
38	BICF2P534627	72017	3	3	3	3	3	3	3	3	3	3	3	3	3	3	3	3	3	3	3	3	3	3	3	3
38	CHR38_78455	78455	2	4	4	4	4	4	4	4	2	4	4	4	0	0	4	4	2	4	4	4	4	4	2	4
38	CHR38_91138	91138	4	4	4	4	4	4	4	4	4	4	4	4	4	4	4	4	4	4	4	4	0	0	4	4
38	BICF2P328663	96339	2	2	2	2	2	2	2	2	2	2	2	2	2	2	2	2	2	2	2	2	2	2	2	2
38	CHR38_105699	105699	2	2	2	2	2	2	2	2	2	2	2	2	2	2	2	2	2	2	2	2	2	2	2	2
38	BICF2S23016132	116120	2	4	4	4	4	4	4	4	4	4	4	4	2	4	4	4	2	4	2	4	4	4	2	4
38	BICF2P673076	123921	2	2	2	2	2	2	2	2	1	2	2	2	2	2	2	2	1	2	2	2	2	2	2	2
38	BICF2P233284	135331	2	4	2	4	2	4	2	4	2	2	2	2	4	4	4	4	2	4	4	4	4	4	2	2
38	BICF2S23761623	147834	2	2	2	2	2	2	2	2	2	2	2	2	2	2	2	2	2	2	2	2	4	2	2	2
38	BICF2P554377	169838	1	4	4	4	4	4	4	4	4	4	4	4	1	4	4	4	4	4	1	4	1	4	1	4
38	BICF2P364360	181790	2	2	2	2	2	2	2	2	4	2	2	2	2	2	2	2	4	2	2	2	2	2	2	2
38	BICF2S2331556	195596	2	2	2	2	2	2	2	2	2	2	2	2	2	2	2	2	2	2	2	2	2	2	2	2
38	BICF2P1321103	200914	4	4	4	4	4	4	4	4	4	4	4	4	4	4	4	4	4	4	4	4	2	4	4	4
38	CHR38_209990	209990	2	2	2	2	2	2	2	2	2	2	2	2	2	2	2	2	2	2	2	2	2	2	2	2
38	BICF2P1200794	210044	4	4	4	4	4	4	4	4	4	4	4	4	4	4	4	4	4	4	4	4	4	4	4	4
38	CHR38_210282	210282	2	2	2	2	2	2	2	2	2	2	2	2	2	2	2	2	2	2	2	2	2	2	2	2
38	CHR38_210500	210500	1	1	1	1	1	1	1	1	3	1	1	1	1	1	1	1	1	1	1	1	1	1	1	1
38	CHR38_210588	210588	3	3	1	3	1	3	1	3	1	3	3	3	1	3	1	1	1	3	1	3	1	3	3	3
38	CHR38_211146	211146	3	3	1	3	1	3	1	3	3	3	3	3	1	3	1	1	1	3	1	3	1	3	3	3
38	CHR38_212042	212042	3	3	3	3	3	3	3	3	1	3	3	3	3	3	3	3	3	3	3	3	3	3	3	3
38	CHR38_212444	212444	2	2	2	2	2	2	2	2	2	2	2	2	2	2	2	2	2	2	2	2	2	2	2	2
38	CHR38_212823	212823	2	2	4	2	4	2	4	2	2	2	2	2	4	2	4	4	4	2	4	2	4	2	2	2
38	CHR38_216767	216767	3	3	3	3	3	3	3	3	3	3	3	3	3	3	3	3	3	3	3	3	3	3	3	3
38	CHR38_222350	222350	4	1	1	1	1	1	1	1	4	1	1	1	4	1	1	1	1	1	4	1	1	1	1	1
38	BICF2P929689	222401	2	2	2	2	2	2	2	2	2	2	2	2	2	2	2	2	4	2	2	2	2	2	2	2
38	BICF2P929688	222413	4	4	4	4	4	4	4	4	4	4	4	4	4	4	4	4	2	4	4	4	4	4	4	4
38	CHR38_222601	222601	3	3	3	3	3	3	3	3	3	3	3	3	3	3	3	3	3	3	3	3	3	3	3	3
38	BICF2P835374	222841	4	4	4	4	4	4	4	4	4	4	4	4	4	4	4	4	2	4	4	4	4	4	4	4
38	CHR38_222933	222933	2	2	2	2	2	2	2	2	2	2	2	2	4	2	2	2	2	2	4	2	2	2	2	2
38	BICF2P318345	232419	3	1	3	1	3	1	3	1	1	1	1	1	1	1	3	3	3	1	3	1	3	1	3	1
38	BICF2S23226863	246006	3	1	3	1	3	1	3	1	3	1	3	3	1	1	1	1	1	1	1	1	3	1	3	3
38	TIGRP2P423779_RS9017703	260312	3	3	3	3	3	3	3	3	3	3	3	3	3	3	3	3	3	3	3	3	3	3	3	3
38	BICF2S23451993	268958	1	1	1	1	1	1	1	1	3	1	1	1	1	1	1	1	1	1	1	1	1	1	1	1
38	BICF2S23634508	281875	1	3	1	3	1	3	1	3	1	1	1	1	3	3	3	3	1	3	3	3	1	3	1	1
38	BICF2S23330402	293407	1	1	1	1	1	1	1	1	1	1	1	1	1	1	1	1	1	1	1	1	1	1	1	1
38	BICF2P1414189	308773	1	1	1	1	1	1	1	1	1	1	1	1	1	1	1	1	3	1	1	1	1	1	1	1
38	BICF2P294713	321864	2	2	2	2	2	2	2	2	2	2	2	2	2	2	2	2	2	2	2	2	2	2	2	2
38	BICF2P831311	333586	4	4	4	4	4	4	4	4	4	4	4	4	4	4	4	4	4	4	4	4	4	4	4	4
38	BICF2S23151316	359844	2	2	2	2	2	2	2	2	2	2	2	2	2	2	2	2	2	2	2	2	2	2	2	2
38	CHR38_367021	367022	6	5	6	5	6	5	6	5	6	5	6	6	6	5	5	5	6	5	6	5	6	5	6	6
38	CHR38_367156	367156	2	2	2	2	2	2	2	2	2	2	2	2	2	2	2	2	2	2	2	2	2	2	2	2
38	BICF2S23328897	375131	3	3	3	3	3	3	3	3	3	3	3	3	3	3	3	3	3	3	3	3	3	3	3	3
38	BICF2S2391872	392194	3	3	3	3	3	3	3	3	3	3	3	3	3	3	3	3	3	3	3	3	3	3	3	3
38	BICF2S2333464	401095	4	3	3	3	3	3	3	3	3	3	3	3	3	3	3	3	4	3	3	3	4	3	3	3
38	BICF2S2358724	406746	3	3	3	3	3	3	3	3	3	3	3	3	3	3	3	3	1	3	3	3	1	3	3	3
38	BICF2S23155269	429661	2	4	2	4	2	4	2	4	2	2	2	2	4	4	4	4	2	4	4	4	2	4	2	2
38	CHR38_433194	433194	3	3	1	1	1	1	1	1	1	1	1	1	3	1	1	1	1	1	3	1	1	1	3	1
38	CHR38_437111	437111	3	4	3	4	3	4	3	4	3	3	3	3	4	4	4	4	3	4	4	4	3	4	3	3
38	CHR38_437176	437176	2	4	4	4	4	4	4	4	4	4	4	4	4	4	4	4	4	4	4	4	4	4	2	4
38	CHR38_437593	437593	1	1	1	1	1	1	1	1	1	1	1	1	1	1	1	1	1	1	1	1	1	1	1	1
38	CHR38_437795	437795	3	3	1	3	1	3	1	3	3	3	3	3	1	3	1	1	1	3	1	3	1	3	3	3
38	CHR38_439358	439358	2	2	2	2	2	2	2	2	2	2	2	2	2	2	2	2	2	2	2	2	2	2	2	2
38	CHR38_439981	439981	2	1	2	1	2	1	2	1	2	2	2	2	1	1	1	1	2	1	1	1	2	1	2	2
38	CHR38_440401	440401	3	3	1	3	1	3	1	3	1	3	1	1	3	3	3	3	1	3	3	3	1	3	1	3
38	BICF2S23413023	453622	4	2	4	2	4	2	4	2	4	2	4	4	2	2	2	2	4	2	2	2	4	2	4	4
38	BICF2S23413021	453813	1	1	3	1	3	1	0	0	0	0	3	3	1	1	1	1	3	1	1	1	3	1	3	1
38	CHR38_461067	461067	2	4	2	4	2	4	2	4	2	2	2	2	2	4	4	4	2	4	4	4	2	4	2	4
38	CHR38_462944	462944	4	2	2	2	2	2	2	2	2	2	2	2	0	0	2	2	2	2	4	2	2	2	4	2
38	CHR38_474802	474802	4	4	2	4	2	4	2	4	2	4	2	2	4	4	4	4	2	4	4	4	2	4	2	4
38	BICF2P1451340	477757	1	1	1	1	1	1	1	1	1	1	1	1	1	1	1	1	1	1	1	1	1	1	1	1
38	CHR38_498659	498659	1	1	2	1	2	1	2	1	2	1	2	2	1	1	1	1	2	1	1	1	2	1	2	1
38	CHR38_504173	504173	4	4	2	2	2	2	2	2	2	2	2	2	4	2	2	2	2	2	4	2	2	2	4	2
38	CHR38_504728	504728	4	4	4	4	4	4	4	4	4	4	4	4	4	4	4	4	4	4	4	4	4	4	4	4
38	CHR38_506067	506067	4	4	3	3	3	3	3	3	3	3	3	3	4	3	3	3	3	3	4	3	3	3	4	3
38	CHR38_506888	506888	4	4	2	4	2	4	2	4	4	4	4	4	2	4	2	2	2	4	2	4	2	4	4	4
38	BICF2S23535469	508058	3	3	1	3	1	3	1	3	1	3	1	1	3	3	3	3	1	3	3	3	1	3	1	3
38	BICF2S23613943	558023	3	3	3	3	3	3	3	3	4	3	3	3	3	3	3	3	4	3	3	3	4	3	3	3
38	BICF2S23235587	594130	4	4	2	2	2	2	2	2	4	2	2	2	4	2	2	2	4	2	4	2	4	2	4	2
38	BICF2S23143182	602157	4	4	4	4	4	4	4	4	4	4	4	4	4	4	4	4	4	4	4	4	4	4	4	4
38	BICF2S23624222	621534	1	1	3	1	3	1	3	1	3	1	3	3	1	1	1	1	1	1	1	1	1	1	3	1
38	BICF2S23551753	630458	3	3	1	3	1	3	1	3	3	3	3	3	1	3	1	1	1	3	1	3	1	1	3	3
38	BICF2P352760	639899	4	4	2	4	2	4	2	4	4	4	4	4	2	4	2	2	2	4	2	4	0	0	4	4
38	BICF2S23250556	648131	3	3	3	3	3	3	3	3	3	3	3	3	3	3	3	3	3	3	3	3	3	3	3	3
38	BICF2P525957	667010	2	4	4	4	4	4	4	4	4	4	4	4	2	4	4	4	2	4	2	4	4	4	2	4
38	BICF2P479973	679475	4	2	2	2	2	2	2	2	2	2	2	2	4	2	2	2	4	2	4	2	2	2	4	2
38	BICF2S23049443	688006	2	2	3	2	3	2	3	2	3	3	3	3	2	2	2	2	2	2	2	2	2	2	3	3
38	BICF2S23438785	693938	3	3	3	3	3	3	3	3	3	3	3	3	3	3	3	3	3	3	3	3	3	3	3	3
38	BICF2P1369374	707592	1	2	2	2	2	2	2	2	2	2	2	2	1	2	2	2	1	2	1	2	2	2	1	2
38	BICF2P1217792	730298	2	1	2	1	1	1	1	1	1	1	2	1	1	1	1	1	1	1	1	1	1	1	1	1
38	BICF2S23438158	739448	4	4	4	4	4	4	4	4	2	4	4	4	0	0	4	4	4	4	2	4	4	4	4	4
38	CHR38_744593	744593	1	1	1	1	1	1	1	1	1	1	1	1	3	1	1	1	1	1	3	1	1	1	1	1
38	CHR38_744677	744677	3	3	3	3	3	3	3	3	3	3	3	3	4	3	3	3	3	3	4	3	3	3	3	3
38	CHR38_749008	749008	3	3	3	3	3	3	3	3	3	3	3	3	1	3	3	3	3	3	1	3	3	3	3	3
38	BICF2P624821	750322	4	4	2	4	2	4	2	4	4	4	4	4	2	4	2	2	2	4	2	4	2	2	4	4
38	BICF2S23647261	767351	3	3	3	3	1	3	1	3	1	1	1	3	3	3	3	3	3	3	3	3	3	3	1	3
38	BICF2P519381	767729	1	1	1	1	3	1	3	1	3	3	3	1	1	1	1	1	1	1	1	1	1	1	0	0
38	BICF2P899353	775906	2	1	2	1	2	1	2	1	2	1	2	2	1	1	1	1	1	1	1	1	1	1	1	1
38	BICF2P1052743	787490	4	4	4	4	2	4	2	4	2	4	2	4	4	4	4	4	4	4	4	4	4	4	2	4
38	CHR38_796043	796043	2	2	2	2	2	2	2	2	2	2	2	2	2	2	2	2	2	2	2	2	2	2	2	2
38	CHR38_796153	796153	2	2	2	2	2	2	2	2	4	2	2	2	4	2	2	2	2	2	4	2	2	2	2	2
38	BICF2P37005	796261	2	2	4	2	4	2	4	2	2	2	2	2	4	2	4	4	4	2	4	2	4	4	2	2
38	BICF2P37002	796971	1	1	3	1	3	1	3	1	3	1	1	1	3	1	3	3	3	1	3	1	3	3	1	1
38	CHR38_798218	798218	3	3	3	3	3	3	3	3	1	3	3	3	3	3	3	3	3	3	3	3	3	3	3	3
38	BICF2S23414811	798278	2	2	4	2	4	2	4	2	2	2	2	2	4	2	4	4	4	2	4	2	4	4	2	2
38	BICF2P164298	800641	4	4	2	4	2	4	2	4	4	4	4	4	0	0	2	2	2	4	2	4	2	2	4	4
38	BICF2P6891	807995	1	1	2	1	2	1	2	1	1	1	1	1	1	1	2	2	2	1	2	1	2	2	1	1
38	CHR38_810876	810876	1	1	3	1	3	1	3	1	1	1	1	1	1	1	3	3	3	1	3	1	3	3	1	1
38	CHR38_812940	812940	4	4	4	4	4	4	4	4	4	4	4	4	4	4	4	4	4	4	4	4	4	4	4	4
38	CHR38_818583	818583	1	1	1	1	1	1	1	1	1	1	1	1	1	1	1	1	1	1	1	1	1	1	1	1
38	CHR38_821426	821426	1	1	1	1	1	1	1	1	1	1	1	1	1	1	1	1	1	1	1	1	1	1	1	1
38	CHR38_822800	822800	4	2	2	2	2	2	2	2	2	2	2	2	2	2	2	2	2	2	2	2	2	2	4	2
38	BICF2P1445864	827079	1	3	1	3	1	3	1	3	3	3	3	3	1	3	1	1	1	3	1	3	1	1	1	3
38	BICF2S23641389	831151	2	2	4	2	4	2	4	2	2	2	2	2	4	2	4	4	4	2	4	2	4	4	2	2
38	CHR38_838762	838762	2	2	4	2	2	2	2	2	2	2	4	2	2	2	2	2	2	2	2	2	2	2	2	2
38	BICF2S23651702	844937	3	3	3	3	0	0	3	3	3	3	3	3	3	3	3	3	3	3	3	3	3	3	3	3
38	BICF2P1221541	860672	4	4	4	4	4	4	4	4	4	4	4	4	4	4	4	4	4	4	4	4	4	4	4	4
38	BICF2P180426	864763	3	3	3	3	3	3	3	3	3	3	3	3	3	3	3	3	1	3	3	3	3	3	3	3
38	BICF2S23061162	875859	2	4	2	4	2	4	2	4	4	4	4	4	2	2	2	4	2	4	2	2	4	4	4	4
38	BICF2P1284117	898540	1	1	1	1	1	1	1	1	1	1	1	1	1	1	3	1	1	1	1	1	3	3	1	1
38	BICF2S22942443	905068	4	2	2	2	2	2	2	2	2	2	2	2	0	0	4	2	2	2	4	2	4	4	2	2
38	BICF2P1414583	906751	4	4	4	4	2	4	2	4	2	4	2	2	4	4	2	4	4	4	4	4	2	2	2	4
38	BICF2P671614	913749	2	2	2	2	2	2	2	2	4	2	2	2	2	2	2	2	4	2	2	2	2	2	2	2
38	BICF2S23258417	916891	3	3	3	3	3	3	3	3	3	3	3	3	3	3	3	3	3	3	1	3	3	3	3	3
38	BICF2P659331	922531	3	1	3	1	1	1	1	1	1	1	3	1	0	0	3	1	1	1	1	1	3	3	3	1
38	BICF2S23134085	934688	3	3	1	3	1	1	1	1	1	1	1	3	0	0	1	3	1	3	1	1	3	3	0	0
38	CHR38_958135	958135	2	2	2	2	2	2	2	2	2	2	2	2	2	2	2	2	2	2	2	2	2	2	2	2
38	BICF2S22949890	958485	1	3	3	3	1	3	1	3	1	1	1	3	1	3	3	3	3	3	1	3	3	3	1	3
38	CHR38_959402	959402	2	2	2	2	2	2	2	2	2	2	2	2	2	2	2	2	2	2	2	2	2	2	2	2
38	CHR38_964088	964088	3	3	3	3	3	3	3	3	3	3	3	3	3	3	3	3	3	3	3	3	3	3	3	3
38	CHR38_964173	964173	4	4	3	4	3	4	3	4	4	4	4	4	3	4	3	4	3	4	3	4	4	4	4	4
38	CHR38_964551	964551	2	4	4	4	2	4	2	4	2	2	2	4	2	4	4	4	4	4	2	4	4	4	0	0
38	CHR38_964654	964654	2	2	3	2	3	2	3	2	2	2	2	2	3	2	3	2	3	2	3	2	2	2	2	2
38	BICF2P704851	976453	1	3	1	1	1	3	1	3	3	3	3	3	0	0	1	3	1	1	1	3	3	3	1	3
38	BICF2P920994	999564	3	3	3	3	3	3	3	3	1	3	3	3	3	3	3	3	1	3	3	3	3	3	3	3
38	BICF2P78521	1012276	2	2	2	2	2	2	2	2	2	2	4	2	0	0	4	2	2	2	2	2	4	4	2	2
38	CHR38_1015480	1015480	1	1	2	1	2	1	2	1	1	1	2	1	2	1	2	1	2	2	2	1	1	1	1	1
38	CHR38_1016251	1016251	4	2	2	2	4	2	4	2	4	2	4	2	2	2	2	2	2	2	2	2	2	2	4	2
38	BICF2P104665	1019176	2	2	2	2	2	2	2	2	2	2	2	2	0	0	2	2	4	2	2	2	2	2	2	2
38	BICF2P542207	1036427	2	2	2	2	2	2	2	2	4	2	2	2	4	2	4	2	2	2	4	2	4	4	2	2
38	BICF2S23260288	1044222	1	2	1	2	0	0	2	2	1	2	2	2	2	2	1	2	1	2	2	2	1	1	1	2
38	BICF2P294558	1048761	2	2	2	2	2	2	2	2	2	2	2	2	2	2	2	2	4	2	2	2	2	2	2	2
38	BICF2P67244	1070842	3	1	3	1	3	1	3	1	3	3	3	1	3	1	1	1	3	1	3	1	1	1	3	3
38	BICF2P201816	1076303	1	3	1	3	1	3	1	3	1	1	1	3	1	3	3	3	1	3	1	3	3	3	1	1
38	BICF2P423841	1089006	3	1	3	1	3	1	3	1	3	3	3	1	3	1	1	1	3	1	3	1	1	1	3	3
38	BICF2P424785	1097959	1	1	1	1	1	1	1	1	1	1	1	1	1	1	1	1	1	1	1	1	1	1	1	1
38	BICF2P1288271	1110057	3	3	3	3	3	3	3	3	3	3	3	3	3	3	3	3	1	3	3	3	3	3	3	3
38	BICF2S23038673	1120282	3	3	3	3	3	3	3	3	1	3	3	3	3	3	3	3	3	3	3	3	3	3	3	3
38	BICF2S2361705	1129947	2	2	2	2	2	2	2	2	2	2	2	2	2	2	2	2	2	2	2	2	2	2	2	2
38	BICF2P131185	1143113	4	4	2	4	2	4	2	4	4	4	2	4	2	4	2	4	2	2	2	4	4	4	4	4
38	BICF2P45024	1151838	2	2	4	2	4	2	4	2	2	2	2	2	0	0	4	4	4	2	4	2	4	4	2	2
38	BICF2P1261209	1153928	3	3	1	3	1	3	1	3	3	3	3	3	1	3	1	1	1	3	1	3	1	1	3	3
38	BICF2S22949420	1158014	2	2	4	2	4	2	4	2	2	2	2	2	4	2	4	4	4	2	4	2	4	4	2	2
38	BICF2P495573	1164596	2	2	2	2	2	2	2	2	2	2	2	2	2	2	2	2	4	2	2	2	2	2	2	2
38	BICF2P495574	1165098	2	2	2	2	2	2	2	2	2	2	2	2	2	2	2	2	4	2	2	2	2	2	2	2
38	BICF2P754191	1175241	2	2	4	2	4	2	4	2	2	2	4	2	4	2	4	4	4	2	4	2	4	4	2	2
38	BICF2P94740	1186158	1	1	1	1	1	1	1	1	1	1	1	1	1	1	3	1	1	1	1	1	3	3	1	1
38	BICF2P568151	1200189	3	1	1	1	3	1	3	1	3	1	3	1	3	1	3	1	1	1	3	1	3	3	3	1
38	BICF2P1079009	1213787	3	3	4	3	4	3	4	3	3	3	4	3	4	3	4	3	4	4	4	3	4	3	3	3
38	TIGRP2P423796_RS9239344	1230624	1	1	1	1	1	1	1	1	1	1	1	1	1	1	1	1	1	1	1	1	1	1	1	1
38	BICF2P236970	1236769	2	2	2	2	4	2	4	2	4	2	4	2	0	0	4	2	2	2	4	2	4	4	4	2
38	BICF2P699215	1244861	3	3	3	3	2	3	2	3	2	3	2	3	0	0	2	3	3	3	2	3	2	2	2	3
38	BICF2P577037	1261348	2	2	2	2	2	2	2	2	2	2	2	2	2	2	4	2	2	2	2	2	4	4	2	2
38	BICF2S2343969	1273577	2	2	2	2	4	2	4	2	4	2	4	2	2	2	2	2	2	2	2	2	2	2	4	2
38	BICF2S2415040	1286873	2	2	2	4	4	4	4	4	2	4	4	4	2	4	4	4	4	4	2	4	4	4	2	4
38	BICF2S2362586	1297790	4	4	4	4	4	4	4	4	4	4	4	4	4	4	4	4	4	4	4	4	4	4	4	4
38	BICF2P878494	1305209	1	1	1	1	3	1	3	1	3	1	3	1	3	1	3	1	1	1	3	1	3	3	3	1
38	BICF2P72673	1314119	3	3	3	3	1	3	1	3	1	3	1	3	3	3	1	3	3	3	3	3	1	1	1	3
38	BICF2P1362287	1333446	4	4	4	1	1	1	1	1	1	1	1	1	4	4	4	1	1	1	4	1	4	4	4	1
38	BICF2P1223673	1334907	3	3	3	1	0	0	1	1	1	1	1	1	3	1	3	1	1	1	3	1	0	0	3	1
38	BICF2P1229812	1336507	3	3	3	1	1	1	1	1	1	1	1	1	3	1	3	1	1	1	3	1	3	3	3	1
38	BICF2P152686	1366271	4	4	4	4	2	4	2	4	2	2	2	4	2	2	4	4	2	4	2	4	4	4	2	4
38	BICF2S23610376	1370989	4	4	4	4	4	4	4	4	2	4	2	4	4	4	2	4	2	4	4	4	2	2	4	4
38	BICF2S23610375	1371219	1	1	1	1	1	1	1	1	4	1	4	1	1	1	4	1	4	1	1	1	4	4	1	1
38	BICF2P128488	1396118	4	4	4	4	4	4	4	4	4	4	4	4	4	4	1	4	4	4	4	4	1	1	4	4
38	BICF2P762275	1406804	3	3	3	3	3	3	3	3	3	3	3	3	3	3	3	3	3	3	3	3	3	3	3	3
38	BICF2S23549511	1425159	2	2	2	2	2	3	2	3	3	3	3	3	2	3	2	3	2	3	2	3	3	3	2	3
38	BICF2P150136	1431157	1	1	1	1	1	1	1	1	1	1	1	1	1	1	3	1	1	1	1	1	3	3	1	1
38	BICF2P1371241	1449414	1	1	1	1	3	1	3	1	3	1	3	3	3	1	3	1	1	1	3	1	3	3	3	1
38	BICF2S23438559	1459119	4	4	4	4	3	4	3	4	3	4	3	4	3	4	3	4	4	4	3	4	3	3	3	4
38	BICF2S23438420	1462439	1	1	1	1	2	1	2	1	2	1	2	1	0	0	2	1	1	1	2	1	2	2	2	1
38	BICF2S23530198	1479042	2	2	4	2	4	2	4	2	2	2	2	2	0	0	4	2	4	2	4	2	2	2	2	2
38	CHR38_1482727	1482727	3	3	3	3	3	3	3	3	3	3	1	3	3	3	3	3	3	3	3	3	3	3	3	3
38	BICF2S23764948	1489476	1	1	1	1	3	1	3	1	3	1	3	1	1	1	1	1	1	1	1	1	1	1	3	1
38	BICF2P885426	1498076	2	2	2	2	2	2	2	2	2	2	2	2	2	2	2	2	2	2	2	2	2	2	2	2
38	CHR38_1504003	1504003	2	2	2	2	2	2	2	2	2	2	2	2	2	2	2	2	2	2	2	2	2	2	2	2
38	CHR38_1507592	1507592	3	3	3	3	3	3	3	3	3	3	3	3	3	3	3	3	3	3	3	3	3	3	3	3
38	BICF2P756570	1515643	2	2	2	2	2	2	2	2	2	2	2	2	2	2	2	2	2	2	2	2	2	2	2	2
38	BICF2P833691	1522225	3	3	3	1	1	1	1	1	1	1	1	1	1	1	3	1	1	1	1	1	3	3	3	1
38	CHR38_1524827	1524827	1	1	1	3	3	3	3	3	3	3	3	3	3	3	1	3	3	3	3	3	1	1	1	3
38	BICF2P608202	1529877	3	3	3	3	3	3	3	3	1	3	3	3	1	3	3	3	3	3	1	3	3	3	3	3
38	BICF2P591598	1537979	3	3	3	3	1	3	1	3	1	3	1	1	3	3	1	3	3	3	3	3	1	1	1	3
38	BICF2S22910505	1544460	3	3	3	1	1	1	1	1	1	1	1	1	3	1	1	1	3	1	1	1	1	1	3	1
38	BICF2S23240862	1555998	2	2	2	2	2	2	2	2	2	2	4	2	4	2	2	2	4	2	2	2	2	2	2	2
38	BICF2P711915	1569770	1	1	1	1	1	1	1	1	1	1	3	1	3	3	3	1	3	1	3	1	3	3	1	1
38	CHR38_1576947	1576947	4	4	4	4	4	4	4	4	4	4	4	4	4	4	4	4	4	4	4	4	4	4	4	4
38	BICF2P752288	1577761	2	2	2	2	2	2	2	2	2	2	2	2	2	2	2	2	2	2	2	2	2	2	2	2
38	CHR38_1585461	1585461	2	2	2	2	2	2	2	2	2	2	2	2	2	2	2	2	2	2	2	2	2	2	2	2
38	CHR38_1597384	1597384	2	2	2	2	2	2	2	2	4	2	2	2	2	2	2	2	4	2	2	2	2	2	2	2
38	CHR38_1597486	1597486	2	2	2	2	4	2	4	2	4	2	4	2	2	2	4	2	2	2	2	2	4	4	4	4
38	CHR38_1597622	1597622	2	2	2	2	4	2	4	2	4	4	4	2	0	0	4	2	4	2	2	2	4	4	0	0
38	BICF2P1053890	1598164	3	3	3	3	1	3	1	3	1	3	1	3	3	3	1	3	3	3	3	3	1	1	1	1
38	CHR38_1598732	1598732	1	1	1	3	3	3	3	3	3	3	1	3	0	0	3	3	3	3	1	3	3	3	0	0
38	BICF2P538062	1599688	1	1	3	1	3	1	3	1	3	1	1	1	3	1	3	1	3	3	3	1	1	1	1	1
38	CHR38_1599901	1599901	2	2	1	2	1	2	1	2	2	2	2	2	0	0	1	2	1	2	1	2	2	2	2	2
38	BICF2P538061	1600088	2	2	2	2	2	2	2	2	1	2	2	2	2	2	2	2	1	2	2	2	2	2	2	2
38	CHR38_1604441	1604441	3	3	3	3	3	3	3	3	3	3	3	3	3	3	3	3	3	3	3	3	3	3	3	3
38	BICF2P626233	1604802	2	2	2	2	2	2	2	2	2	2	2	2	2	2	2	2	2	2	2	2	2	2	2	2
38	BICF2P927397	1614834	3	3	3	3	3	3	3	3	1	3	3	3	3	3	3	3	1	3	3	3	3	3	3	3
38	BICF2S23026377	1631913	3	3	3	3	3	3	3	3	3	3	3	3	3	3	3	3	3	3	3	3	3	3	3	3
38	BICF2S2292675	1636951	2	2	2	2	4	2	4	2	4	2	4	2	2	2	4	2	2	2	2	2	4	4	4	2
38	BICF2S23336772	1665542	4	4	4	4	2	4	2	4	2	4	2	4	4	4	2	4	4	4	4	4	2	2	2	4
38	BICF2P281141	1667400	1	1	1	1	3	1	3	1	3	1	3	1	1	1	3	1	1	1	1	1	3	3	3	1
38	CHR38_1679038	1679038	1	1	1	1	4	1	4	1	4	1	4	1	1	1	4	1	1	1	1	1	4	4	4	1
38	TIGRP2P423807_RS8572497	1694395	4	4	4	4	4	4	4	4	4	4	4	4	4	4	4	4	4	4	4	4	4	4	4	4
38	BICF2P1132471	1705021	1	1	1	1	0	0	1	1	1	1	1	1	1	1	1	1	1	1	1	1	1	1	1	1
38	BICF2S23141585	1734555	3	3	3	3	3	3	3	3	3	3	3	3	3	3	3	3	3	3	3	3	3	3	3	3
38	BICF2P261361	1742732	4	4	4	4	4	4	4	4	4	4	4	4	4	4	4	4	4	4	4	4	4	4	4	4
38	BICF2P101131	1753795	3	3	3	3	3	3	3	3	3	3	3	3	3	3	3	3	3	3	3	3	3	3	3	3
38	CHR38_1773993	1773993	3	3	3	3	3	3	3	3	3	3	3	3	3	3	3	3	3	3	3	3	3	3	3	3
38	CHR38_1775106	1775106	3	3	3	1	1	1	1	1	1	1	1	1	1	1	3	1	1	1	1	1	3	3	3	1
38	CHR38_1775165	1775165	4	4	4	2	2	2	2	2	2	2	2	2	2	2	4	2	2	2	2	2	4	4	4	2
38	BICF2S23245769	1775906	4	4	4	2	2	2	2	2	2	2	2	2	2	2	4	2	2	2	2	2	4	4	4	2
38	BICF2P58084	1798231	2	2	2	2	2	2	2	2	2	2	2	2	2	2	2	2	3	2	2	2	2	2	2	2
38	BICF2P766304	1799788	1	1	1	1	1	1	1	1	1	1	1	1	1	1	1	1	1	1	1	1	1	1	1	1
38	BICF2P425378	1808344	3	3	3	3	3	3	3	3	3	3	3	3	3	3	3	3	1	3	3	3	3	3	3	3
38	BICF2P1002737	1819459	2	2	2	2	2	2	2	2	2	2	2	2	2	2	2	2	2	2	2	2	2	2	2	2
38	CHR38_1835560	1835560	4	4	4	4	2	4	2	4	2	4	2	4	4	4	2	4	4	4	4	4	2	2	2	4
38	BICF2P487241	1842515	2	2	2	2	2	2	2	2	2	2	2	2	2	2	2	2	2	2	2	2	2	2	2	2
38	BICF2P1309900	1866044	3	3	3	3	2	3	2	3	2	3	2	3	3	3	3	3	3	3	3	3	3	3	2	3
38	BICF2P168473	1901265	3	3	3	3	3	3	3	3	3	3	3	3	3	3	3	3	1	3	3	3	3	3	3	3
38	BICF2P1277831	1924642	1	1	1	3	3	3	3	3	3	3	3	3	3	3	1	3	1	3	3	3	1	1	1	3
38	BICF2P16485	1929242	3	3	3	3	3	3	3	3	1	3	3	3	0	0	3	3	3	3	3	3	3	3	3	3
38	BICF2P1424654	1936481	3	3	3	3	3	3	3	3	3	3	3	3	3	3	3	3	3	3	3	3	3	3	3	3
38	BICF2P626672	1961749	3	3	3	3	3	3	3	3	3	3	3	3	3	3	3	3	3	3	3	3	3	3	3	3
38	BICF2P437091	1966758	2	2	2	2	2	2	2	2	2	2	2	2	2	2	2	2	2	2	2	2	2	2	2	2
38	BICF2S2325207	1968801	3	3	3	3	3	3	3	3	3	3	3	3	3	3	3	3	3	3	3	3	3	3	3	3
38	BICF2P1261381	1981560	3	3	3	3	3	3	3	3	3	3	3	3	3	3	3	3	3	3	3	3	3	3	3	3
38	CHR38_1993892	1993892	0	0	0	0	0	0	0	0	0	0	0	0	0	0	0	0	0	0	0	0	0	0	0	0
38	CHR38_1994278	1994278	2	2	2	2	2	2	2	2	4	2	2	2	2	2	2	2	2	2	2	2	2	2	2	2
38	CHR38_1994906	1994906	1	1	1	2	2	2	2	2	2	2	2	2	0	0	2	2	1	2	2	2	2	2	0	0
38	CHR38_1995165	1995165	3	3	3	3	3	3	3	3	3	3	3	3	3	3	3	3	3	3	3	3	3	3	3	3
38	BICF2P978261	1998684	3	3	3	4	4	4	4	4	4	4	4	4	4	4	4	4	3	4	4	4	4	4	3	4
38	TIGRP2P423818_RS9049628	2004312	3	3	3	3	3	3	3	3	3	3	3	3	3	3	3	3	3	3	3	3	3	3	3	3
38	BICF2S23416204	2024047	3	3	3	3	3	3	3	3	3	3	3	3	3	3	1	3	1	3	3	3	1	1	3	3
38	CHR38_2028914	2028914	1	1	1	1	1	1	1	1	1	1	1	1	1	1	3	1	3	1	1	1	3	3	1	1
38	BICF2P86202	2029123	2	2	2	2	2	2	2	2	2	2	2	2	2	2	2	2	2	2	2	2	2	2	2	2
38	BICF2P86203	2029496	2	2	2	2	2	2	2	2	4	2	2	2	2	2	4	2	2	2	2	2	4	4	2	2
38	BICF2P994752	2034411	1	1	1	1	1	1	1	1	1	1	1	1	0	0	3	1	1	1	1	1	3	3	1	1
38	BICF2P388594	2041159	3	3	3	3	3	3	3	3	1	3	3	3	0	0	3	3	3	3	3	3	3	3	3	3
38	BICF2P908668	2057404	2	2	2	4	4	4	4	4	4	4	4	4	4	4	4	4	2	4	4	4	4	4	2	4
38	BICF2S2376391	2064877	2	2	2	2	2	2	2	2	2	2	2	2	2	2	2	2	2	2	2	2	2	2	2	2
38	CHR38_2065374	2065374	2	2	4	2	4	2	4	2	2	2	4	2	4	4	4	2	4	4	4	4	2	2	2	2
38	CHR38_2065916	2065916	3	3	1	3	1	3	1	3	3	3	1	3	1	1	1	3	1	1	1	1	3	3	3	3
38	BICF2P737963	2066904	1	1	1	2	2	2	2	2	2	2	2	2	2	2	2	2	2	2	2	2	2	2	1	2
38	BICF2P737965	2067200	3	3	3	3	3	3	3	3	1	3	3	3	3	3	3	3	3	3	3	3	3	3	3	3
38	BICF2P737968	2067639	3	3	3	3	3	3	3	3	1	3	3	3	0	0	3	3	3	3	3	3	3	3	3	3
38	BICF2P737969	2067842	4	4	4	2	2	2	2	2	2	2	2	2	2	2	2	2	2	2	2	2	2	2	4	2
38	BICF2S23227932	2068322	2	2	2	2	4	2	4	2	4	4	4	2	2	2	4	2	2	2	2	2	4	4	4	2
38	BICF2P582121	2068692	4	4	4	4	4	4	4	4	2	4	4	4	4	4	4	4	4	4	4	4	4	4	4	4
38	BICF2S23228803	2071717	2	2	2	4	4	4	4	4	4	4	4	4	4	4	4	4	4	4	4	4	4	4	2	4
38	CHR38_2081834	2081834	1	1	1	3	3	3	3	3	1	3	3	3	3	3	3	3	3	3	3	3	3	3	1	3
38	BICF2P141577	2093783	4	4	2	4	2	4	2	4	4	4	2	4	2	2	2	4	2	2	2	2	4	4	4	4
38	CHR38_2110183	2110183	4	4	4	4	4	4	4	4	4	4	4	4	4	4	4	4	4	4	4	4	4	4	4	4
38	BICF2P838562	2111307	2	2	2	2	4	2	4	2	4	2	4	2	4	2	2	2	2	2	2	2	2	2	4	2
38	CHR38_2116887	2116887	2	2	2	2	2	2	2	2	2	2	2	2	2	2	4	2	2	2	2	2	4	4	2	2
38	BICF2P776679	2117091	2	2	2	2	2	2	2	2	2	2	2	2	2	2	2	2	2	2	2	2	2	2	2	2
38	BICF2P345167	2119877	2	2	2	2	2	2	2	2	2	2	2	2	2	2	4	2	2	2	2	2	4	4	2	2
38	BICF2P1329933	2125010	2	2	2	2	4	2	4	2	4	2	4	2	2	2	4	2	2	2	2	2	4	4	4	2
38	BICF2P694747	2131441	3	3	3	4	3	4	3	4	3	3	3	4	4	4	4	4	4	4	4	4	4	4	3	3
38	BICF2P956377	2146558	4	4	4	4	4	4	4	4	4	4	4	4	4	4	4	4	4	4	4	4	4	4	4	4
38	BICF2S2319779	2153046	2	2	2	1	2	1	2	1	2	2	2	2	0	0	1	1	1	1	2	1	1	1	2	2
38	BICF2P353106	2163908	4	4	4	2	4	2	4	2	4	4	4	4	4	2	2	2	2	2	4	2	2	2	4	4
38	BICF2P672684	2178289	3	3	3	1	3	1	3	1	3	3	3	3	3	1	1	1	1	1	3	1	0	0	3	3
38	BICF2P90985	2186793	3	3	3	3	3	3	3	3	3	3	3	3	0	0	1	3	3	3	3	3	1	1	3	3
38	CHR38_2187337	2187337	4	4	4	4	4	4	4	4	4	4	4	4	4	4	4	4	4	4	4	4	4	4	4	4
38	CHR38_2196523	2196523	1	1	1	3	3	3	3	3	1	3	3	3	3	3	3	3	3	3	3	3	3	3	1	3
38	CHR38_2197107	2197107	3	3	3	3	3	3	3	3	3	3	3	3	3	3	3	3	3	3	3	3	3	3	3	3
38	CHR38_2197288	2197288	2	2	2	2	2	2	2	2	2	2	2	2	2	2	4	2	2	2	2	2	4	4	2	2
38	CHR38_2197660	2197660	1	1	1	3	3	3	3	3	1	3	3	3	3	3	3	3	3	3	3	3	3	3	1	3
38	BICF2S23331024	2205023	2	2	2	2	2	2	2	2	2	2	2	2	1	2	2	2	2	2	2	2	2	2	2	2
38	BICF2P933371	2217136	2	2	4	2	4	2	4	2	4	2	2	2	0	0	4	2	4	4	4	2	2	2	2	2
38	BICF2P1312644	2228722	3	3	3	1	3	1	3	1	3	1	3	3	0	0	1	1	1	1	3	1	1	1	3	3
38	BICF2S23645406	2237653	1	1	1	1	1	1	1	1	4	1	1	1	1	1	4	1	1	1	1	1	4	4	1	1
38	CHR38_2246087	2246087	0	0	0	0	0	0	0	0	0	0	0	0	0	0	0	0	0	0	0	0	0	0	0	0
38	CHR38_2246470	2246470	3	3	3	3	3	3	3	3	3	3	3	3	3	3	3	3	3	3	3	3	3	3	3	3
38	CHR38_2247431	2247431	2	2	2	2	2	2	2	2	2	2	2	2	2	2	2	2	2	2	2	2	2	2	2	2
38	CHR38_2248224	2248224	4	4	4	2	4	2	4	2	4	2	4	4	0	0	2	2	2	2	4	2	2	2	4	4
38	CHR38_2248975	2248975	2	2	2	2	2	2	2	2	2	2	2	2	2	2	2	2	2	2	2	2	2	2	2	2
38	CHR38_2249419	2249419	2	2	2	2	2	2	2	2	2	2	2	2	2	2	2	2	2	2	2	2	2	2	2	2
38	BICF2S243348	2249704	3	3	3	3	3	3	3	3	3	3	3	3	3	3	3	3	3	3	3	3	0	0	3	3
38	BICF2P1120277	2251081	1	1	1	1	0	0	1	1	1	1	1	1	1	1	3	1	1	1	1	1	3	3	1	1
38	BICF2S23024501	2260130	4	4	4	4	4	4	4	4	4	4	4	4	4	4	4	4	4	4	4	4	4	4	4	4
38	BICF2P639157	2277767	2	2	2	2	2	2	2	2	2	2	2	2	2	2	2	2	2	2	2	2	2	2	2	2
38	BICF2P690729	2279708	2	2	2	2	2	2	2	2	2	2	2	2	2	2	2	2	2	2	2	2	2	2	2	2
38	CHR38_2282596	2282596	4	4	4	4	4	4	4	4	4	4	4	4	4	4	4	4	4	4	4	4	4	4	4	4
38	CHR38_2284443	2284443	1	1	3	1	3	1	3	1	1	1	1	1	3	1	3	1	3	3	3	1	1	1	1	1
38	CHR38_2294120	2294120	2	2	2	2	2	2	2	2	2	2	4	2	4	2	4	2	2	2	4	2	4	4	2	2
38	BICF2P640366	2295701	2	2	2	2	2	2	2	2	2	2	2	2	2	2	2	2	2	2	2	2	2	2	2	2
38	CHR38_2301745	2301745	4	4	4	4	4	4	4	4	4	4	4	4	4	4	4	4	4	4	4	4	4	4	4	4
38	BICF2S23757164	2306860	1	2	1	2	2	2	2	2	1	2	1	2	1	2	2	2	2	2	1	2	2	2	1	2
38	BICF2S23345402	2318090	3	3	3	3	3	3	3	3	3	3	4	3	4	3	3	3	3	3	4	3	3	3	3	3
38	TIGRP2P426593_RS9076685	2325128	3	3	3	3	3	3	3	3	3	3	3	3	3	3	3	3	3	3	3	3	3	3	3	3
38	BICF2P531885	2337789	3	3	3	3	3	3	3	3	3	3	1	3	1	3	1	3	3	3	1	3	1	1	3	3
38	BICF2P535778	2348148	3	3	3	3	3	3	3	3	1	3	3	3	3	3	3	3	3	3	3	3	3	3	3	3
38	CHR38_2349916	2349916	4	4	4	4	4	4	4	4	3	4	4	4	4	4	4	4	4	4	4	4	4	4	4	4
38	TIGRP2P426594_RS9082396	2361758	1	1	1	1	1	1	1	1	1	1	1	1	1	1	1	1	1	1	1	1	1	1	1	1
38	CHR38_2369019	2369019	2	4	2	4	4	4	4	4	4	4	4	4	4	4	4	4	4	4	4	4	4	4	2	4
38	CHR38_2369234	2369234	3	3	3	3	3	3	3	3	3	3	3	3	3	3	1	3	3	3	3	3	1	1	3	3
38	BICF2S23022122	2385910	1	1	1	1	1	1	1	1	1	1	1	1	1	1	1	1	1	1	1	1	1	1	1	1
38	BICF2S23312565	2394421	2	3	3	3	3	3	3	3	3	3	3	3	3	3	3	3	3	3	3	3	3	3	3	3
38	BICF2S23628368	2406803	3	4	4	4	4	4	4	4	4	4	4	4	4	4	3	4	4	4	4	4	3	3	4	4
38	BICF2S2361184	2415363	2	4	4	4	0	0	4	4	4	4	4	4	4	4	2	4	4	4	4	4	2	2	4	4
38	CHR38_2416819	2416819	4	2	2	2	2	2	2	2	2	2	2	2	2	2	4	2	2	2	2	2	4	4	2	2
38	BICF2S23554852	2419185	2	4	4	4	0	0	4	4	4	4	4	4	4	4	2	4	4	4	4	4	2	2	4	4
38	CHR38_2431393	2431393	3	3	3	3	3	3	3	3	3	3	3	3	3	3	3	3	3	3	3	3	3	3	3	3
38	CHR38_2433397	2433397	2	2	2	2	2	2	2	2	2	2	2	2	2	2	2	2	2	2	2	2	2	2	2	2
38	CHR38_2433702	2433702	1	1	1	1	1	1	1	1	1	1	1	1	1	1	1	1	1	1	1	1	1	1	1	1
38	CHR38_2434108	2434108	2	2	2	4	4	4	4	4	4	4	4	4	4	4	4	4	4	4	4	4	4	4	2	4
38	CHR38_2435002	2435002	2	2	2	2	2	2	2	2	2	2	2	2	2	2	2	2	2	2	2	2	2	2	2	2
38	BICF2S23217357	2436097	3	3	3	1	1	1	1	1	1	1	1	1	0	0	1	1	1	1	1	1	1	1	3	1
38	CHR38_2440727	2440727	0	0	0	0	0	0	0	0	0	0	0	0	0	0	0	0	0	0	0	0	0	0	0	0
38	CHR38_2445247	2445247	3	2	2	2	2	2	2	2	2	2	2	2	0	0	2	2	2	2	2	2	2	2	2	2
38	CHR38_2445304	2445304	0	0	4	2	2	2	2	2	2	2	2	2	2	2	2	2	2	2	2	2	2	2	0	0
38	CHR38_2445563	2445563	1	1	1	1	1	1	1	1	1	1	1	1	1	1	2	1	1	1	1	1	2	2	1	1
38	CHR38_2445992	2445992	2	2	2	2	2	2	2	2	2	2	2	2	2	2	2	2	2	2	2	2	2	2	2	2
38	BICF2P180472	2447570	3	3	3	3	3	3	3	3	3	3	3	3	3	3	3	3	3	3	3	3	3	3	3	3
38	BICF2S23331873	2455425	3	3	3	3	3	3	3	3	3	3	3	3	3	3	3	3	3	3	3	3	3	3	3	3
38	BICF2P196991	2471777	4	2	2	2	4	2	4	2	4	4	4	4	4	2	2	2	2	2	4	2	2	2	4	2
38	BICF2S22952571	2478162	1	1	1	1	1	1	1	1	1	1	1	1	1	1	1	1	1	1	1	1	1	1	1	1
38	BICF2S23724114	2496448	4	4	0	0	0	0	4	4	4	4	4	4	4	4	4	4	4	4	4	4	0	0	4	4
38	CHR38_2499226	2499226	2	4	4	4	4	4	4	4	2	4	4	4	4	4	2	4	4	4	4	4	2	4	4	4
38	BICF2S23639755	2505933	2	2	2	2	2	2	2	2	2	2	2	2	2	2	1	2	2	2	2	2	1	2	2	2
38	BICF2P803796	2519978	4	2	2	2	2	2	2	2	2	2	2	2	2	2	4	2	2	2	2	2	4	4	2	2
38	BICF2P602518	2527796	4	4	4	4	4	4	4	4	4	4	4	4	4	4	4	4	4	4	4	4	4	4	4	4
38	BICF2P1253137	2537746	4	4	4	4	4	4	4	4	4	4	4	4	4	4	4	4	4	4	4	4	2	4	4	4
38	TIGRP2P426597_RS8513756	2553407	3	3	3	3	3	3	3	3	3	3	3	3	3	3	3	3	3	3	3	3	3	3	3	3
38	BICF2S23554475	2555075	4	4	4	4	4	4	4	4	4	4	4	4	4	4	4	4	4	4	4	4	1	4	4	4
38	BICF2P447892	2556816	1	1	1	1	1	1	1	1	1	1	1	1	1	1	1	1	1	1	1	1	4	1	1	1
38	BICF2P1141126	2572465	4	2	2	2	2	2	2	2	2	2	2	2	2	2	2	2	2	2	2	2	4	2	2	2
38	BICF2P1014270	2580917	1	4	4	4	4	4	4	4	1	4	4	4	4	4	4	4	4	4	4	4	1	4	4	4
38	BICF2P58157	2589332	1	2	2	2	2	2	2	2	1	2	2	2	2	2	2	2	2	2	2	2	1	2	2	2
38	BICF2P609901	2600879	4	2	2	2	2	2	2	2	4	2	2	2	2	2	2	2	2	2	2	2	4	2	2	2
38	BICF2S23354304	2614384	1	1	1	1	1	1	1	1	1	1	4	1	4	1	1	1	1	1	4	1	1	1	1	1
38	BICF2S2307160	2621756	4	4	4	4	4	4	4	4	4	4	4	4	4	4	4	4	4	4	4	4	1	4	4	4
38	BICF2P376798	2628850	3	3	3	3	3	3	3	3	3	3	3	3	3	3	3	3	3	3	3	3	3	3	3	3
38	BICF2P377547	2638509	3	3	3	3	3	3	3	3	3	3	3	3	3	3	3	3	3	3	3	3	1	3	3	3
38	BICF2P1457055	2659202	4	4	4	4	4	4	4	4	4	4	2	4	0	0	2	4	4	4	2	4	2	2	4	4
38	BICF2S23520068	2675997	4	2	2	2	2	2	2	2	2	2	2	2	2	2	2	2	2	2	2	2	2	2	2	2
38	BICF2P254503	2685627	4	4	4	4	4	2	4	2	4	2	2	2	4	2	4	2	4	4	4	2	2	2	4	2
38	BICF2P675532	2698473	1	1	1	1	3	1	3	1	3	1	3	1	1	1	1	1	1	1	1	1	3	1	0	0
38	BICF2P675533	2698641	3	3	3	3	3	1	3	1	3	1	1	1	3	1	3	1	3	3	3	1	1	1	3	1
38	BICF2P640582	2705095	3	3	3	3	2	3	2	3	2	3	2	3	3	3	3	3	3	3	3	3	2	3	2	3
38	BICF2P95404	2723343	2	2	2	2	4	2	4	2	4	2	4	2	2	2	2	2	2	2	2	2	4	2	4	2
38	CHR38_2728179	2728179	1	2	1	1	1	2	1	2	2	2	2	2	1	2	1	2	1	1	1	2	2	2	1	2
38	BICF2P1372994	2732377	4	4	4	4	2	4	2	4	2	4	2	4	4	4	4	4	4	4	4	4	2	4	2	4
38	CHR38_2739543	2739543	2	3	3	3	3	3	3	3	3	3	3	3	3	3	3	3	3	3	3	3	3	3	3	3
38	BICF2P1087818	2740174	3	3	3	3	3	3	3	3	1	3	1	3	1	3	1	3	3	3	1	3	1	3	3	3
38	BICF2P604681	2754425	3	3	3	3	1	3	1	3	1	1	1	3	3	3	3	3	3	3	3	3	1	3	1	3
38	CHR38_2769769	2769769	3	3	3	3	3	3	3	3	3	3	3	3	3	3	3	3	3	3	3	3	1	3	3	3
38	BICF2S23330389	2770567	3	3	3	3	3	3	3	3	1	3	3	3	0	0	3	3	3	3	3	3	1	3	3	3
38	BICF2P252839	2773187	2	2	2	2	2	2	2	2	2	2	2	2	2	2	2	2	2	2	2	2	4	2	2	2
38	CHR38_2782778	2782778	2	2	2	2	2	2	2	2	2	2	2	2	2	2	2	2	2	2	2	2	2	2	2	2
38	CHR38_2782936	2782936	3	3	3	3	4	3	4	3	4	3	4	3	3	3	3	3	3	3	3	3	3	3	4	3
38	CHR38_2783066	2783066	3	3	3	3	3	3	3	3	1	3	3	3	0	0	3	3	3	3	3	3	3	3	3	3
38	CHR38_2783120	2783120	4	4	4	4	3	4	3	4	3	4	3	4	4	4	4	4	4	4	4	4	4	4	3	4
38	BICF2P167478	2789437	1	3	3	3	1	3	1	3	1	3	1	3	3	3	3	3	3	3	3	3	3	3	1	3
38	BICF2S2294507	2806620	3	3	3	3	1	3	1	3	1	3	1	3	3	3	3	3	3	3	3	3	3	3	1	3
38	BICF2S2294399	2810738	4	4	4	4	2	4	2	4	2	4	2	4	4	4	4	4	4	4	4	4	4	4	0	0
38	BICF2P1192083	2829607	3	3	3	3	3	3	3	3	3	3	1	3	1	3	1	3	3	3	1	3	1	3	3	3
38	BICF2P1346958	2832956	3	3	3	3	3	3	3	3	3	3	4	3	4	3	3	3	3	3	4	3	3	3	3	3
38	BICF2P226916	2844866	2	2	2	2	2	4	2	4	4	4	2	4	2	4	2	4	2	2	2	2	4	4	0	0
38	BICF2P351598	2846997	2	2	2	2	2	2	2	2	2	2	2	2	0	0	2	2	2	2	2	2	2	2	2	2
38	CHR38_2847790	2847790	4	2	4	4	4	2	4	2	2	2	2	2	4	2	4	4	4	4	4	2	4	2	4	2
38	CHR38_2848518	2848518	3	4	3	3	3	4	3	4	4	4	4	4	3	4	3	4	3	3	3	4	4	4	0	0
38	CHR38_2851325	2851325	4	2	2	2	2	2	2	2	2	2	4	2	4	2	4	2	2	2	4	2	4	2	2	2
38	CHR38_2852081	2852081	1	3	1	1	1	3	1	3	3	3	3	3	1	3	1	3	1	1	1	3	3	3	1	3
38	CHR38_2862960	2862960	1	3	3	3	3	3	3	3	3	3	1	3	1	3	1	3	3	3	1	3	1	1	3	3
38	BICF2S23650480	2864169	3	1	1	1	1	1	1	1	1	1	3	1	3	1	3	1	1	1	3	1	3	3	1	1
38	CHR38_2865749	2865749	1	3	3	3	3	3	3	3	3	3	1	3	1	3	1	3	3	3	1	3	1	1	3	3
38	BICF2P803584	2868538	2	2	2	2	1	2	1	2	1	1	1	2	0	0	2	2	2	2	2	2	2	2	1	2
38	CHR38_2869089	2869089	2	2	2	2	2	2	2	2	2	2	2	2	2	2	2	2	2	2	2	2	2	2	2	2
38	CHR38_2876430	2876430	1	1	1	1	1	1	1	1	1	1	1	1	1	1	1	1	1	1	1	1	1	1	1	1
38	CHR38_2877328	2877328	2	4	4	4	4	4	4	4	4	4	2	4	2	4	2	4	4	4	2	4	2	2	4	4
38	CHR38_2878270	2878270	2	2	2	2	4	2	4	2	4	4	4	2	2	2	2	2	2	2	2	2	2	2	0	0
38	BICF2S22931899	2885550	1	2	2	2	2	2	2	2	2	2	1	2	1	2	1	2	2	2	1	2	1	1	2	2
38	BICF2P1880	2888954	1	3	1	1	1	3	1	3	3	3	3	3	1	3	1	3	1	1	1	3	3	3	1	3
38	CHR38_2894084	2894084	4	2	2	2	4	2	4	2	4	4	4	2	2	2	2	2	2	2	2	2	4	2	4	2
38	CHR38_2896670	2896670	2	2	2	2	4	2	4	2	4	4	4	2	2	2	2	2	2	2	2	2	2	2	4	2
38	BICF2P1452208	2900266	1	3	3	3	3	3	3	3	3	3	1	3	1	3	1	3	3	3	1	3	1	1	3	3
38	BICF2P453834	2913134	1	1	1	1	1	1	1	1	1	1	1	1	1	1	1	1	1	1	1	1	1	1	1	1
38	BICF2S23625493	2937373	3	3	3	3	1	3	1	3	1	1	1	3	3	3	3	3	3	3	3	3	3	3	1	3
38	BICF2P284302	2952651	1	3	1	1	1	3	1	3	3	3	3	3	1	3	1	3	1	1	1	3	1	3	1	3
38	CHR38_2956127	2956127	1	3	1	1	1	3	1	3	3	3	3	3	1	3	1	3	1	1	1	3	3	3	1	3
38	BICF2P673582	2984039	4	4	4	4	4	4	4	4	4	4	4	4	4	4	4	4	4	4	4	4	4	4	4	4
38	BICF2S23617468	3002255	1	1	1	1	1	1	1	1	1	1	1	1	1	1	1	1	1	1	1	1	2	1	1	1
38	CHR38_3011725	3011725	3	3	3	3	3	3	3	3	3	3	3	3	3	3	3	3	3	3	3	3	3	3	3	3
38	CHR38_3022530	3022530	1	1	1	1	1	1	1	1	1	1	1	1	1	1	1	1	1	1	1	1	1	1	1	1
38	BICF2P130913	3022739	1	1	1	1	1	1	1	1	1	1	1	1	1	1	1	1	1	1	1	1	1	1	1	1
38	CHR38_3038254	3038254	1	1	1	1	3	1	3	1	3	1	3	1	1	1	3	1	1	1	1	1	3	3	3	1
38	CHR38_3049272	3049272	2	4	2	2	2	4	2	4	4	4	4	4	2	4	2	4	2	2	2	4	4	4	2	4
38	CHR38_3078361	3078361	3	1	3	3	3	1	3	1	1	1	1	1	3	1	3	1	3	3	3	1	1	1	0	0
38	BICF2P1060374	3096003	4	4	4	4	4	4	4	4	4	4	4	4	4	4	4	4	4	4	4	4	4	4	4	4
38	CHR38_3107306	3107306	3	3	3	3	3	3	3	3	3	3	3	3	3	3	3	3	3	3	3	3	3	3	3	3
38	BICF2P75123	3109876	3	3	3	3	3	3	3	3	3	3	3	3	3	3	3	3	3	3	3	3	3	3	3	3
38	BICF2P1505045	3131230	4	4	4	4	4	4	4	4	4	4	4	4	4	4	4	4	4	4	4	4	4	4	4	4
38	BICF2P634909	3148703	3	3	3	3	3	3	3	3	3	3	3	3	3	3	3	3	3	3	3	3	3	3	3	3
38	G1501F29S77	3170726	3	3	3	3	3	3	3	3	3	3	3	3	3	3	3	3	3	3	3	3	3	3	3	3
38	BICF2P350186	3193895	3	3	3	3	3	3	3	3	3	3	3	3	3	3	3	3	3	3	3	3	3	3	3	3
38	CHR38_3216421	3216421	2	2	2	2	2	2	2	2	2	2	2	2	2	2	2	2	2	2	2	2	2	2	2	2
38	CHR38_3229573	3229573	3	3	3	3	3	3	3	3	3	3	3	3	3	3	3	3	3	3	3	3	3	3	3	3
38	CHR38_3243375	3243375	1	3	3	3	3	3	3	3	1	3	3	3	3	3	3	3	3	3	3	3	1	3	3	3
38	G1502F38S80	3255787	2	2	2	2	2	2	2	2	2	2	2	2	2	2	2	2	2	2	2	2	2	2	2	2
38	G1502F43S50	3258687	1	1	1	1	1	1	1	1	1	1	1	1	1	1	1	1	1	1	1	1	1	1	1	1
38	BICF2P701885	3281511	3	3	3	3	3	3	3	3	3	3	3	3	3	3	3	3	3	3	3	3	3	3	3	3
38	CHR38_3292279	3292279	2	2	2	2	2	2	2	2	2	2	2	2	2	2	2	2	2	2	2	2	2	2	2	2
38	CHR38_3305669	3305669	1	1	1	1	1	1	1	1	1	1	1	1	1	1	1	1	1	1	1	1	1	1	1	1
38	CHR38_3306298	3306298	4	3	4	4	4	3	4	3	4	3	4	3	0	0	4	3	4	4	4	4	3	3	4	3
38	BICF2P121332	3313288	4	4	4	4	4	4	4	4	4	4	4	4	4	4	4	4	4	4	4	4	4	4	4	4
38	CHR38_3318588	3318588	1	3	1	1	1	3	1	3	1	3	3	3	1	3	1	3	1	1	1	3	3	3	1	3
38	BICF2P1115800	3322573	3	3	3	3	3	3	3	3	3	3	3	3	3	3	3	3	3	3	3	3	3	3	3	3
38	CHR38_3334054	3334054	2	2	2	2	2	2	2	2	2	2	2	2	2	2	2	2	2	2	2	2	2	2	2	2
38	BICF2P585336	3334814	1	1	1	1	1	1	1	1	1	1	1	1	1	1	1	1	1	1	1	1	1	1	1	1
38	BICF2P1227749	3341766	1	1	1	1	1	1	1	1	1	1	1	1	1	1	1	1	1	1	1	1	1	1	1	1
38	CHR38_3349392	3349392	3	3	3	3	3	3	3	3	3	3	3	3	3	3	3	3	3	3	3	3	3	3	3	3
38	CHR38_3357888	3357888	1	1	1	1	1	1	1	1	1	1	1	1	1	1	1	1	1	1	1	1	1	1	1	1
38	BICF2P740925	3359245	2	2	2	2	2	2	2	2	2	2	2	2	2	2	2	2	2	2	2	2	2	2	2	2
38	CHR38_3379911	3379911	3	3	3	3	3	3	3	3	3	3	3	3	3	3	3	3	3	3	3	3	3	3	3	3
38	CHR38_3380976	3380976	2	2	2	2	2	2	2	2	2	2	2	2	2	2	2	2	2	2	2	2	2	2	2	2
38	BICF2P893119	3382377	4	4	4	4	4	4	4	4	4	4	4	4	0	0	4	4	4	4	4	4	4	4	4	4
38	BICF2P1251100	3400564	2	2	2	2	2	2	2	2	2	2	2	2	2	2	2	2	2	2	2	2	2	2	2	2
38	BICF2P615839	3410151	3	3	3	3	3	3	3	3	3	3	3	3	3	3	3	3	3	3	3	3	3	3	3	3
38	BICF2S23255009	3418421	2	2	2	2	2	2	2	2	2	2	2	2	2	2	4	2	2	2	2	2	4	2	2	2
38	BICF2P1095726	3436181	1	3	3	3	3	3	3	3	3	3	3	3	3	3	3	3	3	3	3	3	3	3	3	3
38	G1503F36S320	3467504	4	4	4	4	4	4	4	4	4	4	4	4	4	4	3	4	4	4	4	4	3	4	4	4
38	BICF2P384808	3485896	1	1	1	1	1	1	1	1	1	1	1	1	1	1	1	1	1	1	1	1	1	1	1	1
38	BICF2S23744797	3507196	1	3	1	3	3	3	3	3	3	3	3	3	3	3	3	3	1	3	3	3	3	3	1	3
38	BICF2P1460971	3516112	1	1	1	1	1	1	1	1	1	1	1	1	1	1	1	1	1	1	1	1	1	1	1	1
38	BICF2S23355707	3530756	3	3	3	3	3	3	3	3	3	3	3	3	3	3	3	3	3	3	3	3	3	3	3	3
38	BICF2S23032162	3537836	3	1	1	1	1	1	1	1	1	1	1	1	1	1	1	1	1	1	1	1	1	1	1	1
38	BICF2P154823	3546563	4	3	3	3	3	3	3	3	3	3	3	3	3	3	3	3	3	3	3	3	3	3	3	3
38	BICF2P829551	3555439	1	2	2	2	2	2	2	2	2	2	2	2	2	2	2	2	2	2	2	2	2	2	2	2
38	BICF2S22950597	3598552	3	2	3	2	2	2	2	2	2	2	2	2	2	2	2	2	3	2	2	2	2	2	3	2
38	BICF2P166583	3601201	4	1	4	1	1	1	1	1	1	1	1	1	1	1	1	1	4	1	1	1	1	1	4	1
38	TIGRP2P426619_RS8513321	3622944	3	3	3	3	3	3	3	3	3	3	3	3	3	3	3	3	3	3	3	3	3	3	3	3
38	BICF2S2373879	3634743	4	2	2	2	2	2	2	2	2	2	2	2	0	0	2	2	2	2	2	2	2	2	2	2
38	BICF2S23157821	3646349	3	3	3	3	3	3	3	3	3	3	3	3	3	3	3	3	3	3	3	3	2	3	3	3
38	BICF2P508962	3649307	2	2	2	4	4	4	4	4	4	4	4	4	0	0	4	4	2	4	4	4	2	4	2	4
38	CHR38_3655555	3655555	1	1	1	1	1	1	1	1	1	1	1	1	1	1	1	1	1	1	1	1	1	1	1	1
38	CHR38_3655835	3655835	3	3	3	3	3	3	3	3	3	3	3	3	3	3	3	3	3	3	3	3	3	3	3	3
38	BICF2S231736	3667982	3	3	3	4	4	4	4	4	4	4	4	4	4	4	4	4	3	4	4	4	3	4	3	4
38	BICF2S23427485	3670198	1	1	1	2	2	2	2	2	2	2	2	2	2	2	2	2	1	2	2	2	1	2	1	2
38	BICF2P578138	3686444	4	4	4	4	4	4	4	4	4	4	4	4	4	4	4	4	4	4	4	4	4	4	4	4
38	BICF2P631936	3703296	2	2	2	2	2	2	2	2	2	2	2	2	2	2	2	2	2	2	2	2	4	2	2	2
38	BICF2P1277641	3705209	4	4	4	4	4	4	4	4	4	4	4	4	4	4	4	4	4	4	4	4	2	4	4	4
38	BICF2P538150	3720833	3	3	3	3	3	3	3	3	3	3	3	3	3	3	3	3	3	3	3	3	3	3	3	3
38	CHR38_3731857	3731858	5	6	6	6	6	6	6	6	6	6	6	6	0	0	6	6	6	6	6	6	6	6	6	6
38	CHR38_3732532	3732532	6	5	5	5	5	5	5	5	5	5	5	5	5	5	5	5	5	5	5	5	6	5	5	5
38	BICF2P517438	3734164	1	1	1	1	1	1	1	1	1	1	1	1	1	1	1	1	1	1	1	1	1	1	1	1
38	BICF2P800374	3740946	2	2	2	2	2	2	2	2	2	2	2	2	2	2	2	2	2	2	2	2	4	2	2	2
38	BICF2P398535	3752238	2	2	2	4	4	4	4	4	4	4	4	4	4	4	4	4	2	4	4	4	4	4	2	4
38	BICF2P164015	3765064	2	2	2	2	2	2	2	2	2	2	2	2	2	2	2	2	2	2	2	2	4	2	2	2
38	BICF2S23225698	3781434	3	3	3	3	3	3	3	3	3	3	3	3	3	3	3	3	3	3	3	3	3	3	3	3
38	BICF2P756883	3799821	4	4	4	4	4	4	4	4	4	4	4	4	4	4	4	4	4	4	4	4	4	4	4	4
38	BICF2P199842	3809083	2	2	2	2	2	2	2	2	2	2	1	2	1	2	2	2	2	2	1	2	2	2	2	2
38	BICF2P292999	3849265	4	4	4	4	4	4	4	4	4	4	4	4	4	4	4	4	4	4	4	4	4	4	4	4
38	BICF2S23030894	3859797	2	2	2	2	2	2	2	2	2	2	2	2	2	2	2	2	2	2	2	2	2	2	2	2
38	BICF2P348456	3873601	1	1	1	1	1	1	1	1	1	1	1	1	1	1	1	1	1	1	1	1	1	1	1	1
38	BICF2S23255690	3881407	3	3	3	3	3	3	3	3	3	3	3	3	3	3	3	3	3	3	3	3	3	3	3	3
38	BICF2S2324861	3900020	1	1	1	1	1	1	1	1	1	1	1	1	1	1	1	1	1	1	1	1	1	1	1	1
38	BICF2S23249851	3905219	4	4	4	4	4	4	4	4	4	4	4	4	4	4	4	4	4	4	4	4	4	4	4	4
38	BICF2P746770	3913417	4	4	4	4	4	4	4	4	4	4	4	4	4	4	4	4	4	4	4	4	4	4	4	4
38	BICF2P415833	3925596	3	3	3	3	3	3	3	3	3	3	3	3	3	3	3	3	3	3	3	3	1	3	3	3
38	BICF2P1401536	3944143	4	4	4	4	3	4	3	4	3	4	3	4	4	4	4	4	4	4	4	4	3	4	3	4
38	BICF2P1469715	3955588	1	1	1	1	3	1	3	1	3	1	3	1	1	1	1	1	1	1	1	1	3	1	3	1
38	BICF2P1255707	3961976	2	2	2	2	2	2	2	2	2	2	2	2	2	2	2	2	2	2	2	2	2	2	2	2
38	BICF2P582012	3979103	4	4	4	4	2	4	2	4	2	4	2	4	0	0	4	4	4	4	4	4	2	4	0	0
38	BICF2S22910132	3985160	2	2	2	2	2	2	2	2	2	2	2	2	2	2	2	2	2	2	2	2	2	2	2	2
38	BICF2P931027	3997107	2	2	2	2	4	2	4	2	4	2	4	2	2	2	2	2	2	2	2	2	2	2	4	2
38	BICF2P600078	4008521	3	3	3	3	3	3	3	3	3	3	3	3	3	3	3	3	3	3	3	3	3	3	3	3
38	BICF2S2325657	4023131	1	1	1	1	1	1	1	1	1	1	3	1	1	1	1	1	1	1	1	1	1	1	1	1
38	BICF2P1083926	4029584	1	1	1	1	2	1	2	1	2	1	2	2	1	1	1	1	1	1	1	1	1	1	2	1
38	BICF2S23423008	4049270	3	3	3	3	3	3	3	3	3	3	3	3	3	3	3	3	3	3	3	3	3	3	3	3
38	BICF2P688401	4054462	2	2	2	2	2	2	2	2	4	2	4	2	4	2	2	2	2	2	4	2	2	2	2	2
38	BICF2P459031	4083814	2	2	2	2	2	2	2	2	2	2	2	2	2	2	2	2	2	2	2	2	2	2	2	2
38	BICF2S23638363	4086417	1	1	1	1	1	1	1	1	1	1	1	1	1	1	1	1	1	1	1	1	1	1	1	1
38	BICF2P698992	4103522	3	3	3	1	1	1	1	1	3	1	1	1	1	1	1	1	3	1	1	1	3	1	3	1
38	BICF2P724756	4107881	3	3	3	3	3	3	3	3	3	3	3	3	3	3	3	3	3	3	3	3	3	3	3	3
38	BICF2P819087	4123458	4	4	4	4	2	4	2	4	2	4	2	4	0	0	4	4	4	4	2	4	4	4	2	4
38	BICF2P954248	4141515	1	1	1	1	1	1	1	1	1	1	1	1	1	1	1	1	1	1	1	1	1	1	1	1
38	BICF2P981109	4160730	3	3	3	3	3	3	3	3	3	3	3	3	4	3	3	3	3	3	4	3	3	3	3	3
38	BICF2P59153	4175238	1	1	1	1	1	1	1	1	1	1	1	1	3	1	1	1	1	1	3	1	1	1	1	1
38	BICF2P827501	4184817	1	1	1	1	1	1	1	1	1	1	4	1	4	1	1	1	1	1	4	1	1	1	1	1
38	BICF2P357382	4205735	1	1	1	1	2	1	2	1	2	1	2	1	1	1	1	1	1	1	1	1	1	1	2	1
38	BICF2P181132	4217100	2	2	2	2	4	2	4	2	4	2	4	2	2	2	2	2	2	2	2	2	2	2	4	2
38	BICF2S23539923	4225113	2	2	2	2	2	2	2	2	2	2	2	2	2	2	2	2	2	2	2	2	2	2	2	2
38	BICF2P548801	4240717	2	4	2	4	2	4	2	4	2	4	2	4	4	4	4	4	2	4	4	4	2	4	2	2
38	BICF2S23119108	4253399	2	1	2	1	1	1	1	1	1	1	1	1	2	1	1	1	2	1	2	1	1	1	2	1
38	BICF2P204441	4264516	4	4	4	4	4	4	4	4	4	4	4	4	4	4	4	4	4	4	4	4	4	4	4	4
38	BICF2P568343	4272245	3	3	3	3	3	3	3	3	3	3	3	3	3	3	3	3	3	3	3	3	3	3	3	3
38	BICF2P532825	4290738	1	1	1	1	1	1	1	1	1	1	1	1	1	1	1	1	1	1	1	1	1	1	1	1
38	BICF2P732354	4295109	3	3	3	3	3	3	3	3	3	3	3	3	3	3	3	3	3	3	3	3	3	3	3	3
38	BICF2S229503	4310522	4	4	4	4	4	4	4	4	4	4	4	4	0	0	4	4	4	4	4	4	4	4	4	4
38	BICF2S23425125	4317402	4	1	4	1	4	1	4	1	4	1	4	1	4	1	1	1	4	1	4	1	4	1	4	4
38	BICF2P351067	4335993	3	1	3	1	3	1	3	1	3	1	3	1	0	0	1	1	3	1	1	1	3	1	3	1
38	BICF2S24511264	4346801	3	1	3	1	3	1	3	1	3	1	3	1	1	1	1	1	3	1	1	1	3	1	3	1
38	TIGRP2P426633_RS9081729	4361784	4	4	4	4	4	4	4	4	4	4	4	4	4	4	4	4	4	4	4	4	4	4	4	4
38	BICF2P135094	4401904	2	2	2	2	4	2	4	2	4	2	4	4	2	2	2	2	2	2	2	2	4	2	4	2
38	BICF2S23616919	4410367	4	4	4	4	2	4	2	4	2	4	2	4	4	4	4	4	4	4	4	4	2	4	2	4
38	BICF2S23616918	4410540	1	1	1	1	2	1	2	1	2	1	2	1	1	1	1	1	1	1	1	1	2	1	2	1
38	BICF2P363131	4425401	4	4	4	4	4	4	4	4	4	4	4	4	4	4	4	4	4	4	4	4	4	4	4	4
38	BICF2P1387306	4431447	2	2	2	2	2	2	2	2	2	2	2	2	1	2	2	2	2	2	1	2	2	2	1	2
38	BICF2S23723434	4444548	2	4	2	4	4	4	4	4	4	4	2	4	4	4	4	4	2	4	4	4	4	4	4	4
38	BICF2P750593	4463132	4	4	4	4	2	4	2	4	2	4	2	2	4	4	4	4	4	4	4	4	2	4	2	4
38	BICF2S23735615	4465077	1	1	1	1	1	1	1	1	1	1	1	1	3	1	1	1	1	1	3	1	1	1	3	1
38	BICF2P1193948	4477490	2	2	2	2	2	2	2	2	2	2	2	2	4	2	2	2	2	2	4	2	2	2	4	2
38	BICF2P125539	4488447	1	1	1	2	2	2	2	2	1	2	2	2	1	2	2	2	1	2	1	2	2	2	1	2
38	BICF2P432912	4503056	2	2	2	2	2	2	2	2	2	2	2	2	2	2	2	2	2	2	2	2	2	2	2	2
38	BICF2P1179997	4514787	1	3	1	3	1	3	1	3	1	3	3	3	0	0	1	1	1	3	1	1	1	3	1	3
38	BICF2S23715588	4539663	3	2	3	2	3	2	3	2	3	2	3	2	2	2	2	2	3	2	2	2	3	2	3	2
38	BICF2P695369	4551698	1	1	1	1	1	1	1	1	1	1	1	1	1	1	1	1	1	1	1	1	1	1	1	1
38	BICF2P1289943	4556602	4	4	4	4	4	4	4	4	4	4	4	4	4	4	4	4	4	4	4	4	4	4	4	4
38	BICF2P266901	4567786	4	4	4	4	4	4	4	4	4	4	4	4	1	4	4	4	4	4	1	4	4	4	1	4
38	BICF2P818055	4580772	3	3	3	3	1	3	1	3	1	3	1	3	1	3	3	3	3	3	1	3	1	3	1	1
38	BICF2P441571	4591223	1	1	1	1	1	1	1	1	1	1	1	1	3	1	1	1	1	1	3	1	1	1	3	1
38	BICF2P992587	4602519	1	1	1	1	1	1	1	1	1	1	1	1	3	1	1	1	1	1	3	1	1	1	3	1
38	BICF2S23516876	4616974	2	2	2	2	2	2	2	2	2	2	2	2	2	2	2	2	2	2	2	2	2	2	2	2
38	BICF2S2367914	4635452	4	4	4	4	4	4	4	4	4	4	4	4	4	4	4	4	4	4	4	4	4	4	4	4
38	BICF2P1006364	4650769	4	2	4	2	4	2	4	2	4	2	4	2	4	2	2	2	4	2	4	2	4	2	4	4
38	BICF2S23130312	4672890	1	1	4	1	4	1	4	1	1	1	1	1	0	0	4	4	4	1	4	1	4	1	1	1
38	BICF2S23114052	4682814	3	3	4	3	4	3	4	3	3	3	3	3	0	0	4	4	4	3	4	3	4	3	3	3
38	BICF2S23419399	4702046	2	2	2	2	2	2	2	2	2	2	2	2	2	2	2	2	2	2	2	2	2	2	2	2
38	BICF2S2398494	4709596	1	1	1	1	1	1	1	1	1	1	1	1	1	1	1	1	1	1	1	1	1	1	1	1
38	TIGRP2P426637_RS8810779	4731326	4	4	4	4	4	4	4	4	4	4	4	4	4	4	4	4	4	4	4	4	4	4	4	4
38	BICF2S22928627	4750885	1	4	1	4	1	4	1	4	1	4	1	1	4	4	4	4	1	4	4	4	4	4	1	4
38	BICF2S2313831	4756555	1	1	1	1	1	1	1	1	1	1	3	1	1	1	1	1	1	1	1	1	1	1	1	1
38	BICF2P733072	4773404	3	3	3	3	3	3	3	3	3	3	3	3	1	3	3	3	3	3	1	3	3	3	1	3
38	TIGRP2P426639_RS9059541	4775881	4	4	4	4	4	4	4	4	4	4	4	4	4	4	4	4	4	4	4	4	4	4	4	4
38	BICF2P680265	4790360	1	3	1	3	3	3	3	3	1	3	1	3	3	3	3	3	1	3	3	3	3	3	3	3
38	BICF2P790913	4797407	1	3	1	3	3	3	3	3	1	3	1	3	3	3	3	3	1	3	3	3	3	3	3	3
38	BICF2S23329824	4817385	2	2	2	2	2	2	2	2	2	2	2	2	2	2	2	2	2	2	2	2	4	2	2	2
38	BICF2S23654380	4823066	2	2	2	2	2	2	2	2	4	2	2	2	4	2	2	2	2	2	4	2	4	2	4	2
38	BICF2S2293688	4831886	4	4	4	4	4	4	4	4	3	4	4	4	3	4	4	4	4	4	3	4	3	4	4	4
38	BICF2P215125	4847947	1	1	1	1	1	1	1	1	1	1	1	1	1	1	1	1	1	1	1	1	0	0	1	1
38	BICF2P974846	4871048	1	1	1	1	1	1	1	1	1	1	1	1	1	1	1	1	1	1	1	1	1	1	1	1
38	BICF2S23237038	4885582	4	3	3	3	3	3	3	3	3	3	4	3	3	3	3	3	3	3	3	3	3	3	3	3
38	BICF2S23237658	4889417	4	4	4	4	4	4	4	4	4	4	2	4	4	4	4	4	4	4	4	4	4	4	4	4
38	BICF2S23226866	4910257	3	3	3	3	3	3	3	3	3	3	1	3	3	3	3	3	3	3	3	3	3	3	3	3
38	BICF2P262339	4929356	4	4	4	4	4	4	4	4	4	4	2	4	0	0	4	4	4	4	4	4	0	0	4	4
38	BICF2P212835	4944565	3	3	3	3	3	3	3	3	3	3	1	3	3	3	3	3	3	3	3	3	3	3	3	3
38	BICF2P1069634	4952324	1	1	1	1	1	1	1	1	1	1	4	1	1	1	1	1	1	1	1	1	1	1	1	1
38	BICF2S23653430	4959639	3	3	3	3	2	3	2	3	2	3	2	3	3	3	3	3	3	3	3	3	3	3	2	3
38	BICF2P216289	4970621	4	4	4	4	1	4	1	4	1	1	1	4	0	0	4	4	4	4	1	4	1	4	1	4
38	BICF2S23755111	4993593	4	4	4	4	4	4	4	4	4	4	4	4	4	4	4	4	4	4	4	4	4	4	4	4
38	BICF2P49049	5015289	2	2	2	2	2	2	2	2	4	2	2	2	0	0	2	2	2	2	4	2	0	0	2	2
38	BICF2S22925108	5024376	2	2	4	2	4	2	4	2	4	2	2	2	4	4	4	4	4	2	4	4	4	2	4	2
38	BICF2P673967	5030944	3	3	3	3	3	3	3	3	1	3	3	3	1	3	3	3	3	3	1	3	3	3	3	3
38	BICF2P246565	5038880	4	4	2	4	2	4	2	4	4	4	4	4	2	4	2	2	2	4	2	4	2	4	2	4
38	BICF2P181135	5057888	1	3	1	3	3	3	3	3	3	3	3	3	3	3	3	3	1	3	3	3	1	3	3	3
38	BICF2S23531103	5062046	3	3	3	3	3	3	3	3	1	3	3	3	1	3	3	3	3	3	1	3	3	3	3	3
38	BICF2P717226	5062777	4	3	3	3	4	3	4	3	4	4	4	3	4	3	3	3	3	3	4	3	3	3	4	3
38	BICF2P717219	5063252	4	4	4	4	4	4	4	4	2	4	4	4	2	4	4	4	4	4	2	4	4	4	4	4
38	BICF2S23420370	5073866	3	3	3	3	3	3	3	3	1	3	3	3	1	3	3	3	3	3	1	3	3	3	3	3
38	BICF2P324062	5085047	3	3	3	3	3	3	3	3	1	3	3	3	1	3	3	3	3	3	1	3	3	3	3	3
38	BICF2P295727	5097165	1	4	1	4	4	4	4	4	4	4	4	4	4	4	4	4	1	4	4	4	1	4	4	4
38	BICF2P729953	5114819	3	3	3	1	1	1	1	1	3	1	1	1	3	1	1	1	3	1	3	1	3	1	1	1
38	BICF2P442080	5123711	1	1	1	1	1	1	1	1	4	1	1	1	4	1	1	1	1	1	4	1	1	1	1	1
38	BICF2S22950339	5151783	4	3	4	3	3	3	3	3	4	3	4	3	4	3	3	3	4	3	4	3	3	3	3	3
38	BICF2P1443632	5169047	4	4	4	4	4	4	4	4	1	4	4	4	0	0	4	4	4	4	4	4	4	4	4	4
38	BICF2P1060340	5179017	1	1	1	1	1	1	1	1	1	1	1	1	1	1	1	1	1	1	1	1	1	1	1	1
38	BICF2P1220573	5188886	2	3	2	3	3	3	3	3	3	3	2	3	3	3	3	3	2	3	3	3	3	3	3	3
38	BICF2P481310	5210374	1	3	1	3	1	3	3	3	3	3	1	3	3	3	3	3	1	3	3	3	1	3	3	3
38	BICF2S23318939	5213376	3	3	3	3	3	3	3	3	3	3	1	3	3	3	3	3	3	3	3	3	3	3	3	3
38	BICF2P880981	5223304	2	2	2	2	2	2	2	2	4	2	2	2	0	0	2	2	2	2	2	2	2	2	2	2
38	BICF2P1340192	5235074	4	4	4	4	4	4	4	4	2	4	4	4	4	4	4	4	4	4	4	4	4	4	4	4
38	BICF2P130189	5248337	3	3	3	1	1	1	1	1	3	1	3	1	3	1	1	1	3	1	3	1	1	1	1	1
38	BICF2P168059	5259282	2	2	2	4	4	4	4	4	2	4	2	4	2	4	4	4	2	4	2	4	4	4	4	4
38	BICF2P279820	5277420	3	3	2	3	2	3	2	3	2	3	3	3	2	3	2	2	2	3	2	3	2	3	2	3
38	BICF2P241944	5284946	3	3	3	3	3	3	3	3	1	3	3	3	3	3	3	3	3	3	3	3	3	3	3	3
38	BICF2P704389	5297938	1	1	1	1	1	1	1	1	1	1	1	1	1	1	1	1	1	1	1	1	1	1	1	1
38	BICF2P311457	5308661	3	3	1	3	1	3	1	3	1	3	1	3	1	3	1	1	1	3	1	3	1	3	1	3
38	BICF2P984275	5315589	4	4	4	2	2	2	2	2	2	2	2	2	4	2	2	2	4	2	4	2	4	2	2	2
38	BICF2P1188511	5336588	4	2	4	2	4	2	4	2	4	2	4	4	2	2	2	2	4	2	2	2	4	2	4	2
38	BICF2P111950	5342220	4	4	4	4	4	4	4	4	4	4	4	4	4	4	4	4	4	4	4	4	4	4	4	4
38	BICF2S23448823	5354573	2	4	4	4	4	4	4	4	4	4	4	4	2	4	4	4	4	4	2	4	4	4	4	4
38	BICF2S2395426	5372416	3	3	3	3	3	3	3	3	3	3	3	3	3	3	3	3	3	3	3	3	3	3	3	3
38	BICF2S23050619	5398050	4	4	4	4	4	4	4	4	4	4	2	4	4	4	4	4	4	4	4	4	2	4	4	4
38	BICF2S23524404	5417824	3	3	3	3	3	3	3	3	3	3	3	3	3	3	3	3	3	3	3	3	1	3	3	3
38	BICF2P1137258	5419644	1	1	1	1	1	1	1	1	1	1	1	1	1	1	1	1	1	1	1	1	1	1	1	1
38	BICF2P1470895	5429705	3	3	3	3	3	3	3	3	3	3	3	3	3	3	3	3	3	3	3	3	3	3	3	3
38	BICF2P949199	5442007	3	3	3	3	1	3	1	3	1	1	1	3	3	3	3	3	3	3	3	3	3	3	1	3
38	BICF2P1049219	5459096	4	3	3	3	3	3	3	3	3	3	4	3	4	3	3	3	3	3	4	3	3	3	3	3
38	BICF2P1296979	5474088	2	4	4	4	4	4	4	4	4	4	4	4	2	4	4	4	4	4	2	4	2	4	4	4
38	BICF2P496614	5494214	4	2	2	2	4	2	4	2	4	4	4	2	4	2	2	2	2	2	4	2	2	2	4	2
38	BICF2P525223	5502303	4	2	4	2	2	2	2	2	2	2	2	2	2	2	2	2	4	2	2	2	4	2	2	2
38	BICF2P1318791	5511083	1	1	1	1	1	1	1	1	3	1	1	1	1	1	1	1	1	1	1	1	1	1	1	1
38	BICF2S2453240	5527692	3	3	3	3	3	3	3	3	3	3	3	3	3	3	3	3	3	3	3	3	3	3	3	3
38	BICF2S23151931	5542248	1	1	1	1	1	1	1	1	1	1	1	1	1	1	1	1	1	1	1	1	1	1	1	1
38	BICF2P1279615	5562050	1	1	1	1	1	1	1	1	1	1	1	1	1	1	1	1	1	1	1	1	1	1	1	1
38	BICF2P280626	5570811	4	2	2	2	4	2	4	2	4	4	4	4	0	0	2	2	2	2	4	2	4	2	4	2
38	BICF2S23355303	5590613	1	1	1	1	1	1	1	1	1	1	1	1	1	1	1	1	1	1	1	1	1	1	1	1
38	BICF2P1246190	5599810	1	3	3	3	3	3	3	3	1	1	3	3	1	3	3	3	3	3	1	3	3	3	3	3
38	BICF2S23440069	5607426	1	3	1	3	3	3	3	3	3	3	3	3	3	3	3	3	1	3	3	3	3	3	3	3
38	BICF2S23017935	5618591	2	4	2	4	4	4	4	4	4	4	2	4	4	4	4	4	4	4	4	4	4	4	4	4
38	BICF2S23059224	5626055	2	4	2	4	4	4	4	4	4	4	2	4	4	4	4	4	4	4	4	4	4	4	4	4
38	BICF2S23143320	5637193	2	4	2	4	4	4	4	4	4	4	4	4	4	4	4	4	4	4	4	4	4	4	4	4
38	BICF2P1182782	5656982	1	1	3	1	3	1	3	1	1	1	3	1	3	1	3	3	3	1	3	1	3	1	0	0
38	BICF2P608794	5662178	3	3	3	3	1	3	1	3	1	3	1	3	3	3	3	3	3	3	3	3	3	3	0	0
38	BICF2P1188385	5673136	3	1	3	1	3	1	3	1	3	1	3	1	1	1	1	1	1	1	1	1	1	1	3	1
38	BICF2P527070	5686455	1	3	3	3	1	3	1	3	1	1	1	3	1	3	3	3	1	3	1	3	3	3	1	3
38	BICF2P334753	5703054	3	3	1	3	1	3	1	3	3	3	3	3	1	3	1	1	1	3	1	3	1	3	1	3
38	BICF2S2291057	5714914	3	4	4	4	4	4	4	4	3	4	4	4	3	4	4	4	3	4	3	4	3	4	4	4
38	BICF2P1372584	5718774	2	2	2	2	2	2	2	2	4	2	2	2	4	2	2	2	4	2	4	2	4	2	2	2
38	BICF2P811230	5737876	4	4	4	4	4	4	4	4	3	4	4	4	4	4	4	4	3	4	4	4	4	4	4	4
38	BICF2S23639625	5745676	3	3	3	3	3	3	3	3	3	3	3	3	3	3	3	3	3	3	3	3	3	3	3	3
38	BICF2P507499	5761072	2	4	4	4	4	4	4	4	2	4	4	4	2	4	4	4	2	4	2	4	2	4	4	4
38	BICF2P282721	5764226	3	4	3	4	3	4	3	4	3	4	3	3	3	4	4	4	4	4	3	4	4	4	3	4
38	BICF2S23427208	5777829	2	2	2	2	2	2	2	2	2	2	2	2	2	2	2	2	2	2	2	2	2	2	2	2
38	BICF2P473263	5788285	1	3	1	3	3	3	3	3	1	3	1	3	1	3	3	3	1	3	1	3	3	3	3	3
38	BICF2P693451	5798556	4	2	4	2	2	2	2	2	4	2	4	2	4	2	2	2	4	2	4	2	2	2	2	2
38	BICF2P219787	5814693	3	2	3	2	2	2	2	2	3	2	3	2	3	2	2	2	3	2	3	2	2	2	2	2
38	BICF2P106784	5830995	1	1	1	1	1	1	1	1	1	1	1	1	1	1	1	1	1	1	1	1	1	1	1	1
38	CHR38_5837950	5837950	2	4	2	4	2	4	2	4	2	2	2	4	2	4	4	4	2	4	2	4	4	4	0	0
38	TIGRP2P426655_RS8888776	5850748	1	1	1	1	1	1	1	1	1	1	1	1	1	1	1	1	1	1	1	1	1	1	1	1
38	CHR38_5852922	5852922	4	4	4	4	4	4	4	4	4	4	4	4	4	4	4	4	4	4	4	4	2	4	4	4
38	G1506F54S85	5855835	2	2	2	2	2	2	2	2	2	2	2	2	2	2	2	2	2	2	2	2	2	2	2	2
38	CHR38_5865302	5865302	3	3	3	3	3	3	3	3	3	3	3	3	3	3	3	3	3	3	3	3	3	3	3	3
38	CHR38_5874885	5874885	1	1	1	1	1	1	1	1	1	1	1	1	1	1	1	1	1	1	1	1	1	1	1	1
38	BICF2S2353610	5882429	3	1	3	1	3	1	3	1	3	3	3	1	3	1	1	1	3	1	3	1	1	1	3	1
38	BICF2S23021305	5901847	1	1	1	1	1	1	1	1	1	1	1	1	1	1	1	1	1	1	1	1	2	1	1	1
38	BICF2S2442969	5944641	3	1	1	1	1	1	1	1	3	1	1	1	3	1	1	1	3	1	3	1	1	1	1	1
38	BICF2P893608	5950581	2	2	2	2	4	2	4	2	4	2	4	4	2	2	2	2	2	2	2	2	4	2	4	2
38	BICF2P1284255	5962004	3	3	3	3	3	3	3	3	3	3	3	3	3	3	3	3	3	3	3	3	3	3	3	3
38	CHR38_5984417	5984417	4	2	2	2	4	2	4	2	4	2	4	2	0	0	2	2	2	2	4	2	4	2	4	2
38	BICF2P357076	5990732	4	4	4	4	4	4	4	4	4	4	4	4	4	4	4	4	4	4	4	4	4	4	4	4
38	BICF2P873596	6001839	2	2	2	2	2	2	2	2	2	2	2	2	2	2	2	2	2	2	2	2	2	2	2	2
38	CHR38_6003716	6003716	2	2	2	2	2	2	2	2	2	2	2	2	2	2	2	2	2	2	2	2	4	2	2	2
38	BICF2S22943150	6014290	3	3	3	3	1	3	1	3	1	3	1	1	3	3	3	3	3	3	3	3	3	3	1	3
38	BICF2S23439970	6031450	1	1	1	1	4	1	4	1	4	1	4	4	1	1	1	1	1	1	1	1	1	1	4	1
38	CHR38_6044825	6044825	3	3	3	3	1	3	1	3	1	3	1	1	3	3	3	3	3	3	3	3	3	3	1	3
38	CHR38_6046955	6046955	4	4	4	4	4	4	4	4	4	4	4	4	4	4	4	4	4	4	4	4	4	4	4	4
38	BICF2P1166441	6067044	4	4	4	4	4	4	4	4	4	4	4	4	4	4	4	4	4	4	4	4	4	4	4	4
38	BICF2P1429874	6080765	3	3	3	3	3	3	3	3	1	3	3	3	3	3	3	3	1	3	3	3	3	3	3	3
38	TIGRP2P426660_RS9115095	6085619	3	3	3	3	3	3	3	3	3	3	3	3	3	3	3	3	3	3	3	3	3	3	3	3
38	BICF2P1190150	6104939	1	1	1	1	2	1	2	1	2	1	2	2	1	1	1	1	1	1	1	1	1	1	2	1
38	BICF2S23426806	6117822	2	2	2	2	2	2	2	2	2	2	2	2	2	2	2	2	2	2	2	2	2	2	2	2
38	BICF2P671844	6142106	1	1	3	1	3	1	3	1	3	3	3	1	1	1	1	1	3	1	1	1	1	1	3	1
38	BICF2P671850	6142499	3	3	3	3	3	3	3	3	4	3	3	3	0	0	3	3	0	0	3	3	0	0	3	3
38	TIGRP2P426663_RS8940660	6144727	3	3	3	3	3	3	3	3	3	3	3	3	3	3	3	3	3	3	3	3	3	3	3	3
38	BICF2P583256	6155982	2	4	4	4	4	4	4	4	4	4	2	4	2	4	4	4	4	4	2	4	2	4	4	4
38	BICF2P176042	6174491	1	1	1	1	3	1	3	1	3	1	3	1	1	1	1	1	1	1	1	1	1	1	3	1
38	CHR38_6182161	6182161	3	1	1	1	3	1	3	1	3	1	3	1	3	1	1	1	1	1	3	1	1	1	3	1
38	BICF2P1122989	6187542	1	2	1	2	1	2	1	2	1	2	1	2	0	0	2	2	2	2	1	2	2	2	1	2
38	CHR38_6198242	6198242	2	1	1	1	2	1	2	1	2	2	2	1	2	1	1	1	2	1	2	1	1	1	2	1
38	CHR38_6198474	6198474	2	2	2	2	2	2	2	2	2	2	2	2	2	2	2	2	2	2	2	2	2	2	2	2
38	CHR38_6199157	6199157	1	3	3	3	3	3	3	3	1	3	3	3	1	3	3	3	1	3	1	3	3	3	3	3
38	CHR38_6200001	6200001	2	2	2	2	2	2	2	2	2	2	4	2	2	2	2	2	2	2	2	2	4	2	2	2
38	CHR38_6200142	6200142	3	1	3	1	1	1	1	1	3	1	1	1	3	1	1	1	3	1	3	1	1	1	1	1
38	CHR38_6200282	6200282	1	1	1	1	1	1	1	1	1	1	1	1	1	1	1	1	1	1	1	1	1	1	1	1
38	BICF2P122832	6201535	1	1	1	1	0	0	1	1	1	1	1	1	1	1	1	1	1	1	1	1	1	1	0	0
38	CHR38_6207059	6207059	3	3	3	3	3	3	3	3	3	3	3	3	3	3	3	3	3	3	3	3	3	3	3	3
38	CHR38_6213731	6213731	4	4	4	4	4	4	4	4	4	4	2	4	4	4	4	4	4	4	4	4	2	4	4	4
38	CHR38_6223259	6223259	1	1	1	1	1	1	1	1	1	1	1	1	1	1	1	1	1	1	1	1	1	1	1	1
38	BICF2S23442838	6231491	1	1	1	1	1	1	1	1	1	1	1	1	1	1	1	1	1	1	1	1	4	1	1	1
38	BICF2S23125258	6235947	3	3	3	3	3	3	3	3	3	3	3	3	3	3	3	3	3	3	3	3	3	3	3	3
38	BICF2P1132049	6256268	1	1	1	1	1	1	1	1	1	1	1	1	1	1	1	1	1	1	1	1	1	1	1	1
38	BICF2P293655	6259061	1	1	1	1	1	1	1	1	3	1	1	1	1	1	1	1	1	1	1	1	1	1	1	1
38	BICF2S2411443	6279663	4	4	4	4	1	4	1	4	1	4	1	4	4	4	4	4	4	4	4	4	4	4	1	4
38	BICF2S23651555	6283721	1	1	1	1	1	1	1	1	1	1	1	1	1	1	1	1	1	1	1	1	1	1	1	1
38	CHR38_6288389	6288389	3	3	3	3	3	3	3	3	3	3	3	3	3	3	3	3	3	3	3	3	3	3	3	3
38	CHR38_6289433	6289433	2	2	2	2	2	2	2	2	2	2	2	2	2	2	2	2	2	2	2	2	2	2	2	2
38	CHR38_6291494	6291494	2	2	2	2	2	2	2	2	2	2	2	2	2	2	2	2	2	2	2	2	2	2	2	2
38	BICF2S23620785	6302197	2	2	2	2	2	2	2	2	2	2	2	2	2	2	2	2	4	2	2	2	4	2	2	2
38	BICF2P573383	6316771	1	1	1	1	1	1	1	1	1	1	1	1	1	1	1	1	1	1	1	1	1	1	1	1
38	BICF2P113769	6334670	2	2	1	2	2	2	2	2	2	2	2	2	2	2	2	2	2	2	2	2	2	2	2	2
38	BICF2P1043205	6339166	4	4	4	4	4	4	4	4	4	4	4	4	4	4	4	4	4	4	4	4	4	4	4	4
38	BICF2P560251	6356909	4	2	4	4	4	2	4	2	2	2	2	2	0	0	4	4	4	2	4	2	4	2	4	2
38	BICF2P682900	6363774	4	2	4	2	4	2	4	2	2	2	2	2	0	0	4	4	4	4	4	2	4	2	0	0
38	CHR38_6372033	6372033	3	3	3	3	3	3	3	3	3	3	3	3	3	3	3	3	3	3	3	3	3	3	3	3
38	BICF2S23136312	6374437	1	1	3	1	1	1	1	1	1	1	1	1	1	1	1	1	1	1	1	1	1	1	1	1
38	BICF2S2335501	6390250	1	3	3	3	3	3	3	3	3	3	1	3	3	3	3	3	3	3	3	3	3	3	3	3
38	BICF2P149980	6404306	1	1	1	1	1	1	1	1	1	1	1	1	1	1	1	1	1	1	1	1	1	1	1	1
38	BICF2P123694	6429316	4	4	2	4	2	4	2	4	2	4	2	2	2	4	4	4	4	4	2	4	4	4	0	0
38	BICF2P446290	6433635	3	1	3	1	3	1	3	1	3	3	3	3	3	1	1	1	3	1	3	1	1	1	0	0
38	BICF2P1120395	6445543	4	4	4	4	4	4	4	4	4	4	4	4	2	4	4	4	4	4	2	4	2	4	4	4
38	BICF2S24413821	6484596	4	4	4	4	4	4	4	4	4	4	4	4	4	4	4	4	4	4	4	4	4	4	4	4
38	BICF2P5470	6497044	4	4	4	4	4	4	4	4	4	4	1	4	4	4	4	4	4	4	4	4	4	4	4	4
38	BICF2P180753	6501033	3	3	3	3	3	3	3	3	3	3	1	3	1	3	3	3	3	3	1	3	3	3	3	3
38	BICF2S23051459	6516171	3	3	3	3	3	3	3	3	3	3	1	3	3	3	3	3	3	3	3	3	3	3	3	3
38	BICF2P752240	6532913	3	3	3	3	1	3	1	3	1	1	1	3	1	3	3	3	1	3	1	3	3	3	0	0
38	BICF2P729153	6536834	4	4	4	4	4	4	4	4	4	4	4	4	4	4	4	4	4	4	4	4	4	4	4	4
38	BICF2P933195	6547948	4	3	3	3	3	3	3	3	3	3	4	3	4	3	3	3	3	3	4	3	3	3	3	3
38	CHR38_6562600	6562600	1	1	1	1	3	1	3	1	3	1	3	1	1	1	1	1	3	1	1	1	1	1	3	1
38	BICF2P1181609	6565955	1	1	1	1	1	1	1	1	1	1	3	1	1	1	1	1	1	1	1	1	1	1	1	1
38	BICF2S2314646	6572316	3	3	3	3	3	3	3	3	3	3	3	3	3	3	3	3	3	3	3	3	3	3	3	3
38	BICF2P469420	6587080	3	3	1	3	3	3	3	3	3	3	1	3	3	3	3	3	3	3	3	3	3	3	3	3
38	BICF2S23029730	6593136	3	3	1	3	3	3	3	3	3	3	1	3	3	3	3	3	3	3	3	3	3	3	3	3
38	BICF2P1177321	6603210	4	4	4	4	4	4	4	4	4	4	2	4	2	4	4	4	4	4	2	4	2	4	4	4
38	BICF2P1130962	6617629	3	3	3	3	3	3	3	3	3	3	1	3	1	3	3	3	3	3	1	3	1	3	3	3
38	BICF2P786342	6626711	1	1	1	1	1	1	1	1	1	1	3	1	1	1	1	1	1	1	1	1	1	1	1	1
38	BICF2P462892	6640679	2	1	2	1	2	1	2	1	1	1	1	1	2	1	2	2	2	1	2	1	2	1	2	1
38	BICF2P1464640	6654976	2	2	2	2	2	2	2	2	2	2	4	2	4	2	2	2	2	2	4	2	4	2	2	2
38	BICF2S2396093	6668304	2	2	2	2	2	2	2	2	4	2	4	2	4	2	2	2	2	2	4	2	4	2	2	2
38	BICF2P199754	6673501	2	2	2	2	2	2	2	2	3	2	3	2	3	2	2	2	2	2	3	2	3	2	2	2
38	BICF2P661981	6684242	3	3	3	3	1	3	1	3	1	1	1	1	3	3	3	3	1	3	3	3	3	3	1	3
38	BICF2P726476	6698245	4	2	2	2	4	2	4	2	4	2	4	2	4	2	2	2	2	2	4	2	2	2	4	2
38	BICF2P1241606	6709288	1	2	1	2	1	2	1	2	1	1	1	2	1	2	2	2	2	2	1	2	2	2	1	2
38	BICF2P1291613	6723279	3	3	3	3	3	3	3	3	3	3	1	3	3	3	3	3	3	3	3	3	3	3	3	3
38	CHR38_6726412	6726412	3	3	3	3	3	3	3	3	3	3	1	3	3	3	3	3	3	3	3	3	1	3	3	3
38	BICF2S23521957	6726932	4	4	4	4	4	4	4	4	4	4	2	4	0	0	4	4	4	4	4	4	0	0	4	4
38	CHR38_6728460	6728460	1	1	3	1	1	1	1	1	3	1	3	1	3	1	1	1	1	1	3	1	1	1	1	1
38	CHR38_6730036	6730036	4	4	4	4	4	4	4	4	4	4	4	4	4	4	4	4	4	4	4	4	4	4	4	4
38	CHR38_6730224	6730224	1	1	1	1	1	1	1	1	1	1	1	1	1	1	1	1	1	1	1	1	1	1	1	1
38	BICF2P754355	6735109	1	3	3	3	3	3	3	3	3	3	3	3	3	3	3	3	1	3	3	3	3	3	3	3
38	BICF2S23517260	6741090	2	1	1	1	1	1	1	1	1	1	2	1	1	1	1	1	2	1	1	1	1	1	1	1
38	BICF2S23553722	6766222	3	1	1	1	1	1	1	1	1	1	3	1	1	1	1	1	1	1	1	1	1	1	1	1
38	BICF2S2369920	6781157	1	3	1	3	3	3	3	3	3	3	1	3	1	3	3	3	3	3	1	3	3	3	3	3
38	BICF2S23454532	6787026	4	2	2	2	2	2	2	2	2	2	4	2	2	2	2	2	2	2	2	2	2	2	2	2
38	BICF2P22450	6802997	1	1	1	1	1	1	1	1	1	1	1	1	1	1	1	1	1	1	1	1	1	1	1	1
38	BICF2P1107176	6810260	3	3	3	3	3	3	3	3	3	3	3	3	3	3	3	3	3	3	3	3	3	3	3	3
38	BICF2S2352573	6823981	4	4	1	4	1	4	1	4	1	4	1	4	1	4	4	4	1	4	1	4	4	4	1	4
38	BICF2S23759363	6843695	1	1	1	1	1	1	1	1	1	1	1	1	1	1	1	1	3	1	1	1	3	1	1	1
38	TIGRP2P426678_RS9091669	6862479	3	3	3	3	3	3	3	3	3	3	3	3	3	3	3	3	3	3	3	3	3	3	3	3
38	BICF2S23723386	6869895	2	2	2	2	2	2	2	2	2	2	2	2	2	2	2	2	2	2	2	2	4	2	2	2
38	BICF2P597226	6894519	3	3	3	3	3	3	3	3	3	3	3	3	3	3	3	3	3	3	3	3	3	3	3	3
38	BICF2P348798	6902790	1	1	1	1	1	1	1	1	1	1	1	1	1	1	1	1	1	1	1	1	1	1	1	1
38	BICF2P1359982	6919643	4	2	4	2	2	2	2	2	2	2	4	2	4	2	2	2	2	2	4	2	4	2	2	2
38	BICF2P581902	6935649	2	2	0	0	2	2	2	2	2	2	0	0	4	2	2	2	0	0	0	0	4	2	2	2
38	BICF2S2359571	6942465	4	4	2	4	4	4	4	4	4	4	2	4	2	4	4	4	4	4	2	4	2	4	4	4
38	BICF2S22926384	6954714	4	4	4	4	4	4	4	4	4	4	4	4	4	4	4	4	2	4	4	4	4	4	4	4
38	BICF2S23715606	6968861	3	3	1	3	3	3	3	3	3	3	3	3	1	3	3	3	3	3	1	3	3	3	3	3
38	BICF2P1179733	6990679	1	1	1	1	1	1	1	1	1	1	3	1	1	1	1	1	3	1	1	1	1	1	1	1
38	BICF2P159001	6994021	3	3	3	3	3	3	3	3	3	3	1	3	3	3	3	3	3	3	3	3	3	3	3	3
38	BICF2P1108266	7006946	4	1	4	1	4	1	4	1	4	1	4	1	4	1	1	1	4	1	4	1	1	1	4	1
38	BICF2S23716894	7018715	4	4	4	4	4	4	4	4	4	4	4	4	4	4	4	4	4	4	4	4	0	0	4	4
38	BICF2P1153329	7028683	3	3	3	3	3	3	3	3	3	3	1	3	3	3	3	3	3	3	3	3	3	3	3	3
38	BICF2P574204	7040264	4	4	4	4	4	4	4	4	4	4	2	4	0	0	4	4	4	4	4	4	0	0	4	4
38	BICF2P238121	7061058	2	2	2	2	2	2	2	2	2	2	4	2	2	2	2	2	2	2	2	2	2	2	2	2
38	BICF2S23539029	7073852	3	1	3	1	1	1	1	1	1	1	3	1	0	0	1	1	3	1	3	1	1	1	1	1
38	BICF2P571197	7107440	3	1	1	1	3	1	3	1	3	1	3	3	0	0	1	1	3	1	1	1	1	1	3	1
38	BICF2P210587	7110852	1	1	1	1	1	1	1	1	1	1	1	1	1	1	1	1	1	1	1	1	1	1	1	1
38	BICF2S23536647	7125325	2	2	4	2	4	2	4	2	4	2	4	2	4	2	2	2	4	2	4	2	4	2	0	0
38	BICF2S2337821	7133305	1	1	3	1	3	1	3	1	3	1	3	1	3	1	1	1	3	1	3	1	3	1	3	1
38	BICF2P314328	7146950	4	4	4	4	4	4	4	4	4	4	1	4	4	4	4	4	4	4	4	4	4	4	4	4
38	BICF2P409436	7182191	1	1	3	1	3	1	3	1	3	1	1	1	3	1	3	3	3	1	3	1	3	1	3	1
38	BICF2P469935	7189553	2	2	4	2	4	2	4	2	4	2	2	2	4	2	4	4	4	2	4	2	4	2	4	2
38	BICF2P711346	7205321	3	3	3	3	3	3	3	3	3	3	3	3	3	3	3	3	3	3	3	3	3	3	3	3
38	BICF2P221707	7214199	3	3	3	3	3	3	3	3	3	3	3	3	0	0	3	3	3	3	3	3	3	3	3	3
38	BICF2P792904	7226994	2	2	2	2	2	2	2	2	2	2	2	2	2	2	2	2	2	2	2	2	2	2	2	2
38	BICF2P5085	7251608	4	4	4	4	4	4	4	4	4	4	4	4	4	4	4	4	4	4	4	4	4	4	4	4
38	BICF2P998550	7258285	3	3	3	3	1	3	1	3	1	3	1	1	3	3	3	3	3	3	3	3	3	3	1	3
38	BICF2P363248	7272383	3	3	3	3	1	3	1	3	1	3	1	1	3	3	3	3	3	3	3	3	1	3	1	3
38	BICF2P518407	7289355	4	2	2	2	4	2	4	2	4	2	4	2	2	2	2	2	2	2	2	2	4	2	4	2
38	BICF2S22949877	7301726	4	3	3	3	4	3	4	3	4	3	4	4	3	3	3	3	3	3	3	3	3	3	4	3
38	BICF2P255240	7309363	1	1	1	1	1	1	1	1	1	1	1	1	1	1	1	1	1	1	1	1	2	1	1	1
38	BICF2P98270	7317753	4	4	2	4	4	4	4	4	4	4	2	4	2	2	4	4	4	4	2	4	4	4	4	4
38	BICF2P111647	7328263	4	1	4	1	1	1	1	1	1	1	1	1	4	1	1	1	4	1	4	1	1	1	1	1
38	BICF2P1080166	7343743	2	2	2	2	2	2	2	2	2	2	2	2	2	2	2	2	2	2	2	2	2	2	2	2
38	BICF2P818576	7356214	2	2	2	2	2	2	2	2	2	2	2	2	2	2	2	2	2	2	2	2	2	2	2	2
38	BICF2P405668	7368284	4	4	4	4	4	4	4	4	4	4	4	4	4	4	4	4	4	4	4	4	4	4	4	4
38	BICF2P135064	7378867	3	1	3	1	1	1	1	1	1	1	3	1	3	1	1	1	3	1	3	1	3	1	1	1
38	BICF2P547958	7385979	2	2	4	2	2	2	2	2	2	2	4	2	0	0	2	2	2	2	4	2	4	2	2	2
38	BICF2S23530858	7406228	4	4	2	4	4	4	4	4	4	4	4	4	0	0	4	4	4	4	2	4	2	4	4	4
38	BICF2S2322071	7409239	1	1	3	1	3	1	3	1	3	1	3	1	3	1	1	1	1	1	3	1	1	1	3	1
38	BICF2S23150877	7421756	2	1	2	1	2	1	2	1	2	1	2	1	2	1	2	2	2	1	2	1	2	1	2	1
38	BICF2P1089064	7432429	2	2	4	4	4	4	4	4	4	4	2	4	0	0	4	4	2	4	4	4	2	4	4	4
38	BICF2P68786	7444951	2	2	0	0	2	2	2	2	2	2	1	2	2	2	2	2	2	2	2	2	1	2	2	2
38	BICF2P475825	7464877	3	3	1	3	3	3	3	3	3	3	3	3	0	0	3	3	3	3	1	3	1	3	3	3
38	BICF2S23160220	7471166	2	4	4	4	2	4	2	4	2	4	2	4	0	0	4	4	2	4	4	4	4	4	2	4
38	BICF2P720817	7483294	2	4	4	4	4	4	4	4	4	4	4	4	4	4	4	4	4	4	4	4	4	4	4	4
38	BICF2S23146737	7498875	4	4	2	4	2	4	2	4	2	4	2	4	2	4	2	2	2	4	2	4	2	4	2	4
38	BICF2P687094	7500280	2	2	4	2	4	2	4	2	4	2	4	2	4	2	4	4	4	2	4	2	4	2	4	2
38	BICF2P240997	7515329	4	4	4	4	4	4	4	4	4	4	4	4	4	4	4	4	4	4	4	4	4	4	4	4
38	BICF2P635619	7543259	2	2	4	2	4	2	4	2	4	2	4	2	4	2	2	2	2	2	4	2	4	2	4	2
38	BICF2P1102354	7557114	2	3	3	3	2	3	2	3	2	3	2	3	3	3	3	3	2	3	3	3	3	3	2	3
38	BICF2S23327915	7572516	1	1	1	1	1	1	1	1	1	1	1	1	1	1	1	1	1	1	1	1	1	1	1	1
38	BICF2P355353	7591364	3	3	3	3	3	3	3	3	3	3	3	3	3	3	3	3	3	3	3	3	0	0	3	3
38	BICF2P949045	7595742	4	4	4	4	4	4	4	4	4	4	3	4	4	4	4	4	4	4	4	4	4	4	4	4
38	BICF2P1353399	7609346	4	4	3	4	3	4	3	4	3	4	3	3	3	4	4	4	4	4	3	4	4	4	3	4
38	BICF2P285054	7622207	3	4	4	4	4	4	4	4	4	4	4	4	4	4	4	4	3	4	4	4	3	4	4	4
38	BICF2P1084334	7637658	2	4	4	4	4	4	4	4	4	4	4	4	0	0	4	4	2	4	4	4	2	4	4	4
38	BICF2P1084332	7639290	1	1	1	1	1	1	1	1	1	1	1	1	1	1	1	1	1	1	1	1	1	1	1	1
38	BICF2P246699	7658092	4	2	2	2	2	2	2	2	2	2	2	2	4	2	2	2	4	2	2	2	4	2	2	2
38	BICF2P455834	7672093	4	3	3	3	3	3	3	3	3	3	4	3	3	3	3	3	4	3	3	3	3	3	3	3
38	BICF2P360785	7673578	2	1	1	1	1	1	1	1	1	1	2	1	0	0	1	1	2	1	1	1	1	1	1	1
38	BICF2P235721	7694210	3	1	3	1	3	1	3	1	3	3	3	3	3	1	1	1	1	1	3	1	1	1	0	0
38	BICF2P1130373	7702934	3	3	3	3	3	3	3	3	3	3	3	3	3	3	3	3	3	3	3	3	4	3	3	3
38	BICF2P987235	7713665	3	3	2	3	2	3	2	3	2	3	2	3	2	3	3	3	3	3	2	3	2	3	0	0
38	BICF2S22961347	7728891	4	4	4	4	2	4	2	4	2	4	2	4	4	4	4	4	4	4	4	4	4	4	2	4
38	BICF2P942786	7747596	3	3	3	3	3	3	3	3	3	3	3	3	3	3	3	3	3	3	3	3	1	3	3	3
38	CHR38_7758818	7758818	2	2	2	2	2	2	2	2	2	2	4	2	2	2	2	2	2	2	2	2	2	2	0	0
38	BICF2P1325038	7760745	4	4	4	4	4	4	4	4	4	4	3	4	4	4	4	4	4	4	4	4	4	4	4	4
38	CHR38_7771126	7771126	2	2	1	2	2	2	2	2	2	2	2	2	1	2	2	2	2	2	0	0	2	2	2	2
38	BICF2P466301	7777981	2	2	2	2	2	2	2	2	2	2	2	2	1	2	2	2	2	2	2	2	0	0	2	2
38	CHR38_7782894	7782894	2	4	4	4	2	4	2	4	2	4	2	2	4	4	4	4	2	4	4	4	2	4	2	4
38	CHR38_7789339	7789339	3	3	3	3	3	3	3	3	3	3	3	3	3	3	3	3	3	3	3	3	3	3	3	3
38	BICF2P374275	7804456	4	4	4	4	4	4	4	4	4	4	4	4	4	4	4	4	4	4	4	4	4	4	4	4
38	BICF2P1120305	7806252	4	4	2	4	2	4	2	4	2	4	2	4	2	4	4	4	4	4	2	4	2	4	2	4
38	BICF2P1283442	7811338	1	1	3	1	3	1	3	1	3	1	3	1	3	1	1	1	1	1	3	1	3	1	3	1
38	BICF2P995485	7826218	1	1	1	1	2	1	2	1	2	1	2	2	1	1	1	1	1	1	1	1	1	1	2	1
38	BICF2P1250006	7833912	1	1	1	1	3	1	3	1	3	1	3	3	1	1	1	1	1	1	1	1	1	1	3	1
38	BICF2P610285	7842842	4	2	2	2	4	2	4	2	4	4	4	4	2	2	2	2	2	2	2	2	2	2	4	2
38	BICF2P553646	7847162	1	1	1	1	1	1	1	1	1	1	1	1	1	1	1	1	1	1	1	1	3	1	1	1
38	BICF2P608461	7871490	1	2	1	2	1	2	1	2	1	1	1	1	1	2	2	2	2	2	1	2	2	2	1	2
38	BICF2P1104327	7883296	1	1	1	1	1	1	1	1	1	1	1	1	1	1	1	1	1	1	1	1	3	1	1	1
38	BICF2P334586	7899116	3	4	3	4	3	4	3	4	3	3	3	3	3	4	4	4	4	4	3	4	4	4	3	4
38	BICF2P646369	7902470	1	3	1	3	1	3	1	3	1	1	1	1	1	3	3	3	3	3	1	3	3	3	1	3
38	BICF2P108474	7916005	1	3	3	3	3	3	3	3	3	3	3	3	3	3	3	3	1	3	3	3	1	3	3	3
38	BICF2P254809	7926956	1	2	2	2	2	2	2	2	2	2	2	2	2	2	2	2	1	2	2	2	1	2	2	2
38	BICF2S2391294	7938763	2	4	4	4	4	4	4	4	4	4	4	4	4	4	4	4	2	4	4	4	4	4	4	4
38	BICF2P1067797	7957901	4	2	2	2	2	2	2	2	2	2	4	2	2	2	2	2	4	2	2	2	2	2	2	2
38	BICF2P376982	7961682	0	0	0	0	0	0	0	0	0	0	0	0	0	0	0	0	0	0	0	0	0	0	0	0
38	BICF2P48072	7989255	2	2	2	2	2	2	2	2	2	2	4	2	2	2	2	2	2	2	2	2	2	2	2	2
38	BICF2P270000	8013345	4	2	2	2	2	2	2	2	4	2	2	2	2	2	2	2	4	2	2	2	4	2	2	2
38	TIGRP2P423837_RS8954144	8026191	3	3	3	3	3	3	3	3	3	3	3	3	3	3	3	3	3	3	3	3	3	3	3	3
38	BICF2S23254965	8036987	3	3	3	3	3	3	3	3	3	3	3	3	3	3	3	3	3	3	3	3	3	3	3	3
38	BICF2P791329	8048013	3	3	3	3	1	3	1	3	1	1	1	3	3	3	3	3	3	3	3	3	1	3	0	0
38	BICF2P363000	8053186	4	4	4	2	2	2	2	2	2	2	4	2	0	0	2	2	4	2	4	2	2	2	2	2
38	TIGRP2P423838_RS8995865	8069061	1	1	1	1	1	1	1	1	1	1	1	1	1	1	1	1	1	1	1	1	1	1	1	1
38	BICF2P220576	8075572	1	3	1	3	1	3	1	3	1	3	1	1	1	3	3	3	3	3	1	3	3	3	1	3
38	BICF2P1333357	8089350	4	4	4	4	4	4	4	4	4	4	4	4	4	4	4	4	4	4	4	4	0	0	4	4
38	BICF2P225004	8102404	1	3	3	3	3	3	3	3	1	3	3	3	3	3	3	3	1	3	3	3	1	3	3	3
38	BICF2P138785	8121323	2	2	2	2	2	2	2	2	2	2	1	2	2	2	2	2	2	2	2	2	2	2	2	2
38	BICF2S23334536	8138179	3	1	1	1	1	1	1	1	1	1	1	1	1	1	1	1	3	1	1	1	3	1	1	1
38	BICF2P1073023	8148922	4	2	2	2	2	2	2	2	2	2	2	2	2	2	2	2	4	2	2	2	4	2	2	2
38	BICF2P1001900	8171479	4	4	4	4	4	4	4	4	4	4	2	4	4	4	4	4	4	4	4	4	4	4	4	4
38	BICF2S23129151	8184835	3	1	1	1	1	1	1	1	3	1	3	1	0	0	1	1	3	1	1	1	1	1	1	1
38	BICF2S23142372	8190762	4	4	4	4	1	4	1	4	1	4	1	4	4	4	4	4	4	4	4	4	4	4	0	0
38	BICF2S22941077	8202374	4	2	4	2	2	2	2	2	4	2	4	2	4	2	2	2	4	2	4	2	2	2	2	2
38	BICF2S23312229	8221493	2	4	2	4	4	4	4	4	4	4	2	4	2	4	4	4	2	4	2	4	4	4	4	4
38	BICF2S23324062	8244974	1	2	2	2	2	2	2	2	2	2	1	2	2	2	2	2	1	2	2	2	2	2	2	2
38	BICF2P1363469	8252752	1	2	2	2	2	2	2	2	2	2	1	2	2	2	2	2	1	2	2	2	2	2	2	2
38	BICF2P318350	8259890	1	1	1	1	1	1	1	1	1	1	1	1	0	0	1	1	1	1	1	1	2	1	1	1
38	BICF2P481103	8286392	3	3	3	3	3	3	3	3	3	3	3	3	3	3	3	3	3	3	3	3	3	3	3	3
38	BICF2S2335735	8303945	4	4	4	4	4	4	4	4	4	4	4	4	4	4	4	4	4	4	4	4	4	4	4	4
38	BICF2P1212487	8308026	4	4	4	4	4	4	4	4	4	4	4	4	0	0	4	4	4	4	4	4	4	4	4	4
38	BICF2P187448	8321200	2	2	2	4	4	4	4	4	2	4	4	4	0	0	4	4	2	4	2	4	4	4	4	4
38	BICF2P68397	8335362	1	1	1	1	1	1	1	1	1	1	1	1	0	0	1	1	1	1	1	1	1	1	1	1
38	BICF2P1408529	8340063	2	2	2	4	4	4	4	4	2	4	4	4	2	4	4	4	2	4	2	4	2	4	4	4
38	BICF2P1003572	8361935	0	0	1	2	1	2	1	2	1	1	1	2	0	0	2	2	1	2	1	2	2	2	1	2
38	BICF2P379271	8365815	3	3	3	3	3	3	3	3	3	3	3	3	0	0	3	3	3	3	3	3	3	3	3	3
38	BICF2P1235482	8381685	3	1	1	1	1	1	1	1	1	1	3	1	1	1	1	1	3	1	1	1	1	1	1	1
38	BICF2S23224871	8386466	3	3	3	3	3	3	3	3	3	3	2	3	3	3	3	3	3	3	3	3	3	3	3	3
38	BICF2P1104551	8400274	1	1	1	1	2	1	2	1	2	1	2	2	1	1	1	1	1	1	1	1	1	1	2	1
38	BICF2S23534896	8412185	4	4	2	4	2	4	2	4	4	4	2	4	0	0	2	2	2	4	2	4	2	4	2	4
38	BICF2S23438534	8441927	2	2	2	2	2	2	2	2	4	2	2	2	2	2	2	2	2	2	2	2	4	2	2	2
38	BICF2S23550277	8455637	1	3	3	3	1	3	1	3	1	3	1	1	3	3	3	3	3	3	3	3	3	3	1	3
38	BICF2P870378	8480869	1	3	3	3	3	3	3	3	1	3	1	3	3	3	3	3	1	3	3	3	3	3	3	3
38	BICF2P866460	8489843	3	3	3	3	3	3	3	3	4	3	4	3	3	3	3	3	3	3	3	3	3	3	3	3
38	BICF2P1303772	8506612	1	1	1	1	1	1	1	1	1	1	3	1	1	1	1	1	1	1	1	1	1	1	1	1
38	BICF2S23738710	8512824	1	1	1	1	1	1	1	1	1	1	2	1	0	0	1	1	1	1	1	1	1	1	1	1
38	BICF2P344455	8527004	2	4	4	4	4	4	4	4	4	4	2	4	4	4	4	4	4	4	4	4	4	4	4	4
38	BICF2P825177	8541621	3	3	3	3	3	3	3	3	3	3	3	3	3	3	3	3	3	3	3	3	0	0	3	3
38	BICF2P900408	8554123	3	3	3	3	3	3	3	3	3	3	3	3	3	3	3	3	3	3	3	3	3	3	3	3
38	CHR38_8558807	8558807	4	3	3	3	4	3	4	3	4	3	4	4	3	3	3	3	4	3	3	3	3	3	4	3
38	BICF2S22914536	8567982	3	3	3	3	3	3	3	3	3	3	1	3	3	3	3	3	3	3	3	3	3	3	3	3
38	BICF2P207358	8579908	1	4	4	4	1	4	1	4	1	4	1	1	4	4	4	4	1	4	4	4	4	4	1	4
38	BICF2S23324500	8589397	3	1	1	1	1	1	1	1	1	1	3	1	1	1	1	1	3	1	1	1	1	1	1	1
38	BICF2S2357839	8592364	4	2	2	2	2	2	2	2	2	2	4	2	2	2	2	2	4	2	2	2	2	2	2	2
38	BICF2S23024465	8614119	2	1	1	1	1	1	1	1	1	1	1	1	1	1	1	1	2	1	1	1	2	1	1	1
38	BICF2S23544574	8619091	3	3	3	3	3	3	3	3	3	3	3	3	3	3	3	3	3	3	3	3	2	3	3	3
38	BICF2P119783	8642169	3	3	3	1	1	1	1	1	1	1	3	1	0	0	1	1	3	1	1	1	3	1	1	1
38	BICF2P514131	8652423	3	3	4	3	3	3	3	3	4	3	3	3	3	3	3	3	3	3	3	3	3	3	3	3
38	BICF2S23636106	8663608	4	4	4	4	4	4	4	4	4	4	2	4	0	0	4	4	4	4	2	4	4	4	4	4
38	BICF2S23758510	8673554	3	3	3	3	3	3	3	3	3	3	2	3	2	3	3	3	3	3	2	3	3	3	3	3
38	BICF2S23724888	8685111	2	1	2	1	1	1	1	1	2	1	2	1	2	1	1	1	2	1	2	1	1	1	1	1
38	BICF2S23531271	8697879	4	4	4	4	4	4	4	4	4	4	4	4	4	4	4	4	4	4	4	4	4	4	4	4
38	BICF2P1129874	8714413	3	3	3	3	3	3	3	3	3	3	4	3	3	3	3	3	3	3	3	3	3	3	3	3
38	BICF2P368533	8739574	4	4	4	2	2	2	2	2	4	2	2	2	4	2	2	2	4	2	4	2	4	2	2	2
38	BICF2S2375709	8742720	4	4	2	4	4	4	4	4	2	4	4	4	2	4	4	4	4	4	2	4	4	4	4	4
38	BICF2S23247455	8760130	1	1	1	1	1	1	1	1	1	1	1	1	1	1	1	1	1	1	1	1	1	1	1	1
38	BICF2P271304	8774018	1	1	1	1	1	1	1	1	1	1	1	1	1	1	1	1	1	1	1	1	1	1	1	1
38	BICF2P358649	8784678	3	3	3	3	3	3	3	3	3	3	3	3	3	3	3	3	3	3	3	3	3	3	3	3
38	BICF2P1087890	8793272	2	2	2	2	2	2	2	2	2	2	2	2	2	2	2	2	2	2	2	2	2	2	2	2
38	BICF2P117203	8805109	2	2	2	2	2	2	2	2	2	2	2	2	2	2	2	2	2	2	2	2	2	2	2	2
38	BICF2S23047177	8813258	4	4	2	4	2	4	2	4	2	4	4	4	2	2	2	4	2	4	2	2	4	4	4	4
38	BICF2P936822	8826370	0	0	0	0	0	0	0	0	0	0	0	0	0	0	0	0	0	0	0	0	0	0	0	0
38	BICF2P687848	8838556	3	3	1	1	1	1	1	1	1	1	1	1	1	1	1	1	3	1	1	1	1	1	1	1
38	BICF2S2308425	8849542	1	1	1	1	1	1	1	1	1	1	3	1	0	0	3	1	1	1	1	1	3	3	3	1
38	BICF2P1184661	8861923	2	2	2	2	2	2	2	2	2	2	2	2	2	2	2	2	2	2	2	2	2	2	2	2
38	BICF2S23739161	8873080	1	1	3	3	3	3	3	3	1	3	3	3	3	3	3	3	1	3	3	3	3	3	3	3
38	BICF2P664107	8882250	3	3	3	3	3	3	3	3	3	3	3	3	3	3	3	3	3	3	3	3	3	3	3	3
38	BICF2P1517483	8899966	2	2	2	2	2	2	2	2	2	2	2	2	2	2	2	2	2	2	2	2	4	2	2	2
38	BICF2S23126060	8913798	2	2	2	2	2	2	2	2	2	2	2	2	2	2	2	2	2	2	2	2	2	2	2	2
38	BICF2P960615	8923518	3	3	3	3	3	3	3	3	3	3	3	3	3	3	3	3	3	3	3	3	3	3	3	3
38	BICF2P593629	8928644	4	4	4	4	4	4	4	4	4	4	4	4	0	0	4	4	4	4	4	4	4	4	4	4
38	BICF2S23056838	8941473	1	1	1	1	1	1	1	1	1	1	1	1	0	0	1	1	1	1	1	1	3	1	1	1
38	BICF2P1252058	8953848	2	2	2	2	2	2	2	2	2	2	2	2	2	2	2	2	2	2	2	2	0	0	2	2
38	BICF2S23648661	8967931	4	4	4	4	4	4	4	4	4	4	3	4	0	0	3	4	4	4	4	4	3	3	3	4
38	BICF2P498316	8974851	2	2	2	2	2	2	2	2	2	2	2	2	2	2	2	2	2	2	2	2	2	2	2	2
38	BICF2P748674	8986439	1	1	1	1	1	1	1	1	1	1	1	1	1	1	1	1	1	1	1	1	1	1	0	0
38	BICF2P652910	8998561	3	3	3	3	3	3	3	3	3	3	3	3	3	3	3	3	3	3	3	3	3	3	3	3
38	BICF2P845319	9008722	3	3	3	3	3	3	3	3	3	3	3	3	3	3	3	3	3	3	3	3	3	3	3	3
38	BICF2P38445	9028014	2	2	1	2	1	2	1	2	2	2	2	2	1	1	1	2	1	2	1	1	1	2	2	2
38	BICF2P1341464	9041392	1	1	1	1	1	1	1	1	1	1	1	1	1	1	1	1	1	1	1	1	1	1	1	1
38	BICF2P737931	9052922	4	4	2	4	4	4	4	4	2	4	4	4	4	4	4	4	4	4	4	4	4	4	4	4
38	BICF2P331914	9073226	2	3	3	3	3	3	3	3	2	3	2	3	0	0	2	3	2	3	3	3	2	2	0	0
38	BICF2P425610	9077717	2	4	2	4	4	4	4	4	4	4	2	4	4	4	2	4	2	4	4	4	2	4	2	4
38	BICF2P981165	9095940	4	4	2	4	2	4	2	4	4	4	4	4	2	2	2	4	2	4	2	2	4	4	4	4
38	BICF2S2351439	9099010	2	2	4	2	4	2	4	2	2	2	4	2	4	4	4	4	4	2	4	4	4	2	4	2
38	BICF2S23311798	9113141	3	3	3	3	3	3	3	3	3	3	3	3	3	3	3	3	3	3	3	3	0	0	3	3
38	BICF2P1204876	9125000	1	1	1	1	1	1	1	1	1	1	1	1	1	1	1	1	1	1	1	1	1	1	1	1
38	BICF2S23058912	9133373	1	3	3	3	1	3	1	3	1	3	1	3	3	3	3	3	3	3	3	3	3	3	1	3
38	BICF2P353114	9145556	3	3	3	3	3	3	3	3	3	3	3	3	3	3	3	3	3	3	3	3	3	3	3	3
38	BICF2P476929	9159812	1	1	1	1	1	1	1	1	1	1	3	1	1	1	3	1	1	1	1	1	3	1	3	1
38	BICF2P260232	9172853	4	2	2	2	2	2	2	2	4	2	2	2	4	2	2	2	4	2	2	2	4	2	2	2
38	BICF2P1403052	9190012	3	1	1	1	1	1	1	1	3	1	1	1	0	0	1	1	3	1	1	1	0	0	1	1
38	BICF2P192223	9202729	2	2	2	2	2	2	2	2	2	2	1	2	2	2	1	2	2	2	2	2	1	2	1	2
38	BICF2S23045680	9219887	2	2	4	2	2	2	2	2	4	2	2	2	2	2	2	2	2	2	2	2	2	2	2	2
38	BICF2P615597	9224942	3	4	4	4	4	4	4	4	3	4	4	4	4	4	4	4	3	4	4	4	4	4	4	4
38	BICF2P60219	9245194	2	2	4	4	2	4	2	4	2	2	2	4	4	4	4	4	2	4	4	4	2	4	2	4
38	BICF2P1444649	9248334	2	2	2	2	2	2	2	2	4	2	2	2	4	2	2	2	2	2	2	2	4	2	2	2
38	BICF2P1380631	9268304	2	2	4	4	2	4	2	4	2	4	2	4	4	4	4	4	2	4	4	4	4	4	2	4
38	BICF2S23537381	9271947	3	3	3	1	3	1	3	1	3	1	3	1	1	1	1	1	3	1	1	1	3	1	3	1
38	BICF2P612774	9290309	1	1	1	1	1	1	1	1	1	1	1	1	1	1	1	1	1	1	1	1	1	1	1	1
38	BICF2P1086269	9304717	4	4	2	4	4	4	4	4	4	4	4	4	4	4	4	4	4	4	4	4	4	4	4	4
38	BICF2P284369	9313862	1	3	3	3	1	3	1	3	1	3	1	1	3	3	1	3	3	3	3	3	1	1	1	1
38	BICF2P1398756	9317498	3	3	1	1	1	3	1	3	3	3	3	3	1	1	1	3	1	3	1	1	3	3	3	3
38	BICF2P178959	9331833	3	2	2	2	2	2	2	2	2	2	3	2	2	2	3	2	3	2	2	2	3	3	3	2
38	BICF2P687963	9344526	4	4	2	2	4	2	4	2	4	2	4	2	4	2	2	2	4	2	2	2	4	2	4	2
38	BICF2P422152	9353917	3	3	1	1	3	1	3	1	3	1	3	1	0	0	1	1	3	1	1	1	3	1	0	0
38	BICF2P240395	9364950	4	4	2	2	4	2	4	2	4	2	4	2	2	2	2	2	4	2	2	2	4	2	4	2
38	BICF2P566596	9376275	3	3	1	1	3	1	3	1	3	1	3	1	1	1	1	1	3	1	1	1	3	1	3	1
38	BICF2P243762	9388864	4	4	4	4	4	4	4	4	4	4	4	4	4	4	4	4	4	4	4	4	4	4	4	4
38	BICF2P596953	9409126	2	2	3	2	3	2	3	2	2	2	2	2	3	3	3	2	3	2	3	3	2	2	2	2
38	BICF2S22950454	9426678	2	2	2	2	2	2	2	2	2	2	4	2	2	2	4	2	2	2	2	2	4	4	4	2
38	BICF2P1494182	9432005	2	2	2	2	2	2	2	2	2	2	4	2	2	2	4	2	2	2	2	2	4	2	4	2
38	BICF2S2375817	9445920	3	3	3	3	3	3	3	3	3	3	3	3	3	3	3	3	3	3	3	3	3	3	3	3
38	BICF2P506701	9454955	4	4	3	4	4	4	4	4	4	4	4	4	4	4	4	4	4	4	4	4	3	4	4	4
38	BICF2S2374974	9473171	4	1	4	1	1	1	1	1	1	1	4	1	1	1	4	1	4	1	1	1	4	1	4	1
38	BICF2P212742	9485830	3	1	1	1	1	1	1	1	1	1	3	1	1	1	3	1	3	1	1	1	3	1	3	1
38	BICF2S23743670	9496345	3	3	1	3	3	3	3	3	3	3	3	3	3	3	3	3	3	3	3	3	1	3	3	3
38	BICF2S23740323	9504018	3	3	1	3	3	3	3	3	3	3	3	3	3	3	3	3	3	3	3	3	3	3	3	3
38	BICF2S2328756	9515482	2	4	4	4	2	4	2	4	2	2	2	4	4	4	4	4	4	4	4	4	2	4	2	4
38	BICF2P338541	9533163	1	1	1	1	1	1	1	1	1	1	1	1	1	1	1	1	1	1	1	1	1	1	1	1
38	BICF2S23124266	9539069	4	2	2	2	2	2	2	2	2	2	4	2	2	2	4	2	4	2	2	2	4	2	4	2
38	BICF2S2311119	9562843	3	1	1	1	1	1	1	1	3	1	3	1	1	1	3	1	3	1	1	1	3	3	3	1
38	BICF2S23021805	9574536	4	4	4	4	4	4	4	4	2	4	4	4	4	4	4	4	4	4	4	4	4	4	4	4
38	BICF2S23511665	9586466	4	2	2	2	4	2	4	2	4	2	4	2	2	2	2	2	2	2	2	2	2	2	4	2
38	BICF2P1244877	9594517	4	4	3	3	4	3	4	3	4	3	4	4	3	3	4	3	4	3	3	3	4	3	4	4
38	BICF2P1083610	9606214	2	2	2	2	2	2	2	2	1	2	2	2	2	2	2	2	2	2	2	2	2	2	2	2
38	BICF2P1073246	9617607	1	4	4	4	4	4	4	4	4	4	1	4	4	4	1	4	1	4	4	4	1	4	1	4
38	BICF2P1053974	9629472	3	2	2	2	2	2	2	2	2	2	3	2	2	2	3	2	3	2	2	2	3	2	3	2
38	BICF2P650153	9646392	2	1	1	1	1	1	1	1	1	1	2	1	1	1	2	1	2	1	1	1	2	1	2	1
38	BICF2P1310963	9653067	4	2	2	2	2	2	2	2	2	2	4	2	2	2	4	2	4	2	2	2	4	2	4	2
38	BICF2P933853	9672556	2	4	4	4	4	4	4	4	4	4	2	4	4	4	2	4	2	4	4	4	2	4	2	4
38	TIGRP2P423859_RS8825670	9673378	4	4	4	4	4	4	4	4	4	4	4	4	4	4	4	4	4	4	4	4	4	4	4	4
38	BICF2P598175	9690560	1	2	2	2	2	2	2	2	2	2	1	2	2	2	1	2	1	2	2	2	1	2	1	2
38	BICF2P739912	9706430	1	3	3	3	3	3	3	3	3	3	1	3	3	3	1	3	1	3	3	3	1	3	1	3
38	BICF2S2302053	9708113	1	2	1	2	1	2	1	2	1	2	1	2	2	2	2	2	2	2	2	2	1	2	1	2
38	BICF2P932834	9728136	2	4	4	4	4	4	4	4	4	4	2	4	4	4	2	4	2	4	4	4	2	2	2	4
38	BICF2S23511661	9736081	4	4	4	4	4	4	4	4	4	4	4	4	4	4	4	4	4	4	4	4	4	4	4	4
38	BICF2S23638730	9752073	4	2	2	2	2	2	2	2	2	2	4	2	2	2	4	2	4	2	2	2	4	4	4	2
38	BICF2P863399	9753993	4	2	2	2	2	2	2	2	2	2	4	2	2	2	4	2	4	2	2	2	4	4	4	2
38	BICF2S2303564	9765361	2	1	2	1	1	1	1	1	1	1	2	1	0	0	2	1	2	1	1	1	2	2	0	0
38	TIGRP2P423862_RS8784025	9778636	4	4	4	4	4	4	4	4	4	4	4	4	4	4	4	4	4	4	4	4	4	4	4	4
38	BICF2S23916009	9789885	2	2	2	2	2	2	2	2	2	2	2	2	2	2	2	2	2	2	2	2	2	2	2	2
38	BICF2P514510	9803553	4	4	2	4	2	4	2	4	4	4	4	4	2	2	2	4	2	4	2	2	4	4	4	4
38	BICF2P1451871	9833802	1	4	4	4	4	4	4	4	4	4	1	4	4	4	1	4	1	4	4	4	1	4	0	0
38	BICF2P389730	9840823	3	3	1	3	1	3	1	3	3	3	3	3	1	1	1	3	1	3	1	1	3	3	3	3
38	BICF2S22931441	9846589	4	4	4	4	4	4	4	4	2	4	4	4	4	4	4	4	4	4	4	4	4	4	4	4
38	CHR38_9857860	9857860	3	3	3	3	3	3	3	3	3	3	3	3	3	3	3	3	3	3	3	3	3	3	3	3
38	BICF2P19635	9864643	2	4	2	4	4	4	4	4	2	4	2	4	4	4	2	4	2	4	4	4	2	2	2	4
38	BICF2P1463126	9876525	3	4	3	4	4	4	4	4	3	4	3	4	4	4	3	4	3	4	4	4	3	3	3	4
38	BICF2P924547	9887732	4	4	4	4	4	4	4	4	4	4	4	4	4	4	4	4	4	4	4	4	4	4	4	4
38	CHR38_9888012	9888012	3	3	3	3	3	3	3	3	0	0	3	3	3	3	3	3	3	3	3	3	3	3	3	3
38	BICF2P886474	9907761	1	3	1	3	3	3	3	3	3	3	1	3	3	3	1	3	1	3	3	3	1	1	1	3
38	CHR38_9920028	9920028	0	0	0	0	0	0	0	0	0	0	0	0	0	0	0	0	0	0	0	0	0	0	0	0
38	BICF2P953741	9934467	3	1	1	1	3	1	3	1	3	3	3	1	1	1	1	1	1	1	1	1	1	1	3	1
38	BICF2S23327256	9950380	3	3	3	3	3	3	3	3	4	3	3	3	3	3	3	3	3	3	3	3	3	3	3	3
38	BICF2P1368593	9972688	2	4	2	4	2	4	2	4	2	2	2	4	2	4	4	4	4	4	4	4	0	0	2	4
38	BICF2P1288495	9984249	3	1	3	1	3	1	3	1	3	1	3	1	1	1	1	1	1	1	1	1	1	1	3	1
38	BICF2P1317765	9996168	1	1	3	1	3	1	3	1	1	1	1	1	3	3	3	1	3	1	3	3	1	1	1	1
38	BICF2P1016772	10011694	2	2	3	2	3	2	3	2	2	2	2	2	3	3	3	2	3	2	3	3	2	2	2	2
38	BICF2P767708	10019868	4	4	3	4	3	4	3	4	4	4	4	4	3	3	3	4	3	4	3	3	4	4	4	4
38	BICF2S23214941	10036071	1	1	1	1	1	1	1	1	1	1	1	1	1	1	1	1	1	1	1	1	1	1	1	1
38	BICF2P398771	10045750	1	1	1	1	1	1	1	1	1	1	1	1	1	1	1	1	1	1	1	1	1	1	1	1
38	BICF2S23017994	10055915	4	4	4	4	4	4	4	4	4	4	4	4	4	4	4	4	4	4	4	4	4	4	4	4
38	BICF2S23553717	10065128	3	3	1	3	1	3	1	3	1	3	3	3	1	1	1	3	1	3	1	1	3	3	3	3
38	BICF2S23655269	10096980	2	4	4	4	4	4	4	4	4	4	4	4	0	0	4	4	2	4	4	4	2	4	4	4
38	BICF2P1372166	10101466	4	4	4	4	4	4	4	4	4	4	4	4	4	4	4	4	4	4	4	4	4	4	4	4
38	BICF2S23534419	10118999	3	1	3	1	3	1	3	1	3	3	3	1	1	1	1	1	1	1	1	1	3	1	3	1
38	BICF2S23546796	10137871	2	2	2	2	2	2	2	2	2	2	1	2	2	2	1	2	2	2	2	2	1	2	1	2
38	BICF2S23553990	10147498	3	4	4	4	4	4	4	4	4	4	4	4	4	4	4	4	3	4	4	4	4	4	4	4
38	BICF2P1024408	10159717	4	4	4	4	4	4	4	4	4	4	4	4	4	4	4	4	4	4	4	4	4	4	4	4
38	BICF2S23526195	10169918	3	3	3	3	3	3	3	3	3	3	1	3	3	3	1	3	3	3	3	3	1	1	1	3
38	BICF2P1067911	10189796	2	4	4	4	4	4	4	4	4	4	2	4	4	4	2	4	2	4	4	4	2	4	2	4
38	BICF2P1008484	10191130	2	4	4	4	4	4	4	4	4	4	2	4	4	4	2	4	2	4	4	4	2	4	2	4
38	BICF2P557729	10212351	3	1	3	1	1	1	1	1	3	1	1	1	3	1	1	1	3	1	1	1	3	1	1	1
38	BICF2S23425471	10216562	2	4	2	2	2	4	2	4	2	4	4	4	2	2	2	4	2	2	2	2	4	4	4	4
38	BICF2P1185497	10230816	4	2	2	2	2	2	2	2	2	2	2	2	0	0	2	2	4	2	2	2	4	2	2	2
38	BICF2P529902	10236826	4	4	4	4	4	4	4	4	4	4	2	4	0	0	2	4	4	4	4	4	2	2	2	4
38	BICF2P368965	10252915	3	2	3	2	2	2	2	2	3	2	2	2	2	2	2	2	3	2	2	2	3	2	2	2
38	BICF2P623025	10268280	2	2	4	2	2	2	2	2	4	2	2	2	0	0	2	2	2	2	2	2	4	2	2	2
38	BICF2P300362	10278673	1	3	3	3	3	3	3	3	1	3	3	3	3	3	3	3	1	3	3	3	1	3	3	3
38	CHR38_10283185	10283185	3	1	1	1	3	1	3	1	3	1	3	1	1	1	1	1	1	1	1	1	1	1	3	1
38	CHR38_10292528	10292528	4	2	4	2	4	4	4	4	4	2	4	2	4	4	4	2	4	2	4	4	2	2	4	2
38	BICF2P1104299	10294416	1	1	1	1	1	1	1	1	1	1	1	1	1	1	1	1	1	1	1	1	1	1	1	1
38	CHR38_10302636	10302636	1	1	3	1	3	1	3	1	1	1	1	1	0	0	3	1	3	1	3	3	1	1	1	1
38	BICF2P790757	10311684	4	4	4	4	4	4	4	4	4	4	4	4	4	4	4	4	4	4	4	4	4	4	4	4
38	CHR38_10313601	10313601	2	4	2	4	4	4	4	4	4	4	2	4	4	4	2	4	2	4	4	4	2	2	2	4
38	CHR38_10331033	10331033	3	1	3	1	1	1	1	1	1	1	3	1	1	1	3	1	3	1	1	1	3	3	3	1
38	BICF2S23715147	10336592	3	1	1	1	3	1	3	1	3	3	3	1	1	1	1	1	1	1	1	1	1	1	3	1
38	BICF2P957014	10345017	1	1	2	1	1	1	1	1	1	1	2	1	1	1	2	1	1	1	1	1	2	1	2	1
38	BICF2P770924	10354586	4	4	4	4	4	4	4	4	4	4	4	4	4	4	4	4	4	4	4	4	4	4	4	4
38	BICF2P1118967	10364238	4	4	2	4	2	4	2	4	4	4	4	4	2	2	2	4	2	4	2	2	2	4	4	4
38	BICF2P1429983	10390701	1	3	1	3	1	3	1	3	1	3	1	1	3	3	1	3	3	3	3	3	1	3	1	1
38	BICF2P472822	10400411	4	4	2	4	2	4	2	4	4	4	4	4	0	0	2	4	2	4	2	2	2	4	4	4
38	BICF2P1013891	10425494	1	3	3	3	3	3	3	3	3	3	3	3	3	3	3	3	1	3	3	3	1	3	3	3
38	BICF2S23018375	10440444	1	2	2	2	1	2	1	2	1	2	1	1	2	2	1	2	2	2	2	2	1	2	1	1
38	TIGRP2P423870_RS9179737	10450463	2	2	2	2	2	2	2	2	2	2	2	2	0	0	2	2	2	2	2	2	2	2	2	2
38	BICF2P1078005	10463681	1	1	1	1	1	1	1	1	3	1	1	1	1	1	1	1	1	1	1	1	1	1	1	1
38	BICF2P595040	10475301	1	1	3	3	3	1	3	1	1	1	1	1	3	3	3	1	3	1	3	3	1	1	1	1
38	BICF2P1232077	10479372	3	3	4	3	4	3	4	3	3	3	3	3	0	0	4	3	4	3	4	4	3	3	3	3
38	BICF2S23628314	10493911	4	4	4	4	4	4	4	4	4	4	4	4	4	4	4	4	4	4	4	4	4	4	4	4
38	BICF2S2392248	10507914	3	1	3	1	1	1	1	1	3	1	1	1	1	1	1	1	3	1	1	1	3	1	1	1
38	BICF2P547997	10529369	4	2	4	2	2	2	2	2	4	2	2	2	4	2	2	2	4	2	2	2	0	0	2	2
38	BICF2P415218	10539077	3	3	3	3	3	3	3	3	3	3	3	3	3	3	3	3	3	3	3	3	4	3	3	3
38	TIGRP2P423871_RS8832920	10555062	3	3	3	3	3	3	3	3	3	3	3	3	3	3	3	3	3	3	3	3	3	3	3	3
38	BICF2P814209	10561620	4	4	4	4	4	4	4	4	4	4	4	4	4	4	4	4	4	4	4	4	2	4	4	4
38	BICF2P999025	10570666	4	4	2	4	4	4	4	4	2	4	4	4	4	4	4	4	4	4	4	4	2	4	4	4
38	BICF2P286687	10576551	1	1	1	1	1	1	1	1	1	1	1	1	1	1	1	1	1	1	1	1	1	1	1	1
38	BICF2P108331	10592947	2	2	4	2	2	2	2	2	4	2	2	2	2	2	2	2	2	2	2	2	4	2	2	2
38	BICF2S22918528	10600517	1	1	4	1	4	1	4	1	1	1	1	1	0	0	4	1	4	1	4	4	1	1	1	1
38	BICF2P578078	10605182	4	2	2	2	4	2	4	2	4	2	4	4	2	2	4	2	2	2	2	2	4	2	4	4
38	BICF2S23756018	10617223	2	2	2	2	2	2	2	2	2	2	2	2	2	2	2	2	2	2	2	2	2	2	2	2
38	BICF2S23049912	10634975	1	1	3	1	3	1	3	1	1	1	1	1	3	3	3	1	3	1	3	3	1	1	1	1
38	BICF2S22925753	10643207	2	2	4	2	4	2	4	2	4	2	2	2	0	0	4	2	4	2	4	4	2	2	2	2
38	BICF2S23158444	10654655	1	1	1	1	1	1	1	1	1	1	1	1	1	1	1	1	1	1	1	1	3	1	1	1
38	BICF2P1119047	10676105	1	1	1	1	1	1	1	1	1	1	1	1	1	1	1	1	1	1	1	1	1	1	1	1
38	BICF2S23433810	10688818	2	4	2	4	2	4	2	4	2	4	2	2	4	4	2	4	4	4	4	4	2	4	2	2
38	BICF2P1026711	10699692	2	2	4	4	4	2	4	2	2	2	2	2	4	4	4	2	4	2	4	4	4	2	2	2
38	BICF2P443198	10708390	4	2	4	2	4	2	4	2	2	2	2	2	4	4	4	2	4	4	4	4	4	2	2	2
38	BICF2P340735	10721218	3	3	3	3	3	3	3	3	3	3	3	3	3	3	3	3	3	3	3	3	1	3	3	3
38	BICF2S23137195	10733144	3	3	3	3	3	3	3	3	1	3	3	3	3	3	3	3	3	3	3	3	3	3	3	3
38	BICF2S23736638	10749331	1	2	2	2	1	2	1	2	1	2	1	1	2	2	1	2	2	2	2	2	1	2	1	1
38	BICF2P361260	10755511	2	1	1	1	2	1	2	1	2	1	2	2	1	1	2	1	1	1	1	1	2	1	2	2
38	BICF2P1461102	10773336	3	3	1	1	1	3	1	3	1	3	3	3	1	1	1	3	1	3	1	1	3	3	3	3
38	TIGRP2P423879_RS8813904	10781355	3	3	3	3	3	3	3	3	3	3	3	3	3	3	3	3	3	3	3	3	3	3	3	3
38	BICF2P717104	10790635	2	2	2	2	2	2	2	2	2	2	2	2	2	2	2	2	2	2	2	2	2	2	2	2
38	BICF2S23147311	10810611	1	1	1	1	1	1	1	1	3	1	1	1	1	1	1	1	1	1	1	1	1	1	1	1
38	BICF2P425708	10810853	4	4	2	4	2	4	2	4	4	4	4	4	2	2	2	4	2	4	2	2	4	4	4	4
38	BICF2S23150391	10811961	3	3	3	3	3	3	3	3	3	3	3	3	3	3	3	3	3	3	3	3	3	3	3	3
38	BICF2P1047548	10834397	1	1	1	1	1	1	1	1	1	1	1	1	1	1	1	1	1	1	1	1	1	1	1	1
38	BICF2S2345844	10840658	4	4	3	4	4	4	4	4	3	4	4	4	4	4	4	4	4	4	4	4	4	4	4	4
38	BICF2S23252239	10849793	1	2	2	2	2	2	2	2	2	2	2	2	2	2	2	2	1	2	2	2	2	2	2	2
38	TIGRP2P423880_RS8907219	10861639	3	3	3	3	3	3	3	3	3	3	3	3	3	3	3	3	3	3	3	3	3	3	3	3
38	BICF2S23528036	10871209	4	4	2	2	4	2	4	2	4	2	4	4	2	2	4	2	4	2	2	2	4	2	4	4
38	BICF2P1180604	10882963	2	2	4	4	2	4	2	4	2	2	2	2	4	4	2	4	2	4	4	4	2	4	2	2
38	BICF2P127598	10903442	2	4	2	4	2	4	2	4	2	4	2	2	4	4	2	4	4	4	4	4	2	4	2	2
38	BICF2S23342955	10909661	4	4	4	4	4	4	4	4	4	4	4	4	4	4	4	4	4	4	4	4	2	4	4	4
38	BICF2S23314502	10914958	1	1	3	1	1	1	1	1	3	1	1	1	1	1	1	1	1	1	1	1	3	1	1	1
38	BICF2P768084	10916134	2	2	1	1	1	2	1	2	2	2	2	2	1	1	1	2	1	2	1	1	1	2	2	2
38	BICF2S2316330	10937078	4	1	1	1	4	1	4	1	4	4	4	4	1	1	4	1	1	1	1	1	4	1	4	4
38	BICF2S23055361	10944553	1	3	3	3	3	3	3	3	1	3	3	3	3	3	3	3	1	3	3	3	3	3	3	3
38	BICF2S23245346	10957752	1	1	3	3	3	1	3	1	1	1	1	1	3	3	3	1	3	1	3	3	1	1	1	1
38	BICF2P1081969	10962777	3	3	3	3	3	3	3	3	3	3	3	3	3	3	3	3	3	3	3	3	3	3	3	3
38	BICF2P899444	10977173	3	3	3	3	3	3	3	3	3	3	3	3	3	3	3	3	3	3	3	3	3	3	3	3
38	BICF2P1406125	10985456	3	3	1	3	3	3	3	3	3	3	3	3	3	3	3	3	3	3	3	3	3	3	3	3
38	BICF2P110138	11000630	4	1	4	1	1	1	1	1	1	1	1	1	0	0	1	1	4	1	1	1	1	1	1	1
38	BICF2S23232167	11006085	2	4	4	4	4	4	4	4	4	4	4	4	0	0	4	4	2	4	4	4	2	4	4	4
38	BICF2P875672	11011953	3	1	3	1	3	1	3	1	3	3	3	3	1	1	3	1	1	1	1	1	3	1	3	3
38	BICF2P113124	11021596	3	1	1	1	3	1	3	1	3	3	3	3	1	1	3	1	1	1	1	1	3	1	3	3
38	BICF2P41991	11041288	3	1	1	1	3	1	3	1	3	3	3	3	1	1	3	1	1	1	1	1	3	1	3	3
38	TIGRP2P423884_RS8767000	11045670	3	3	3	3	3	3	3	3	3	3	3	3	3	3	3	3	3	3	3	3	3	3	3	3
38	BICF2P1265137	11057040	2	2	4	2	4	2	4	2	2	2	2	2	4	4	4	2	4	2	4	4	4	2	2	2
38	CHR38_11058362	11058362	1	1	1	1	1	1	1	1	1	1	1	1	1	1	1	1	1	1	1	1	1	1	1	1
38	CHR38_11060017	11060017	3	3	1	3	1	3	1	3	3	3	3	3	0	0	1	3	1	3	1	1	1	3	3	3
38	CHR38_11060586	11060586	3	3	3	3	3	3	3	3	3	3	3	3	3	3	3	3	3	3	3	3	3	3	3	3
38	CHR38_11060897	11060897	1	1	3	1	3	1	3	1	3	1	1	1	0	0	3	1	3	1	3	3	3	1	1	1
38	CHR38_11061090	11061090	0	0	0	0	0	0	0	0	0	0	0	0	0	0	0	0	0	0	0	0	0	0	0	0
38	CHR38_11061545	11061545	3	3	1	3	1	3	1	3	3	3	3	3	1	1	1	3	1	3	1	1	1	3	3	3
38	BICF2P638507	11063758	1	1	3	3	1	3	1	3	1	3	1	1	3	3	1	3	1	3	3	3	1	3	1	1
38	CHR38_11066311	11066311	1	3	3	3	1	3	1	3	1	1	1	1	3	3	1	3	3	3	3	3	1	3	1	1
38	BICF2S2311779	11070489	1	1	3	1	3	1	3	1	1	1	1	1	0	0	3	1	3	1	3	3	3	1	1	1
38	CHR38_11072648	11072648	3	3	3	3	3	3	3	3	3	3	3	3	3	3	3	3	3	3	3	3	1	3	3	3
38	BICF2P1190800	11075576	4	2	2	2	4	2	4	2	4	2	4	4	2	2	4	2	2	2	2	2	4	2	4	4
38	BICF2P1190806	11076885	4	4	2	2	2	4	2	4	2	4	4	4	2	2	2	4	2	4	2	2	4	4	4	4
38	CHR38_11085443	11085443	3	3	3	3	3	3	3	3	3	3	3	3	3	3	3	3	3	3	3	3	3	3	3	3
38	BICF2S23759281	11087810	4	2	4	2	2	2	2	2	2	2	2	2	2	2	2	2	4	2	2	2	2	2	2	2
38	BICF2P941536	11106067	1	1	1	1	1	1	1	1	3	1	1	1	1	1	1	1	1	1	1	1	1	1	1	1
38	CHR38_11108307	11108307	2	2	4	2	2	2	2	2	2	2	2	2	2	2	2	2	2	2	2	2	2	2	2	2
38	CHR38_11111286	11111286	4	2	4	2	2	2	2	2	4	2	2	2	0	0	2	2	4	2	2	2	4	2	2	2
38	CHR38_11112104	11112104	2	2	2	2	2	2	2	2	2	2	2	2	2	2	2	2	2	2	2	2	2	2	2	2
38	BICF2S23536290	11120096	4	2	2	2	2	2	2	2	2	2	4	2	2	2	4	2	4	2	2	2	4	2	4	2
38	BICF2P869222	11122653	2	2	4	2	2	2	2	2	4	2	2	2	2	2	2	2	2	2	2	2	2	2	2	2
38	BICF2P975031	11140991	2	2	2	2	2	2	2	2	2	2	2	2	2	2	2	2	2	2	2	2	2	2	2	2
38	BICF2P1396284	11154832	2	1	1	1	1	1	1	1	1	1	1	1	1	1	1	1	2	1	1	1	1	1	1	1
38	CHR38_11156106	11156106	2	2	2	2	2	2	2	2	2	2	2	2	2	2	2	2	2	2	2	2	2	2	2	2
38	CHR38_11156338	11156338	2	2	2	2	2	2	2	2	2	2	2	2	2	2	2	2	2	2	2	2	2	2	2	2
38	BICF2S23332370	11158400	2	2	2	2	2	2	2	2	4	2	2	2	2	2	2	2	2	2	2	2	2	2	2	2
38	BICF2P1195800	11164866	4	4	4	4	4	4	4	4	4	4	2	4	4	4	2	4	4	4	4	4	2	2	2	4
38	CHR38_11169445	11169445	1	3	1	3	3	3	3	3	1	3	3	3	3	3	3	3	1	3	3	3	3	3	3	3
38	BICF2P582204	11172196	2	1	2	1	2	2	2	2	2	1	2	1	2	2	2	1	2	1	2	2	1	1	2	1
38	BICF2S23744179	11186064	2	4	4	4	2	4	2	4	2	4	2	4	4	4	4	4	4	4	4	4	2	4	2	4
38	BICF2P1073174	11191833	3	3	3	3	3	3	3	3	3	3	3	3	3	3	3	3	3	3	3	3	3	3	3	3
38	CHR38_11207434	11207434	2	2	2	2	2	2	2	2	2	2	2	2	2	2	2	2	2	2	2	2	2	2	2	2
38	BICF2S23516871	11214924	4	2	2	2	2	2	2	2	2	2	2	2	2	2	2	2	4	2	2	2	4	2	2	2
38	BICF2P577958	11227814	2	2	2	2	2	2	2	2	2	2	2	2	2	2	2	2	2	2	2	2	2	2	2	2
38	BICF2P653946	11241725	4	4	4	4	4	4	4	4	4	4	4	4	0	0	4	4	4	4	4	4	4	4	4	4
38	CHR38_11244630	11244630	2	2	2	2	2	2	2	2	2	2	2	2	2	2	2	2	2	2	2	2	4	2	2	2
38	BICF2S24112652	11252381	4	4	2	4	4	4	4	4	2	4	4	4	0	0	4	4	4	4	4	4	4	4	4	4
38	BICF2P707729	11256409	1	1	3	1	1	1	1	1	3	1	1	1	1	1	1	1	1	1	1	1	1	1	1	1
38	BICF2P287224	11261112	1	3	1	3	1	3	1	3	1	1	1	3	3	3	3	3	3	3	3	3	1	3	1	3
38	BICF2P879656	11275858	2	2	2	2	2	2	2	2	3	2	2	2	2	2	2	2	2	2	2	2	3	2	2	2
38	BICF2P828385	11279327	2	4	2	4	2	4	2	4	2	2	2	4	0	0	4	4	4	4	4	4	2	4	2	4
38	CHR38_11297838	11297838	3	3	1	3	3	3	3	3	1	3	3	3	3	3	3	3	3	3	3	3	3	3	3	3
38	CHR38_11298034	11298034	3	3	3	3	3	3	3	3	3	3	3	3	3	3	3	3	3	3	3	3	3	3	3	3
38	BICF2P266553	11299756	2	2	4	4	4	2	4	2	4	2	2	2	0	0	4	2	4	2	4	4	2	2	2	2
38	BICF2P42046	11317422	1	1	1	1	1	1	1	1	1	1	3	1	1	1	3	1	1	1	1	1	3	1	3	1
38	BICF2P255499	11324020	2	2	2	2	2	2	2	2	2	2	4	2	2	2	4	2	2	2	2	2	4	2	4	2
38	BICF2P511928	11328307	2	2	2	2	2	2	2	2	2	2	4	2	2	2	4	2	2	2	2	2	4	2	0	0
38	BICF2S23732991	11330907	4	4	4	4	4	4	4	4	4	4	4	4	4	4	4	4	4	4	4	4	4	4	4	4
38	BICF2P1385620	11341635	3	3	3	3	3	3	3	3	3	3	3	3	0	0	3	3	3	3	3	3	1	3	3	3
38	BICF2S23731029	11356334	3	3	3	3	3	3	3	3	3	3	1	3	3	3	1	3	3	3	3	3	1	3	1	3
38	CHR38_11369637	11369637	2	2	1	2	2	2	2	2	2	2	2	2	0	0	2	2	2	2	2	2	1	2	2	2
38	BICF2P1060891	11373305	3	1	1	1	1	1	1	1	3	1	1	1	1	1	1	1	3	1	1	1	1	1	1	1
38	BICF2S23745362	11380922	3	3	3	3	3	3	3	3	3	3	3	3	3	3	3	3	3	3	3	3	3	3	3	3
38	BICF2P484574	11387213	2	4	2	4	2	4	2	4	2	2	2	2	4	4	2	4	4	4	4	4	2	4	2	2
38	BICF2P693070	11406107	1	3	1	3	1	3	1	3	1	1	1	1	3	3	1	3	3	3	3	3	1	3	1	1
38	BICF2P725495	11415668	2	2	2	2	2	2	2	2	2	2	4	2	2	2	4	2	2	2	2	2	4	2	4	2
38	BICF2S231497	11421410	2	2	2	2	2	2	2	2	2	2	2	2	2	2	2	2	2	2	2	2	2	2	2	2
38	CHR38_11441322	11441322	2	2	2	2	2	2	2	2	2	2	2	2	2	2	2	2	2	2	2	2	2	2	2	2
38	BICF2P1177548	11451040	1	1	1	3	1	3	1	3	1	1	1	3	3	3	3	3	1	3	3	3	3	3	1	3
38	BICF2P1411908	11464084	4	4	2	4	4	4	4	4	2	4	4	4	4	4	4	4	4	4	4	4	4	4	4	4
38	BICF2P1219065	11471019	4	2	4	4	4	2	4	2	2	2	2	2	0	0	4	2	4	4	4	4	2	2	2	2
38	CHR38_11475986	11475986	2	4	2	2	2	4	2	4	4	4	4	4	2	2	2	4	2	2	2	2	4	4	4	4
38	CHR38_11478057	11478057	2	3	2	3	2	3	2	3	2	2	2	3	3	3	3	3	3	3	3	3	3	3	2	3
38	BICF2P553554	11479478	4	4	4	4	4	4	4	4	4	4	4	4	4	4	4	4	4	4	4	4	4	4	4	4
38	BICF2P110136	11508054	3	3	3	3	3	3	3	3	3	3	3	3	3	3	3	3	3	3	3	3	3	3	3	3
38	BICF2P127937	11533977	4	4	4	4	4	4	4	4	4	4	4	4	4	4	4	4	4	4	4	4	4	4	4	4
38	BICF2P117700	11541718	3	3	3	3	3	3	3	3	1	3	1	3	3	3	1	3	3	3	3	3	1	3	1	3
38	BICF2S23528361	11557658	4	4	4	4	4	4	4	4	4	4	4	4	4	4	4	4	4	4	4	4	4	4	4	4
38	BICF2S23521846	11561386	4	4	4	4	4	4	4	4	4	4	4	4	2	4	4	4	4	4	4	4	2	4	4	4
38	CHR38_11572593	11572593	1	3	3	3	3	3	3	3	3	3	3	3	3	3	3	3	1	3	3	3	3	3	3	3
38	BICF2P1408487	11572642	3	3	3	3	3	3	3	3	3	3	1	3	3	3	1	3	3	3	3	3	1	3	1	3
38	BICF2P582631	11590661	3	3	3	3	3	3	3	3	3	3	1	3	3	3	1	3	3	3	3	3	1	3	1	3
38	BICF2S23543085	11596304	3	1	1	1	1	1	1	1	1	1	1	1	1	1	1	1	3	1	1	1	1	1	1	1
38	BICF2P123010	11611755	4	4	4	4	4	4	4	4	4	4	4	4	4	4	4	4	4	4	4	4	4	4	4	4
38	BICF2S23638621	11619332	1	1	3	1	3	1	3	1	3	1	1	1	3	3	3	1	3	1	3	3	1	1	1	1
38	BICF2P1012779	11624407	4	4	1	1	4	1	4	1	4	1	4	1	1	1	1	1	4	1	1	1	4	1	4	1
38	BICF2P794255	11631519	3	3	4	3	3	3	3	3	4	3	4	3	3	3	4	3	3	3	3	3	4	3	4	3
38	BICF2S23526017	11647525	2	2	2	2	2	2	2	2	4	2	4	2	2	2	4	2	2	2	2	2	4	2	4	2
38	CHR38_11648154	11648154	2	2	2	2	2	2	2	2	2	2	3	2	2	2	3	2	2	2	2	2	3	2	3	2
38	BICF2P650604	11660862	1	1	1	1	1	1	1	1	1	1	3	1	1	1	3	1	1	1	1	1	3	1	3	1
38	BICF2P1279833	11673587	1	1	1	1	1	1	1	1	1	1	1	1	1	1	1	1	1	1	1	1	3	1	1	1
38	BICF2P1433093	11675126	4	4	4	4	4	4	4	4	4	4	4	4	4	4	4	4	4	4	4	4	3	4	4	4
38	CHR38_11680680	11680680	2	4	4	4	2	4	2	4	2	4	2	4	4	4	4	4	4	4	4	4	4	4	2	4
38	BICF2S23534264	11688583	1	3	3	3	1	3	1	3	1	3	1	1	3	3	1	3	3	3	3	3	0	0	1	1
38	BICF2P104131	11703047	1	4	4	4	1	4	1	4	1	4	1	1	4	4	1	4	4	4	4	4	1	4	1	1
38	BICF2S23737014	11712636	4	4	2	4	4	4	4	4	4	4	2	4	4	4	2	4	4	4	4	4	2	4	2	4
38	BICF2P220054	11721452	4	4	4	4	4	4	4	4	4	4	1	4	4	4	1	4	4	4	4	4	1	4	1	4
38	BICF2P1019422	11737678	1	2	2	2	2	2	2	2	2	2	2	2	2	2	2	2	1	2	2	2	1	2	2	2
38	BICF2S2353109	11743874	3	3	3	3	3	3	3	3	3	3	3	3	3	3	3	3	3	3	3	3	3	3	3	3
38	CHR38_11745933	11745933	3	3	3	3	3	3	3	3	3	3	3	3	3	3	3	3	3	3	3	3	3	3	3	3
38	CHR38_11750173	11750173	3	3	3	3	3	3	3	3	3	3	3	3	3	3	3	3	3	3	3	3	3	3	3	3
38	BICF2P210518	11757686	4	2	2	2	2	2	2	2	2	2	2	2	2	2	2	2	4	2	2	2	4	2	2	2
38	BICF2P615835	11776988	4	4	4	4	4	4	4	4	4	4	2	4	4	4	2	4	4	4	4	4	2	4	2	4
38	BICF2P1413748	11779186	2	2	2	2	2	2	2	2	2	2	4	2	2	2	4	2	2	2	2	2	4	2	4	2
38	BICF2P662244	11784640	3	3	3	3	3	3	3	3	3	3	1	3	3	3	1	3	3	3	3	3	1	3	1	3
38	BICF2P613691	11793300	3	3	3	3	3	3	3	3	3	3	4	3	3	3	4	3	3	3	3	3	4	3	4	3
38	BICF2S2327071	11805612	4	4	2	4	2	4	2	4	4	4	4	4	0	0	2	4	2	4	2	2	4	4	4	4
38	BICF2P1143435	11817141	4	4	2	4	2	4	2	4	2	4	4	4	2	2	2	4	2	4	2	2	2	4	4	4
38	CHR38_11821734	11821734	4	3	4	3	3	3	3	3	3	3	3	3	3	3	3	3	4	3	3	3	3	3	3	3
38	BICF2P317714	11822262	1	1	1	1	1	1	1	1	3	1	1	1	1	1	1	1	1	1	1	1	1	1	1	1
38	CHR38_11823446	11823446	3	1	1	1	3	1	3	1	3	1	3	1	1	1	1	1	1	1	1	1	1	1	3	1
38	CHR38_11823545	11823545	2	4	4	4	2	4	2	4	2	4	2	2	4	4	2	4	4	4	4	4	2	4	2	2
38	CHR38_11824580	11824580	4	2	4	2	2	2	2	2	4	2	2	2	0	0	2	2	4	2	2	2	4	2	2	2
38	CHR38_11825533	11825533	2	2	2	2	2	2	2	2	2	2	2	2	0	0	2	2	2	2	2	2	0	0	2	2
38	BICF2P1350086	11827797	2	2	2	2	2	2	2	2	2	2	4	2	2	2	4	2	2	2	2	2	4	2	4	2
38	TIGRP2P423891_RS8711633	11843169	3	3	3	3	3	3	3	3	3	3	3	3	3	3	3	3	3	3	3	3	3	3	3	3
38	BICF2S2294145	11849040	3	3	3	3	3	3	3	3	3	3	1	3	3	3	1	3	3	3	3	3	1	3	1	3
38	BICF2S22962498	11861783	1	3	3	3	3	3	3	3	3	3	1	3	3	3	1	3	1	3	3	3	1	3	1	3
38	BICF2P1444222	11872190	4	4	4	4	4	4	4	4	4	4	2	4	4	4	2	4	4	4	4	4	2	4	2	4
38	BICF2P1444225	11873397	4	4	4	4	4	4	4	4	4	4	2	4	4	4	2	4	4	4	4	4	2	4	2	4
38	BICF2P91222	11882545	2	4	4	4	2	4	2	4	2	4	2	4	4	4	4	4	4	4	4	4	4	4	2	4
38	BICF2P191700	11896403	2	4	4	4	2	4	2	4	2	4	2	4	4	4	4	4	4	4	4	4	4	4	2	4
38	BICF2P118793	11905749	3	3	3	3	3	3	3	3	1	3	1	3	3	3	1	3	3	3	3	3	1	3	1	3
38	BICF2P977731	11916114	3	1	3	1	1	1	1	1	3	1	3	1	1	1	3	1	3	1	1	1	3	1	3	1
38	BICF2P544840	11930746	2	2	2	2	2	2	2	2	4	2	4	2	2	2	4	2	2	2	2	2	4	2	4	2
38	BICF2P1279937	11943490	2	2	4	4	4	2	4	2	2	2	2	2	4	4	4	2	4	2	4	4	2	2	2	2
38	BICF2P796382	11959183	4	2	2	2	2	2	2	2	4	2	4	2	2	2	4	2	4	2	2	2	4	2	0	0
38	BICF2P178155	11962206	1	3	3	3	3	3	3	3	1	3	1	3	3	3	1	3	1	3	3	3	1	3	1	3
38	BICF2P1373639	11973385	3	3	1	3	3	3	3	3	3	3	1	3	3	3	1	3	3	3	3	3	1	3	1	3
38	BICF2S23253256	11986883	1	3	3	3	1	3	1	3	1	3	1	1	3	3	1	3	3	3	3	3	1	3	1	1
38	BICF2S23048085	12002629	3	3	3	3	3	3	3	3	3	3	3	3	3	3	3	3	3	3	3	3	1	3	3	3
38	BICF2S23911445	12014308	4	4	2	2	2	4	2	4	2	4	4	4	2	2	2	4	2	4	2	2	4	4	4	4
38	BICF2S23451750	12021866	3	3	3	3	3	3	3	3	3	3	3	3	3	3	3	3	3	3	3	3	3	3	3	3
38	BICF2P1336035	12036334	1	1	1	1	1	1	1	1	1	1	1	1	1	1	1	1	1	1	1	1	1	1	1	1
38	BICF2P577733	12047716	2	2	2	2	2	2	2	2	1	2	2	2	2	2	2	2	2	2	2	2	1	2	2	2
38	BICF2S23015403	12065132	1	2	2	2	1	2	1	2	1	2	1	2	2	2	2	2	2	2	2	2	2	2	1	2
38	BICF2P317623	12087930	1	3	3	3	1	3	1	3	1	3	1	3	3	3	3	3	3	3	3	3	3	3	1	3
38	BICF2S23210596	12091300	1	2	2	2	1	2	1	2	1	2	1	2	2	2	2	2	2	2	2	2	2	2	1	2
38	BICF2S2304030	12107841	2	2	4	2	4	2	4	2	2	2	2	2	4	4	4	2	4	2	4	4	2	2	2	2
38	BICF2S2306375	12111951	4	2	4	2	4	2	4	2	4	4	4	4	2	2	4	2	2	2	2	2	4	4	4	4
38	BICF2P1426513	12123466	3	3	1	3	1	3	1	3	3	3	1	3	1	1	1	1	1	3	1	1	1	1	1	3
38	BICF2P742039	12137615	2	2	1	1	2	1	2	1	2	1	2	1	1	1	1	1	2	1	1	1	1	1	2	1
38	BICF2P1290709	12153511	3	1	3	1	3	1	3	1	3	1	3	1	1	1	1	1	1	1	1	1	1	1	3	1
38	BICF2P1164940	12166473	4	4	2	4	4	4	4	4	2	4	2	4	4	4	2	4	4	4	4	4	2	4	2	4
38	BICF2S2347770	12169495	3	3	3	3	3	3	3	3	3	3	3	3	3	3	3	3	3	3	3	3	3	3	3	3
38	BICF2P191285	12185255	4	2	4	2	4	4	4	4	4	2	4	2	0	0	4	2	4	2	4	4	2	2	4	2
38	BICF2P731235	12206677	1	3	3	3	3	3	3	3	3	3	3	3	3	3	3	3	1	3	3	3	3	3	3	3
38	BICF2P886395	12221377	3	3	3	3	3	3	3	3	1	3	1	3	3	3	1	3	3	3	3	3	1	3	1	3
38	BICF2S23130147	12237018	3	3	1	3	1	3	1	3	1	3	1	3	1	1	1	1	1	3	1	1	1	3	1	3
38	BICF2P1088871	12242661	1	3	3	3	3	3	3	3	3	3	3	3	3	3	3	3	3	3	3	3	3	3	3	3
38	BICF2S23646471	12254634	2	2	2	2	2	2	2	2	2	2	2	2	2	2	2	2	2	2	2	2	2	2	2	2
38	BICF2S2361942	12271178	2	2	2	2	2	2	2	2	2	2	2	2	2	2	2	2	2	2	2	2	2	2	2	2
38	BICF2S23255231	12283187	4	4	4	4	4	4	4	4	2	4	2	4	4	4	2	4	4	4	4	4	2	4	2	4
38	BICF2P288913	12294677	4	2	4	2	2	2	2	2	2	2	2	2	2	2	2	2	4	2	2	2	2	2	2	2
38	TIGRP2P423929_RS8798002	12296002	2	2	2	2	2	2	2	2	1	2	1	2	2	2	1	2	2	2	2	2	1	1	1	2
38	BICF2P371480	12309598	3	3	3	3	3	3	3	3	1	3	1	3	3	3	1	3	3	3	3	3	1	3	1	3
38	BICF2S23110666	12321702	1	1	1	1	1	1	1	1	1	1	1	1	1	1	1	1	1	1	1	1	1	1	1	1
38	BICF2P55728	12338019	3	2	3	2	2	2	2	2	2	2	2	2	2	2	2	2	3	2	2	2	2	2	2	2
38	BICF2P427488	12353339	1	1	1	1	1	1	1	1	1	1	3	1	1	1	3	1	1	1	1	1	3	1	3	1
38	BICF2G63074666	12371427	1	1	1	1	1	1	1	1	1	1	1	1	1	1	1	1	1	1	1	1	1	1	1	1
38	BICF2P253283	12381295	4	2	4	4	4	2	4	2	2	2	2	2	4	4	4	2	4	4	4	4	4	2	2	2
38	BICF2G63074665	12389674	3	4	4	4	3	4	3	4	3	4	3	3	4	4	3	4	4	4	4	4	3	4	3	3
38	BICF2G63074652	12403647	3	4	4	4	4	4	4	4	3	4	4	4	4	4	4	4	4	4	4	4	3	4	4	4
38	BICF2P1027299	12412111	3	3	3	3	3	3	3	3	3	3	3	3	3	3	3	3	3	3	3	3	3	3	3	3
38	BICF2P463218	12419461	2	2	2	2	2	2	2	2	2	2	2	2	2	2	2	2	2	2	2	2	2	2	2	2
38	BICF2G63074594	12422015	2	2	2	2	2	2	2	2	4	2	2	2	2	2	2	2	2	2	2	2	4	2	2	2
38	BICF2G63074562	12436197	1	3	3	3	3	3	3	3	3	3	3	3	0	0	3	3	3	3	3	3	3	3	3	3
38	BICF2G63074526	12453476	1	1	2	1	1	1	1	1	2	1	2	1	2	1	1	1	2	1	1	1	1	1	1	1
38	BICF2G63074493	12466972	3	3	3	1	3	1	3	1	3	1	3	1	1	1	3	1	3	1	1	1	3	1	3	3
38	BICF2P851921	12469374	2	2	2	2	2	2	2	2	2	2	2	2	2	2	2	2	2	2	2	2	2	2	2	2
38	BICF2G63074474	12480004	1	3	3	3	1	3	1	3	1	3	1	3	3	3	1	3	3	3	3	3	1	3	1	1
38	BICF2G63074449	12492398	4	3	3	3	3	3	3	3	3	3	3	3	3	3	3	3	3	3	3	3	3	3	3	3
38	BICF2G63074424	12508392	4	2	2	2	2	2	2	2	2	2	2	2	2	2	2	2	2	2	2	2	4	2	2	2
38	BICF2S23026289	12513944	3	3	3	3	3	3	3	3	3	3	3	3	3	3	3	3	3	3	3	3	1	3	3	3
38	BICF2G63074381	12546236	2	4	4	4	4	4	4	4	4	4	4	4	4	4	4	4	4	4	4	4	4	4	4	4
38	BICF2G63074378	12551232	1	3	3	3	1	3	1	3	1	1	1	1	3	3	3	3	3	3	3	3	1	3	1	3
38	BICF2G63074373	12560397	2	1	1	1	1	1	1	1	1	1	1	1	1	1	1	1	1	1	1	1	1	1	1	1
38	BICF2G63074356	12574257	2	2	2	2	2	2	2	2	2	2	2	2	2	2	2	2	2	2	2	2	2	2	2	2
38	BICF2G63074336	12587322	4	4	4	4	4	4	4	4	4	4	4	4	4	4	4	4	4	4	4	4	4	4	4	4
38	BICF2P1198644	12597037	3	3	3	3	3	3	3	3	3	3	3	3	3	3	3	3	3	3	3	3	3	3	3	3
38	BICF2G63074286	12607158	3	3	3	3	3	3	3	3	3	3	3	3	3	3	3	3	3	3	3	3	3	3	3	3
38	BICF2G63074213	12638164	2	2	2	2	2	2	2	2	2	2	2	2	2	2	2	2	2	2	2	2	2	2	2	2
38	BICF2G63074211	12643150	4	2	2	2	4	2	4	2	4	2	4	2	0	0	2	2	2	2	2	2	2	2	4	2
38	BICF2P247612	12656436	1	3	1	3	1	3	1	3	1	3	3	3	0	0	1	1	1	3	1	1	1	1	1	3
38	BICF2G63074166	12667428	2	4	4	4	2	4	2	4	2	4	2	4	4	4	4	4	4	4	4	4	4	4	2	4
38	BICF2G63074159	12675506	3	1	3	1	1	1	1	1	3	1	3	1	1	1	1	1	3	1	1	1	1	1	1	1
38	CHR38_12683138	12683138	3	3	1	3	1	3	1	3	3	3	3	3	1	1	1	1	1	3	1	1	1	3	1	3
38	CHR38_12683248	12683248	4	2	2	2	4	2	4	2	4	2	4	2	2	2	2	2	2	2	2	2	2	2	4	2
38	TIGRP2P424025_RS8726455	12683661	4	3	3	3	4	3	4	3	4	3	4	3	3	3	3	3	3	3	3	3	3	3	4	3
38	BICF2G63074150	12684600	1	3	3	3	1	3	1	3	1	3	1	3	3	3	3	3	3	3	3	3	3	3	1	3
38	BICF2G63074149	12684762	0	0	0	0	0	0	0	0	0	0	0	0	0	0	0	0	0	0	0	0	0	0	0	0
38	BICF2G63074145	12686238	1	1	3	1	1	1	1	1	3	1	3	1	0	0	1	1	3	1	1	1	3	1	1	1
38	BICF2G63074140	12690108	1	3	3	3	3	3	3	3	1	3	1	3	3	3	3	3	3	3	3	3	1	3	3	3
38	BICF2G63074122	12697847	1	3	3	3	3	3	3	3	1	3	1	3	3	3	1	3	3	3	3	3	1	3	1	3
38	BICF2P441639	12719017	3	1	3	1	3	1	3	1	3	3	3	1	1	1	3	1	3	1	1	1	3	1	3	3
38	BICF2P1017974	12723279	1	2	1	2	1	2	1	2	1	1	1	2	2	2	1	2	1	2	2	2	1	2	1	1
38	BICF2G63074066	12736826	2	2	2	2	2	2	2	2	2	2	4	2	2	2	2	2	2	2	2	2	2	2	2	2
38	BICF2G63074053	12746631	3	3	3	3	3	3	3	3	3	3	1	3	3	3	3	3	3	3	3	3	3	3	3	3
38	BICF2P427266	12757329	4	2	2	2	2	2	2	2	2	2	4	2	2	2	2	2	2	2	2	2	2	2	2	2
38	BICF2G63074047	12770776	0	0	0	0	0	0	0	0	0	0	0	0	0	0	0	0	0	0	0	0	0	0	0	0
38	BICF2G63074022	12798209	1	1	1	1	1	1	1	1	1	1	3	1	0	0	1	1	1	1	1	1	1	1	1	1
38	TIGRP2P424070_RS9184374	12806247	2	4	2	4	4	4	4	4	2	4	2	4	4	4	2	4	2	4	4	4	2	4	2	4
38	BICF2G63074018	12809912	1	3	1	3	3	3	3	3	1	3	3	3	3	3	1	3	1	3	3	3	1	3	1	3
38	BICF2G63074014	12813665	1	1	1	1	1	1	1	1	1	1	3	1	0	0	1	1	1	1	1	1	1	1	1	1
38	BICF2P196284	12833832	2	4	4	4	4	4	4	4	4	4	2	4	0	0	2	4	4	4	4	4	2	4	2	4
38	BICF2S23333533	12837128	3	4	3	4	4	4	4	4	3	4	3	4	4	4	3	4	3	4	4	4	3	4	3	4
38	BICF2G63074001	12852333	4	4	4	4	4	4	4	4	4	4	4	4	4	4	4	4	4	4	4	4	4	4	4	4
38	BICF2G63073995	12862520	1	3	1	3	3	3	3	3	1	3	3	3	3	3	3	3	1	3	3	3	3	3	3	3
38	BICF2G63073987	12871888	2	1	2	1	1	1	1	1	2	1	1	1	1	1	1	1	2	1	1	1	1	1	1	1
38	BICF2S2394489	12884484	3	3	3	3	3	3	3	3	3	3	3	3	3	3	3	3	3	3	3	3	3	3	3	3
38	BICF2P1299926	12904191	3	3	3	3	3	3	3	3	3	3	3	3	3	3	3	3	3	3	3	3	3	3	3	3
38	BICF2P1299930	12905527	1	1	1	1	1	1	1	1	1	1	1	1	1	1	1	1	1	1	1	1	1	1	1	1
38	BICF2P987269	12920302	4	4	4	4	4	4	4	4	4	4	4	4	4	4	4	4	4	4	4	4	4	4	4	4
38	BICF2G63073931	12933865	4	4	4	4	4	4	4	4	4	4	2	4	4	4	2	4	4	4	4	4	2	4	2	4
38	BICF2G63073920	12940688	4	4	4	4	4	4	4	4	4	4	3	4	4	4	3	4	4	4	4	4	3	4	3	4
38	BICF2G63073906	12952971	3	3	3	1	3	1	3	1	3	3	3	1	1	1	1	1	3	1	1	1	1	1	3	1
38	BICF2P1125549	12963205	2	2	2	2	2	2	2	2	2	2	2	2	2	2	2	2	2	2	2	2	2	2	2	2
38	BICF2P241530	12977472	1	1	1	1	1	1	1	1	1	1	2	1	0	0	2	1	1	1	1	1	2	1	2	1
38	BICF2P224493	12995691	1	1	1	3	1	3	1	3	1	1	1	3	3	3	3	3	1	3	3	3	3	3	1	3
38	BICF2P734944	13003270	4	4	4	4	4	4	4	4	4	4	2	4	4	4	4	4	4	4	4	4	4	4	4	4
38	BICF2P76503	13009475	1	1	1	1	1	1	1	1	1	1	3	1	1	1	1	1	1	1	1	1	1	1	1	1
38	TIGRP2P424130_RS9145426	13032369	1	1	3	1	3	1	3	1	1	1	1	1	3	3	3	1	3	1	3	3	3	3	1	1
38	BICF2S23741109	13043328	3	3	4	4	3	4	3	4	3	4	3	3	4	4	3	4	4	4	4	4	3	4	3	3
38	CHR38_13056715	13056715	3	3	3	3	3	3	3	3	3	3	3	3	3	3	3	3	3	3	3	3	3	3	3	3
38	TIGRP2P424141_RS9103253	13058095	1	1	3	1	1	1	1	1	3	1	1	1	1	1	1	1	3	1	1	1	1	1	1	1
38	TIGRP2P424144_RS9103249	13058173	3	3	1	3	3	3	3	3	1	3	3	3	3	3	3	3	1	3	3	3	3	3	3	3
38	CHR38_13058370	13058370	1	1	3	1	1	1	1	1	3	1	1	1	1	1	1	1	3	1	1	1	1	1	1	1
38	CHR38_13058518	13058518	3	3	3	3	3	3	3	3	3	3	3	3	3	3	3	3	3	3	3	3	3	3	3	3
38	TIGRP2P424146_RS8818184	13070928	4	4	4	4	4	4	4	4	4	4	2	4	4	4	2	4	4	4	4	4	4	4	2	4
38	BICF2P1095468	13078690	3	1	3	1	3	1	3	1	3	3	3	3	1	1	1	1	3	1	1	1	1	1	3	1
38	BICF2P448866	13089502	1	4	1	4	1	4	1	4	1	4	1	4	0	0	1	4	1	4	1	1	1	1	4	4
38	TIGRP2P424150_RS8645093	13098194	1	2	2	2	1	2	1	2	1	2	1	1	2	2	1	2	2	2	2	2	2	2	1	1
38	BICF2P1193793	13102061	1	3	3	3	1	3	1	3	1	3	1	1	3	3	1	3	3	3	3	3	0	0	1	1
38	TIGRP2P424162_RS8884438	13113391	4	3	4	3	4	3	4	3	4	3	3	3	4	4	4	3	4	3	4	4	4	4	3	3
38	BICF2S22918359	13127149	3	3	3	3	3	3	3	3	3	3	3	3	3	3	3	3	3	3	3	3	3	3	3	3
38	BICF2S23625529	13135506	2	2	2	2	2	2	2	2	1	2	2	2	2	2	2	2	2	2	2	2	1	2	2	2
38	TIGRP2P424167_RS8800283	13171794	3	4	4	4	3	4	3	4	3	3	3	4	0	0	4	4	4	4	4	4	3	4	3	4
38	BICF2S2373811	13186060	3	3	3	3	3	3	3	3	3	3	3	3	3	3	1	3	3	3	3	3	3	3	1	3
38	BICF2P710645	13203740	1	3	1	3	1	3	1	3	1	3	1	3	3	3	3	3	1	3	3	3	3	3	1	3
38	BICF2S23326722	13206441	2	2	4	2	2	2	2	2	2	2	2	2	2	2	4	2	4	2	2	2	2	2	4	2
38	BICF2P1421487	13225000	2	2	2	4	2	4	2	4	4	4	4	4	2	2	2	4	2	4	2	2	2	4	4	4
38	BICF2S23412432	13234237	1	1	1	1	2	1	2	1	2	1	2	1	1	1	1	1	1	1	1	1	1	1	2	1
38	BICF2S23518937	13240968	2	2	1	2	2	2	2	2	2	2	1	2	2	2	1	2	1	2	2	2	2	2	1	2
38	CHR38_13251702	13251702	2	2	2	2	2	2	2	2	2	2	2	2	2	2	2	2	2	2	2	2	2	2	2	2
38	CHR38_13263971	13263971	1	2	2	2	2	2	2	2	1	2	2	2	2	2	2	2	2	2	2	2	1	2	2	2
38	CHR38_13264980	13264980	1	1	3	1	3	1	3	1	3	3	3	1	1	1	3	1	3	1	1	1	3	1	3	3
38	CHR38_13275902	13275902	1	1	1	1	1	1	1	1	1	1	1	1	1	1	1	1	1	1	1	1	1	1	1	1
38	BICF2S22916972	13282616	2	4	2	4	2	4	2	4	2	2	2	4	4	4	2	4	2	4	4	4	4	4	2	2
38	BICF2P889832	13284533	1	1	1	1	1	1	1	1	3	1	1	1	1	1	3	1	1	1	1	1	3	1	3	1
38	BICF2P1322820	13299135	4	4	1	4	4	4	4	4	1	4	1	4	4	4	1	4	1	4	4	4	1	4	1	4
38	BICF2P502651	13308041	4	2	2	2	2	2	2	2	2	2	2	2	2	2	2	2	2	2	2	2	2	2	2	2
38	BICF2P749658	13319172	3	3	3	3	1	3	1	3	1	3	1	1	3	3	3	3	3	3	3	3	3	3	1	3
38	TIGRP2P424183_RS8911791	13332209	3	4	4	4	4	4	4	4	4	4	4	4	4	4	4	4	4	4	4	4	4	4	4	4
38	BICF2P475276	13343760	3	1	3	1	3	1	3	1	3	1	3	1	1	1	1	1	3	1	1	1	1	1	3	1
38	TIGRP2P424190_RS9099761	13356408	3	3	1	3	3	3	3	3	3	3	3	3	3	3	3	3	1	3	3	3	3	3	3	3
38	BICF2S2453801	13371736	3	3	3	3	3	3	3	3	3	3	3	3	3	3	3	3	3	3	3	3	3	3	3	3
38	BICF2S23146270	13379728	3	3	3	3	1	3	1	3	1	3	1	3	3	3	3	3	3	3	3	3	3	3	1	3
38	BICF2S23128800	13388713	4	2	2	2	2	2	2	2	4	2	4	2	2	2	4	2	2	2	2	2	4	2	4	2
38	CHR38_13389584	13389584	3	1	3	1	3	1	3	1	1	1	1	1	3	3	3	1	3	1	3	3	3	1	1	1
38	BICF2P3398	13410745	2	3	3	3	3	3	3	3	2	3	3	3	3	3	2	3	3	3	3	3	2	3	2	3
38	BICF2S2299563	13415571	4	2	2	2	2	2	2	2	4	2	4	2	2	2	4	2	2	2	2	2	4	2	4	2
38	BICF2S23256573	13426196	1	3	3	3	3	3	3	3	1	3	1	3	3	3	1	3	3	3	3	3	1	3	1	3
38	BICF2S23718048	13441214	1	1	3	1	3	1	3	1	3	3	3	1	1	1	1	1	3	1	1	1	3	1	3	1
38	BICF2P1319590	13452939	2	2	2	2	2	2	2	2	2	2	4	2	0	0	2	2	2	2	2	2	2	2	2	2
38	BICF2P456295	13458260	3	3	3	3	3	3	3	3	3	3	1	3	3	3	3	3	3	3	3	3	3	3	3	3
38	BICF2S23038312	13478730	3	1	1	1	3	1	3	1	3	3	3	1	3	1	1	1	1	1	3	1	3	1	3	1
38	BICF2P604171	13482257	4	2	2	2	4	2	4	2	4	2	4	2	2	2	2	2	2	2	2	2	2	2	4	2
38	TIGRP2P424207_RS8682484	13487072	1	3	3	3	1	3	1	3	1	1	1	3	1	3	3	3	3	3	1	3	1	3	1	3
38	TIGRP2P424209_RS9006502	13491783	3	3	3	3	3	3	3	3	3	3	3	3	3	3	3	3	3	3	3	3	3	3	3	3
38	CHR38_13510903	13510903	3	3	3	3	3	3	3	3	3	3	3	3	3	3	3	3	3	3	3	3	3	3	3	3
38	BICF2P1176393	13513798	1	4	1	1	1	4	1	4	4	4	4	4	1	4	1	4	1	1	1	4	1	4	4	4
38	BICF2S22914974	13520169	3	3	3	3	3	3	3	3	3	3	3	3	3	3	3	3	3	3	3	3	3	3	3	3
38	BICF2P612075	13535837	2	2	2	2	2	2	2	2	2	2	2	2	2	2	2	2	2	2	2	2	2	2	2	2
38	BICF2G63073861	13551448	2	4	4	4	4	4	4	4	4	4	4	4	0	0	4	4	4	4	4	4	4	4	4	4
38	BICF2P81834	13561308	3	3	3	3	3	3	3	3	1	3	3	3	0	0	3	3	3	3	1	3	1	3	3	3
38	BICF2S23722927	13576700	3	3	3	3	4	3	4	3	4	4	4	4	4	3	4	3	3	3	4	3	4	3	4	4
38	BICF2P1065236	13583576	4	2	2	2	2	2	2	2	2	2	2	2	2	2	2	2	2	2	2	2	2	2	2	2
38	BICF2G63073857	13599743	2	2	2	2	2	2	2	2	2	2	2	2	2	2	2	2	2	2	2	2	2	2	2	2
38	TIGRP2P424251_RS9044883	13606343	2	2	2	2	2	2	2	2	4	2	2	2	4	2	2	2	2	2	4	2	4	2	2	2
38	BICF2G63073852	13619823	4	2	4	4	4	2	4	2	2	2	2	2	4	2	4	2	4	4	4	2	4	2	2	2
38	BICF2G63073829	13630113	1	1	1	1	1	1	1	1	4	1	4	1	4	1	4	1	1	1	4	1	4	1	4	1
38	BICF2G63073808	13638903	3	2	2	2	3	2	3	2	3	2	3	2	2	2	2	2	2	2	2	2	2	2	3	2
38	BICF2G63073807	13638932	2	1	1	1	2	1	2	1	2	1	2	1	1	1	1	1	1	1	1	1	1	1	2	1
38	BICF2G63073795	13646204	1	1	1	1	1	1	1	1	1	1	1	1	1	1	3	1	1	1	1	1	1	1	3	1
38	BICF2P444931	13652813	2	2	2	2	2	2	2	2	4	2	4	2	4	2	4	2	2	2	4	2	4	2	4	2
38	BICF2G63073787	13653018	3	3	3	3	3	3	3	3	3	3	3	3	3	3	1	3	3	3	3	3	3	3	1	3
38	TIGRP2P424273_RS8545490	13666183	4	2	2	2	2	2	2	2	2	2	2	2	2	2	2	2	2	2	2	2	2	2	2	2
38	BICF2G63073752	13678502	3	3	3	3	3	3	3	3	3	3	1	3	3	3	3	3	3	3	3	3	3	3	3	3
38	BICF2P817345	13696677	4	4	4	4	4	2	4	2	2	2	2	2	4	2	4	2	4	4	4	2	4	2	2	2
38	BICF2G63073730	13706385	4	4	4	4	4	4	4	4	2	4	4	4	0	0	4	4	4	4	2	4	2	4	4	4
38	BICF2G63073728	13717921	4	2	2	2	2	2	2	2	4	2	2	2	4	2	2	2	2	2	4	2	4	2	2	2
38	BICF2G63073713	13726232	1	1	1	1	1	1	1	1	3	1	1	1	0	0	1	1	1	1	3	1	3	1	1	1
38	BICF2P993291	13734729	4	4	4	4	4	4	4	4	4	4	4	4	4	4	4	4	4	4	4	4	4	4	4	4
38	BICF2G63073693	13745569	1	1	1	1	1	1	1	1	3	1	1	1	0	0	1	1	1	1	3	1	3	1	1	1
38	BICF2G63073656	13775640	2	1	1	1	1	1	1	1	2	1	2	1	2	1	2	1	1	1	2	1	2	1	0	0
38	BICF2G63073650	13778974	1	1	1	1	1	1	1	1	3	1	1	1	3	1	3	1	1	1	3	1	3	1	0	0
38	BICF2G63073617	13790665	2	2	0	0	0	0	0	0	0	0	2	2	0	0	2	2	0	0	0	0	0	0	0	0
38	BICF2S23247043	13805088	3	3	3	3	3	3	3	3	3	3	4	3	3	3	3	3	3	3	3	3	3	3	3	3
38	BICF2G63073573	13820882	2	2	2	2	4	2	4	2	4	2	4	2	2	2	2	2	2	2	2	2	2	2	4	2
38	BICF2S23544784	13821063	4	4	4	4	4	4	4	4	4	4	4	4	4	4	4	4	4	4	4	4	4	4	4	4
38	BICF2G63073567	13824642	3	3	3	3	1	3	1	3	1	3	1	3	3	3	3	3	3	3	3	3	3	3	1	3
38	BICF2G63073546	13833220	3	3	3	3	3	3	3	3	1	3	3	3	1	3	1	3	3	3	1	3	1	3	1	3
38	BICF2G63073539	13841239	1	2	2	2	2	2	2	2	1	2	1	2	1	2	1	2	2	2	1	2	1	2	1	2
38	BICF2G63073527	13847890	2	2	2	2	2	2	2	2	1	2	2	2	2	2	1	2	2	2	1	2	1	2	1	2
38	BICF2P637231	13860459	3	1	3	3	3	1	3	1	1	1	1	1	3	1	3	1	3	3	3	1	3	1	1	1
38	TIGRP2P424303_RS9144438	13872907	1	3	3	3	3	3	3	3	3	3	3	3	3	3	3	3	3	3	3	3	3	3	3	3
38	BICF2G63073500	13884041	1	1	1	1	1	1	1	1	1	1	1	1	0	0	1	1	1	1	1	1	1	1	1	1
38	BICF2P1077138	13898887	4	4	4	4	4	4	4	4	0	0	4	4	0	0	2	4	4	4	4	4	4	4	2	2
38	TIGRP2P424306_RS8736865	13905832	4	2	2	2	2	2	2	2	2	2	2	2	2	2	4	2	2	2	2	2	2	2	4	2
38	BICF2G63073444	13925952	2	2	2	2	2	2	2	2	2	2	2	2	2	2	4	2	2	2	2	2	2	2	4	2
38	BICF2G63073439	13930868	4	2	2	2	4	2	4	2	4	4	4	4	4	2	2	2	2	2	4	2	4	2	4	2
38	TIGRP2P424309_RS8913158	13948725	4	4	4	4	4	4	4	4	4	4	4	4	4	4	4	4	4	4	4	4	4	4	4	4
38	BICF2P210489	13958290	2	4	4	4	4	4	4	4	4	4	2	4	4	4	4	4	4	4	4	4	4	4	4	4
38	BICF2P203234	13967873	2	4	4	4	4	4	4	4	4	4	4	4	4	4	4	4	4	4	4	4	4	4	4	4
38	BICF2P531105	13976522	1	3	3	3	3	3	3	3	3	3	1	3	3	3	3	3	3	3	3	3	3	3	3	3
38	BICF2P1222205	13989313	3	2	2	2	0	0	2	2	2	2	3	2	2	2	2	2	2	2	2	2	2	2	2	2
38	BICF2G63073430	14008423	3	3	3	3	3	3	3	3	1	3	3	3	1	3	1	3	3	3	1	3	1	3	1	3
38	BICF2G63073429	14011131	2	2	2	2	2	2	2	2	4	2	2	2	4	2	4	2	2	2	4	2	4	2	4	2
38	BICF2G63073405	14028714	1	1	2	1	2	1	2	1	2	2	2	1	2	1	1	1	2	1	2	1	2	1	2	1
38	BICF2S23231700	14039434	2	1	1	1	1	1	1	1	1	1	1	1	1	1	1	1	1	1	1	1	1	1	1	1
38	BICF2G63073404	14045379	2	2	2	2	2	2	2	2	2	2	2	2	2	2	2	2	2	2	2	2	2	2	2	2
38	BICF2P272871	14065280	3	3	3	3	3	3	3	3	4	3	3	3	4	3	3	3	3	3	4	3	4	3	3	3
38	TIGRP2P424344_RS8937088	14068578	4	4	4	4	4	4	4	4	4	4	4	4	4	4	4	4	4	4	4	4	4	4	4	4
38	BICF2G63073374	14077849	2	2	2	2	2	2	2	2	4	2	2	2	4	2	2	2	2	2	4	2	4	2	2	2
38	BICF2G63073366	14090891	1	1	3	1	1	1	1	1	1	1	3	1	0	0	3	1	3	1	1	1	1	1	3	1
38	TIGRP2P424348_RS8717806	14108148	1	1	1	1	1	1	1	1	3	1	3	1	3	1	3	1	1	1	3	1	3	1	3	1
38	BICF2G63073338	14121608	2	2	2	2	2	2	2	2	4	2	2	2	4	2	4	2	2	2	4	2	4	2	4	2
38	BICF2G63073326	14130822	4	4	4	4	4	4	4	4	2	4	4	4	2	2	2	4	4	4	2	4	2	4	0	0
38	CHR38_14137186	14137186	3	3	3	3	3	3	3	3	3	3	4	3	3	3	3	3	3	3	3	3	3	3	3	3
38	BICF2P951678	14144150	2	2	2	2	2	2	2	2	3	2	2	2	3	2	3	2	2	2	3	2	3	2	3	2
38	BICF2G63073296	14156074	1	1	1	1	1	1	1	1	1	1	1	1	1	1	1	1	1	1	1	1	1	1	1	1
38	TIGRP2P424365_RS8876213	14162497	3	1	1	1	1	1	1	1	1	1	1	1	1	1	1	1	1	1	1	1	1	1	1	1
38	BICF2G63073275	14178109	1	1	1	1	1	1	1	1	3	1	1	1	3	1	3	1	1	1	3	1	3	1	3	1
38	BICF2G63073255	14185915	3	3	3	3	3	3	3	3	3	3	3	3	3	3	3	3	3	3	3	3	3	3	3	3
38	BICF2G63073237	14192046	2	2	2	2	2	2	2	2	2	2	2	2	2	2	4	2	2	2	2	2	2	2	4	2
38	BICF2G63073229	14200270	3	4	3	3	3	4	3	4	4	4	4	4	0	0	3	4	3	3	3	4	3	4	4	4
38	BICF2G63073210	14207799	3	3	3	3	3	3	3	3	1	3	3	3	1	3	1	3	3	3	1	3	1	3	1	3
38	BICF2S22932623	14216582	2	2	2	2	4	2	4	2	4	2	4	2	2	2	2	2	2	2	2	2	2	2	4	2
38	TIGRP2P424369_RS8835431	14236109	1	3	1	1	1	3	1	3	3	3	3	3	1	3	1	3	1	1	1	3	1	3	3	3
38	TIGRP2P424376_RS9172259	14244104	2	3	3	3	2	3	2	3	2	2	2	2	0	0	3	3	3	3	2	3	2	3	2	3
38	BICF2P392576	14253475	2	1	1	1	2	1	2	1	2	2	2	2	0	0	1	1	1	1	2	1	2	1	2	1
38	BICF2P1151768	14255688	2	4	4	4	2	4	2	4	2	2	2	4	0	0	4	4	4	4	2	4	2	4	2	4
38	BICF2G63073169	14271147	3	1	1	1	1	1	1	1	3	1	1	1	3	1	3	1	1	1	3	1	3	1	3	1
38	BICF2G63073153	14276509	1	1	1	1	2	1	2	1	2	1	2	1	1	1	2	1	1	1	1	1	1	1	2	2
38	BICF2G63073133	14286346	3	3	3	3	1	3	1	3	1	3	1	3	3	3	3	3	3	3	3	3	3	3	1	3
38	BICF2G63073122	14297094	2	2	2	2	2	2	2	2	2	2	2	2	2	2	2	2	2	2	2	2	2	2	2	2
38	TIGRP2P424396_RS8709932	14318485	1	1	1	1	1	3	1	3	3	3	1	3	1	3	1	3	1	1	1	3	1	3	3	3
38	BICF2P390313	14321434	2	2	2	2	2	2	2	2	2	2	4	2	2	2	4	2	2	2	2	2	2	2	4	2
38	BICF2G63073121	14321914	1	1	1	1	1	1	1	1	1	1	3	1	1	1	3	1	1	1	1	1	1	1	3	1
38	BICF2G63073103	14344510	4	4	4	4	4	4	4	4	4	4	3	4	4	4	4	4	4	4	4	4	4	4	4	4
38	BICF2G63073101	14354735	2	1	1	1	1	1	1	1	1	1	1	1	1	1	2	1	1	1	1	1	1	1	2	1
38	BICF2G63073089	14373312	3	3	3	3	3	3	3	3	3	3	3	3	3	3	3	3	3	3	3	3	3	3	3	3
38	BICF2G63073085	14387708	2	2	2	2	2	2	2	2	2	2	2	2	2	2	2	2	2	2	2	2	2	2	2	2
38	BICF2G63073084	14389034	2	2	2	2	2	2	2	2	2	2	2	2	2	2	4	2	2	2	2	2	2	2	4	2
38	BICF2G63073067	14403439	1	1	1	1	1	1	1	1	1	1	1	1	1	1	2	1	1	1	1	1	1	1	2	1
38	BICF2G63073064	14417250	4	4	4	4	4	4	4	4	4	4	4	4	4	4	4	4	4	4	4	4	4	4	4	4
38	BICF2G63073043	14432479	4	4	4	4	2	4	2	4	2	2	2	2	2	4	4	4	4	4	2	4	2	4	2	4
38	BICF2G63073040	14434852	1	1	1	1	1	1	1	1	3	1	1	1	3	1	1	1	1	1	3	1	3	1	1	1
38	BICF2G63073029	14438359	3	2	3	3	3	2	3	2	3	2	3	2	3	3	3	2	3	3	3	3	3	3	2	2
38	BICF2S23644873	14451218	1	2	2	2	0	0	2	2	2	2	2	2	2	2	1	2	2	2	2	2	1	2	0	0
38	BICF2S23523686	14460316	1	1	1	1	1	1	1	1	1	1	1	1	1	1	1	1	1	1	1	1	1	1	1	1
38	BICF2G63073015	14469856	2	2	2	2	2	2	2	2	2	2	2	2	2	2	2	2	2	2	2	2	2	2	2	2
38	BICF2G63073009	14481804	4	4	4	4	4	4	4	4	4	4	4	4	4	4	1	4	4	4	4	4	4	4	1	4
38	BICF2G63072995	14493091	1	1	1	1	1	1	1	1	1	1	1	1	1	1	1	1	1	1	1	1	1	1	1	1
38	BICF2P900567	14509117	4	3	3	3	4	3	4	3	4	3	4	3	3	3	4	3	3	3	3	3	3	3	4	4
38	BICF2G63072970	14515381	1	1	1	1	1	1	1	1	3	1	3	1	3	1	1	1	1	1	3	1	3	1	1	1
38	BICF2G63072949	14532803	2	2	2	2	4	2	4	2	4	2	4	2	2	2	4	2	2	2	2	2	2	2	4	4
38	BICF2G63072936	14543737	3	1	1	1	1	1	1	1	1	1	1	1	1	1	1	1	1	1	1	1	1	1	1	1
38	BICF2S23239965	14550603	1	3	3	3	3	3	3	3	3	3	3	3	3	3	1	3	3	3	3	3	3	3	1	3
38	CHR38_14560359	14560359	2	4	4	4	2	4	2	4	2	4	2	4	4	4	4	4	4	4	4	4	4	4	2	4
38	CHR38_14581432	14581432	3	3	3	3	3	3	3	3	3	3	3	3	3	3	3	3	3	3	3	3	3	3	3	3
38	CHR38_14591310	14591310	3	3	3	3	3	3	3	3	1	3	1	3	1	3	3	3	3	3	1	3	1	3	3	3
38	BICF2S23735194	14591594	3	1	1	1	3	1	3	1	3	3	3	3	1	1	1	1	1	1	1	1	1	1	3	1
38	CHR38_14602288	14602288	3	1	1	1	3	1	3	1	3	1	3	1	1	1	1	1	1	1	1	1	1	1	3	1
38	BICF2G63072913	14611709	2	4	4	4	2	4	2	4	2	2	2	2	2	4	4	4	4	4	2	4	2	4	2	4
38	BICF2G63072901	14624375	3	1	1	1	1	1	1	1	1	1	1	1	0	0	1	1	1	1	1	1	1	1	1	1
38	BICF2G63072894	14630974	1	3	3	3	1	3	1	3	1	3	1	3	3	3	1	3	3	3	3	3	3	3	1	1
38	BICF2P1266576	14652468	1	1	1	1	1	1	1	1	1	1	1	1	1	1	3	1	1	1	1	1	1	1	3	1
38	BICF2G63072872	14655970	4	4	4	4	4	4	4	4	4	4	4	4	4	4	4	4	4	4	4	4	4	4	4	4
38	BICF2G63072847	14672232	2	2	2	2	2	2	2	2	2	2	2	2	2	2	2	2	2	2	2	2	2	2	2	2
38	BICF2S23048313	14679578	3	3	3	3	3	3	3	3	3	3	3	3	3	3	3	3	3	3	3	3	3	3	3	3
38	BICF2P102171	14692923	2	1	2	2	2	1	2	1	1	1	1	1	2	1	2	1	2	2	2	1	2	1	1	1
38	BICF2G63072810	14708964	2	2	2	2	2	2	2	2	2	2	2	2	2	2	3	2	2	2	2	2	2	2	3	2
38	BICF2G63072808	14710952	4	2	2	2	4	2	4	2	4	4	4	4	4	2	2	2	2	2	4	2	4	2	4	2
38	CHR38_14721144	14721144	1	1	1	1	1	3	1	3	3	3	3	3	1	3	1	3	1	1	1	3	1	3	3	3
38	BICF2P463161	14729274	1	1	1	1	1	1	1	1	1	1	1	1	1	1	1	1	1	1	1	1	1	1	1	1
38	CHR38_14731655	14731655	3	3	3	3	3	3	3	3	3	3	3	3	3	3	3	3	3	3	3	3	3	3	3	3
38	BICF2S23240786	14737996	2	2	2	2	2	2	2	2	2	2	2	2	2	2	2	2	2	2	2	2	2	2	2	2
38	CHR38_14741662	14741662	2	1	1	1	1	1	1	1	2	1	2	1	2	1	2	1	1	1	2	1	2	1	2	1
38	BICF2G63072792	14747075	3	3	3	3	3	3	3	3	1	3	1	3	1	3	3	3	3	3	1	3	1	3	3	3
38	BICF2G63072785	14754235	1	1	1	1	1	1	1	1	1	1	1	1	1	1	1	1	1	1	1	1	1	1	1	1
38	BICF2P793957	14754733	4	4	4	4	4	4	4	4	4	4	4	4	4	4	4	4	4	4	4	4	4	4	4	4
38	BICF2G63072783	14759106	3	3	3	3	3	3	3	3	3	3	3	3	3	3	3	3	3	3	3	3	3	3	3	3
38	BICF2G63072759	14776180	2	2	2	2	2	2	2	2	4	2	4	2	4	2	2	2	2	2	4	2	4	2	2	2
38	BICF2G63072753	14780567	1	1	1	1	1	1	1	1	3	1	3	1	3	1	1	1	1	1	3	1	3	1	1	1
38	BICF2G63072726	14793042	3	3	3	3	3	3	3	3	1	3	1	3	0	0	3	3	3	3	1	3	1	3	3	3
38	BICF2G63072719	14807651	2	2	2	2	2	2	2	2	2	2	2	2	2	2	4	2	2	2	2	2	2	2	4	2
38	BICF2G63072713	14818789	3	3	3	3	3	3	3	3	1	3	1	3	1	3	3	3	3	3	1	3	1	3	3	3
38	BICF2P1046105	14829249	1	3	3	3	3	3	3	3	3	3	3	3	3	3	1	3	3	3	3	3	3	3	1	3
38	BICF2P269347	14844691	2	4	2	2	2	4	2	4	4	4	4	4	2	4	2	4	2	2	2	4	2	4	4	4
38	CHR38_14857139	14857139	6	5	6	6	6	5	6	5	5	5	5	5	6	5	6	5	6	6	6	5	6	5	5	5
38	BICF2P33723	14858434	2	4	4	4	2	4	2	4	2	4	2	4	4	4	2	4	4	4	4	4	4	4	2	2
38	BICF2P1361927	14865520	2	2	2	2	2	2	2	2	2	2	2	2	0	0	2	2	2	2	2	2	2	2	2	2
38	BICF2P207136	14874411	3	3	3	3	3	3	3	3	3	3	3	3	3	3	3	3	3	3	3	3	3	3	3	3
38	BICF2S23655544	14890031	1	3	1	1	1	3	1	3	3	3	3	3	1	3	1	3	1	1	1	3	1	3	3	3
38	BICF2S23341664	14892435	3	3	3	3	3	3	3	3	3	3	3	3	3	3	3	3	3	3	3	3	3	3	3	3
38	BICF2P237018	14897192	2	2	2	2	2	2	2	2	2	2	2	2	2	2	2	2	2	2	2	2	2	2	2	2
38	CHR38_14901979	14901979	2	2	2	2	2	2	2	2	2	2	2	2	2	2	2	2	2	2	2	2	2	2	2	2
38	BICF2G63072699	14911882	3	3	3	3	3	3	3	3	3	3	3	3	3	3	3	3	3	3	3	3	3	3	3	3
38	BICF2P298055	14923700	4	4	4	4	4	4	4	4	4	4	4	4	4	4	2	4	4	4	4	4	4	4	2	4
38	CHR38_14926002	14926002	4	4	4	4	4	4	4	4	4	4	4	4	4	4	2	4	4	4	4	4	4	4	2	4
38	CHR38_14926934	14926934	4	4	4	4	4	4	4	4	4	4	4	4	4	4	2	4	4	4	4	4	4	4	2	4
38	BICF2P980124	14927218	3	3	3	3	3	3	3	3	3	3	3	3	3	3	3	3	3	3	3	3	3	3	3	3
38	CHR38_14928102	14928102	3	3	3	3	3	3	3	3	3	3	3	3	3	3	3	3	3	3	3	3	3	3	3	3
38	BICF2G63072686	14934176	1	1	1	1	1	1	1	1	1	1	1	1	1	1	1	1	1	1	1	1	1	1	1	1
38	CHR38_14941518	14941518	4	3	4	4	4	3	4	3	3	3	3	3	4	3	4	3	4	4	4	3	4	3	3	3
38	BICF2S23029004	14945969	2	2	2	2	2	2	2	2	2	2	2	2	2	2	4	2	2	2	2	2	2	2	4	2
38	CHR38_14955953	14955953	4	4	4	4	4	4	4	4	4	4	4	4	4	4	4	4	4	4	4	4	4	4	4	4
38	BICF2G63072671	14961650	4	4	4	4	4	4	4	4	4	4	4	4	4	4	4	4	4	4	4	4	4	4	4	4
38	BICF2S2335661	14965434	1	3	1	1	1	3	1	3	3	3	3	3	1	3	1	3	1	1	1	3	1	3	3	3
38	BICF2G63072665	14966079	2	2	2	2	2	2	2	2	2	2	2	2	2	2	2	2	2	2	2	2	2	2	2	2
38	BICF2G63072632	14978616	0	0	0	0	0	0	0	0	0	0	0	0	0	0	0	0	0	0	0	0	0	0	0	0
38	BICF2G63072616	14986235	3	3	3	3	3	3	3	3	3	3	3	3	3	3	3	3	3	3	3	3	3	3	3	3
38	BICF2P974332	14988405	2	2	2	2	2	2	2	2	2	2	2	2	2	2	2	2	2	2	2	2	2	2	2	2
38	BICF2S2312699	14997966	2	4	2	2	2	4	2	4	4	4	4	4	2	4	2	4	2	2	2	4	2	4	4	4
38	TIGRP2P424413_RS9200202	15020809	4	4	4	4	4	4	4	4	4	4	4	4	4	4	4	4	4	4	4	4	4	4	4	4
38	BICF2G63072610	15023900	3	3	3	3	3	3	3	3	3	3	3	3	3	3	3	3	3	3	3	3	3	3	3	3
38	CHR38_15025740	15025740	3	3	3	3	3	3	3	3	3	3	3	3	3	3	3	3	3	3	3	3	3	3	3	3
38	BICF2P235239	15033755	1	3	3	3	1	3	1	3	1	3	1	3	3	3	1	3	3	3	3	3	3	3	1	1
38	TIGRP2P424424_RS8555425	15046166	2	1	1	1	2	1	2	1	2	1	2	1	1	1	2	1	1	1	1	1	1	1	2	2
38	TIGRP2P424437_RS8952354	15058850	1	1	1	1	1	1	1	1	1	1	1	1	1	1	1	1	1	1	1	1	1	1	1	1
38	BICF2P1448404	15071699	4	4	4	4	4	4	4	4	4	4	4	4	4	4	2	4	4	4	4	4	4	4	2	4
38	BICF2S2356180	15094160	2	1	1	1	1	1	1	1	1	1	1	1	1	1	2	1	1	1	1	1	1	1	2	1
38	BICF2P1059400	15102088	2	2	2	2	2	2	2	2	2	2	2	2	2	2	2	2	2	2	2	2	2	2	2	2
38	BICF2P660177	15135012	3	3	3	3	4	3	4	3	4	3	4	3	3	3	3	3	3	3	3	3	3	3	4	3
38	BICF2S23553762	15136656	4	4	4	4	2	4	2	4	2	4	2	4	0	0	2	4	4	4	4	4	4	4	2	2
38	BICF2P445689	15153187	2	2	2	2	2	2	2	2	2	2	2	2	2	2	2	2	2	2	2	2	2	2	2	2
38	BICF2P926471	15160823	3	3	3	3	3	3	3	3	3	3	3	3	3	3	2	3	3	3	3	3	3	3	2	3
38	BICF2P926466	15161046	4	4	4	4	4	4	4	4	4	4	4	4	4	4	2	4	4	4	4	4	4	4	2	4
38	BICF2P551021	15181136	2	2	2	2	4	2	4	2	4	2	4	2	2	2	2	2	2	2	2	2	2	2	4	2
38	BICF2P132612	15183748	4	2	2	2	2	2	2	2	2	2	2	2	2	2	2	2	2	2	2	2	2	2	2	2
38	BICF2S2343770	15200232	3	3	3	3	3	3	3	3	3	3	3	3	3	3	3	3	3	3	3	3	3	3	3	3
38	BICF2P1176600	15213412	1	2	2	2	1	2	1	2	1	2	1	2	2	2	2	2	2	2	2	2	2	2	1	2
38	BICF2P22009	15222957	3	1	1	1	1	1	1	1	1	1	1	1	0	0	3	1	1	1	1	1	1	1	3	1
38	BICF2P159362	15242498	4	4	4	4	4	4	4	4	4	4	4	4	4	4	4	4	4	4	4	4	4	4	4	4
38	BICF2P1203004	15255962	4	4	4	4	4	4	4	4	4	4	4	4	4	4	4	4	4	4	4	4	4	4	4	4
38	BICF2S22928800	15271384	3	3	3	3	3	3	3	3	3	3	3	3	3	3	3	3	3	3	3	3	3	3	1	3
38	CHR38_15272584	15272584	5	5	5	5	5	5	5	5	5	5	5	5	5	5	5	5	5	5	5	5	5	5	0	0
38	BICF2P733319	15278177	2	2	2	2	2	2	2	2	2	2	2	2	2	2	2	2	2	2	2	2	2	2	1	2
38	BICF2S23034567	15296086	2	2	2	2	2	2	2	2	2	2	2	2	2	2	2	2	2	2	2	2	2	2	2	2
38	BICF2S23639163	15299385	4	4	4	4	4	4	4	4	4	4	4	4	4	4	4	4	4	4	4	4	4	4	4	4
38	BICF2P90967	15317211	4	4	4	4	4	4	4	4	4	4	4	4	4	4	4	4	4	4	4	4	4	4	2	4
38	BICF2P20413	15319665	4	4	4	4	4	4	4	4	4	4	4	4	4	4	4	4	4	4	4	4	4	4	4	4
38	CHR38_15321279	15321279	2	2	2	2	2	2	2	2	2	2	2	2	2	2	2	2	2	2	2	2	2	2	2	2
38	TIGRP2P424479_RS9129057	15328385	3	3	3	3	3	3	3	3	3	3	3	3	3	3	3	3	3	3	3	3	3	3	1	3
38	BICF2P853092	15332832	2	2	2	2	2	2	2	2	2	2	2	2	2	2	2	2	2	2	2	2	2	2	2	2
38	CHR38_15340886	15340886	4	2	2	2	2	2	2	2	2	2	2	2	2	2	2	2	2	2	2	2	2	2	2	2
38	CHR38_15341187	15341187	2	2	2	2	2	2	2	2	2	2	2	2	2	2	2	2	2	2	2	2	2	2	2	2
38	CHR38_15342165	15342165	4	4	4	4	4	4	4	4	4	4	4	4	4	4	4	4	4	4	4	4	4	4	3	4
38	BICF2P484290	15342287	1	3	3	3	3	3	3	3	3	3	3	3	3	3	3	3	3	3	3	3	3	3	3	3
38	BICF2P1469042	15354340	1	1	1	1	1	1	1	1	1	1	1	1	1	1	1	1	1	1	1	1	1	1	1	1
38	TIGRP2P424482_RS8989627	15356241	1	2	2	2	2	2	2	2	2	2	2	2	2	2	2	2	2	2	2	2	2	2	2	2
38	TIGRP2P424488_RS9120379	15366669	3	3	3	3	0	0	3	3	3	3	3	3	3	3	3	3	3	3	3	3	0	0	3	3
38	BICF2P877756	15373265	3	2	2	2	2	2	2	2	2	2	2	2	2	2	2	2	2	2	2	2	2	2	2	2
38	BICF2P350302	15386427	3	2	2	2	3	2	3	2	3	2	3	2	2	2	2	2	2	2	2	2	2	2	3	2
38	TIGRP2P424505_RS9045382	15394857	2	2	2	2	2	2	2	2	2	2	2	2	0	0	2	2	2	2	2	2	2	2	4	2
38	BICF2P1294161	15401565	2	4	4	4	2	4	2	4	2	4	2	4	4	4	4	4	4	4	4	4	4	4	2	4
38	BICF2P915960	15412034	1	3	3	3	1	3	1	3	1	3	1	3	3	3	3	3	3	3	3	3	3	3	1	3
38	BICF2P1281453	15428061	3	3	3	3	3	3	3	3	3	3	3	3	3	3	3	3	3	3	3	3	3	3	3	3
38	BICF2P745200	15439482	2	2	2	2	2	2	2	2	2	2	2	2	2	2	2	2	2	2	2	2	2	2	2	2
38	BICF2P79976	15451995	1	1	1	1	3	1	3	1	3	1	3	1	1	1	1	1	1	1	1	1	1	1	3	1
38	CHR38_15463698	15463698	2	4	4	4	4	4	4	4	4	4	4	4	4	4	4	4	4	4	4	4	4	4	4	4
38	CHR38_15463720	15463720	3	3	3	3	4	3	4	3	4	3	4	3	3	3	3	3	3	3	3	3	3	3	4	3
38	BICF2P1109596	15466068	1	1	1	1	3	1	3	1	3	1	3	1	1	1	1	1	1	1	1	1	1	1	3	1
38	CHR38_15477891	15477891	2	2	2	2	2	2	2	2	2	2	2	2	2	2	2	2	2	2	2	2	2	2	2	2
38	BICF2S23036049	15480819	4	2	2	2	2	2	2	2	2	2	2	2	2	2	2	2	2	2	2	2	2	2	4	2
38	TIGRP2P424571_RS9029826	15485802	2	2	2	2	2	2	2	2	2	2	2	2	2	2	2	2	2	2	2	2	2	2	2	2
38	BICF2G63072589	15497935	4	4	4	4	4	4	4	4	4	4	4	4	4	4	4	4	4	4	4	4	4	4	4	4
38	BICF2G63072555	15510008	4	4	4	4	2	4	2	4	2	4	2	4	4	4	4	4	4	4	4	4	4	4	2	4
38	BICF2G63072543	15526637	4	4	4	4	2	4	2	4	2	4	2	4	0	0	4	4	4	4	4	4	0	0	2	2
38	BICF2G63072533	15534208	2	2	2	2	2	2	2	2	2	2	2	2	0	0	2	2	2	2	2	2	2	2	2	2
38	BICF2S23632352	15542913	3	3	3	3	4	3	4	3	4	3	4	3	0	0	3	3	3	3	3	3	3	3	4	4
38	BICF2G63072500	15555006	3	3	3	3	3	3	3	3	3	3	3	3	3	3	3	3	3	3	3	3	3	3	3	3
38	BICF2G63072490	15567550	3	3	3	3	3	3	3	3	3	3	3	3	3	3	3	3	3	3	3	3	0	0	3	3
38	BICF2G63072471	15572418	4	4	4	4	4	4	4	4	4	4	4	4	0	0	4	4	4	4	4	4	4	4	4	4
38	BICF2G63072469	15573218	2	2	2	2	2	2	2	2	2	2	2	2	2	2	2	2	2	2	2	2	2	2	2	2
38	BICF2G63072457	15584878	4	2	2	2	4	2	4	2	4	2	4	2	2	2	2	2	2	2	2	2	2	2	4	4
38	BICF2P425036	15602596	2	2	2	2	2	2	2	2	2	2	2	2	2	2	2	2	2	2	2	2	2	2	2	2
38	BICF2G63072412	15611604	4	4	4	4	4	4	4	4	4	4	4	4	4	4	4	4	4	4	4	4	4	4	0	0
38	BICF2G63072393	15621456	4	4	4	4	4	4	4	4	4	4	4	4	4	4	4	4	4	4	4	4	4	4	4	4
38	TIGRP2P424596_RS8688954	15633229	2	2	2	2	2	2	2	2	2	2	2	2	2	2	2	2	2	2	2	2	2	2	2	2
38	BICF2P177976	15644878	2	2	2	2	2	2	2	2	2	2	2	2	0	0	2	2	2	2	2	2	2	2	2	2
38	BICF2P1322030	15649815	1	1	1	1	1	1	1	1	1	1	1	1	1	1	1	1	1	1	1	1	1	1	1	1
38	BICF2P728189	15654083	1	1	1	1	1	1	1	1	1	1	1	1	1	1	1	1	1	1	1	1	1	1	3	1
38	BICF2P949566	15669179	2	2	2	2	2	2	2	2	2	2	2	2	0	0	2	2	2	2	2	2	2	2	2	2
38	BICF2G63072365	15676602	3	3	3	3	3	3	3	3	3	3	3	3	3	3	3	3	3	3	3	3	3	3	1	3
38	BICF2G63072349	15693861	3	3	3	3	3	3	3	3	3	3	3	3	3	3	3	3	3	3	3	3	3	3	3	3
38	BICF2G63072330	15707675	3	3	3	3	3	3	3	3	3	3	3	3	3	3	3	3	3	3	3	3	3	3	3	3
38	BICF2P1094821	15716073	2	4	4	4	4	4	4	4	4	4	4	4	4	4	4	4	4	4	4	4	4	4	4	4
38	BICF2S23341415	15721000	2	2	2	2	2	2	2	2	2	2	2	2	2	2	2	2	2	2	2	2	2	2	2	2
38	TIGRP2P424606_RS8994437	15726051	4	4	4	4	4	4	4	4	4	4	4	4	4	4	4	4	4	4	4	4	4	4	4	4
38	BICF2G63072308	15742893	3	3	3	3	3	3	3	3	3	3	3	3	3	3	3	3	3	3	3	3	3	3	3	3
38	BICF2P1139085	15743131	3	3	3	3	3	3	3	3	3	3	3	3	0	0	3	3	3	3	3	3	3	3	3	3
38	BICF2G63072277	15755288	3	3	3	3	3	3	3	3	3	3	3	3	3	3	3	3	3	3	3	3	3	3	3	3
38	BICF2G63072273	15757047	2	4	4	4	4	4	4	4	4	4	4	4	4	4	4	4	4	4	4	4	4	4	4	4
38	BICF2G63072257	15770303	4	4	4	4	4	4	4	4	4	4	4	4	4	4	4	4	4	4	4	4	4	4	4	4
38	BICF2P665753	15780013	4	4	4	4	4	4	4	4	4	4	4	4	4	4	4	4	4	4	4	4	4	4	4	4
38	BICF2G63072254	15794763	3	3	3	3	3	3	3	3	3	3	3	3	3	3	3	3	3	3	3	3	3	3	3	3
38	BICF2S23754261	15813923	4	4	4	4	4	4	4	4	4	4	4	4	4	4	4	4	4	4	4	4	4	4	4	4
38	BICF2P222434	15815621	3	3	3	3	3	3	3	3	3	3	3	3	3	3	3	3	3	3	3	3	3	3	3	3
38	BICF2P1325300	15828418	4	3	3	3	3	3	3	3	3	3	3	3	3	3	3	3	3	3	3	3	3	3	3	3
38	BICF2G63072218	15840001	3	1	1	1	1	1	1	1	1	1	1	1	1	1	1	1	1	1	1	1	1	1	1	1
38	BICF2G63072205	15851554	4	1	1	1	1	1	1	1	1	1	1	1	1	1	1	1	1	1	1	1	1	1	1	1
38	BICF2G63072201	15862169	3	3	3	3	3	3	3	3	3	3	3	3	3	3	3	3	3	3	3	3	3	3	3	3
38	BICF2G63072190	15871881	3	1	1	1	1	1	1	1	1	1	1	1	1	1	1	1	1	1	1	1	1	1	1	1
38	BICF2S23048012	15887466	4	2	2	2	2	2	2	2	2	2	2	2	2	2	2	2	2	2	2	2	2	2	2	2
38	BICF2G63072172	15901673	2	2	2	2	2	2	2	2	2	2	2	2	2	2	2	2	2	2	2	2	2	2	2	2
38	BICF2P58458	15913442	3	1	1	1	1	1	1	1	1	1	1	1	1	1	1	1	1	1	1	1	1	1	1	1
38	BICF2G63072160	15916875	3	3	3	3	3	3	3	3	3	3	3	3	3	3	3	3	3	3	3	3	3	3	3	3
38	BICF2G63072157	15920370	2	2	2	2	2	2	2	2	2	2	2	2	2	2	2	2	2	2	2	2	2	2	2	2
38	BICF2P533906	15928736	2	2	2	2	2	2	2	2	2	2	2	2	2	2	2	2	2	2	2	2	2	2	2	2
38	BICF2G63072136	15940151	2	4	4	4	4	4	4	4	4	4	4	4	0	0	4	4	4	4	4	4	4	4	4	4
38	BICF2S23411599	15940884	2	4	4	4	4	4	4	4	4	4	4	4	4	4	4	4	4	4	4	4	4	4	4	4
38	BICF2S23510859	15958993	1	4	4	4	4	4	4	4	4	4	4	4	4	4	4	4	4	4	4	4	4	4	4	4
38	BICF2G63072100	15964946	3	3	3	3	3	3	3	3	3	3	3	3	3	3	3	3	3	3	3	3	3	3	3	3
38	BICF2G63072075	15976468	3	3	3	3	3	3	3	3	3	3	3	3	3	3	3	3	3	3	3	3	3	3	3	3
38	BICF2G63072065	15992680	4	4	4	4	4	4	4	4	4	4	4	4	4	4	4	4	4	4	4	4	4	4	4	4
38	BICF2G63072063	15994472	2	2	2	2	2	2	2	2	2	2	2	2	2	2	2	2	2	2	2	2	2	2	2	2
38	BICF2G63072052	15999307	3	3	3	3	3	3	3	3	3	3	3	3	3	3	3	3	3	3	3	3	3	3	3	3
38	BICF2P1113752	16007521	1	2	2	2	2	2	2	2	2	2	2	2	0	0	2	2	2	2	2	2	2	2	2	2
38	BICF2P825252	16012604	4	4	4	4	4	4	4	4	4	4	4	4	4	4	4	4	4	4	4	4	4	4	4	4
38	BICF2G63072015	16024953	2	2	2	2	2	2	2	2	2	2	2	2	2	2	2	2	2	2	2	2	2	2	2	2
38	BICF2P210611	16040944	4	4	4	4	4	4	4	4	4	4	4	4	4	4	4	4	4	4	4	4	4	4	4	4
38	BICF2S23210122	16045432	2	2	2	2	2	2	2	2	2	2	2	2	2	2	2	2	2	2	2	2	2	2	2	2
38	BICF2G63071970	16056296	1	3	3	3	3	3	3	3	3	3	3	3	3	3	3	3	3	3	3	3	3	3	3	3
38	BICF2P419500	16069903	1	4	4	4	4	4	4	4	4	4	4	4	0	0	4	4	4	4	4	4	4	4	4	4
38	BICF2S23717866	16080158	2	2	2	2	2	2	2	2	2	2	2	2	2	2	2	2	2	2	2	2	2	2	2	2
38	BICF2G63071963	16095939	2	2	2	2	2	2	2	2	2	2	2	2	2	2	2	2	2	2	2	2	2	2	2	2
38	BICF2G63071955	16101996	2	2	2	2	2	2	2	2	2	2	2	2	2	2	2	2	2	2	2	2	2	2	2	2
38	BICF2P289635	16114899	4	4	4	4	4	4	4	4	4	4	4	4	4	4	4	4	4	4	4	4	4	4	4	4
38	BICF2G63071920	16129627	3	1	1	1	1	1	1	1	1	1	1	1	0	0	1	1	1	1	1	1	1	1	1	1
38	BICF2G63071903	16136438	3	3	3	3	3	3	3	3	3	3	3	3	3	3	3	3	3	3	3	3	3	3	3	3
38	BICF2G63071842	16158447	2	2	2	2	2	2	2	2	2	2	2	2	2	2	2	2	2	2	2	2	2	2	2	2
38	BICF2S23718897	16161837	2	2	2	2	2	2	2	2	2	2	2	2	2	2	2	2	2	2	2	2	2	2	2	2
38	BICF2P662295	16181413	2	2	2	2	2	2	2	2	2	2	2	2	2	2	2	2	2	2	2	2	2	2	2	2
38	BICF2P924109	16183786	1	1	1	1	1	1	1	1	1	1	1	1	1	1	1	1	1	1	1	1	1	1	1	1
38	CHR38_16193617	16193617	3	3	3	3	3	3	3	3	3	3	3	3	3	3	3	3	3	3	3	3	3	3	3	3
38	CHR38_16193832	16193832	3	3	3	3	3	3	3	3	3	3	3	3	3	3	3	3	3	3	3	3	3	3	3	3
38	CHR38_16193932	16193932	3	3	3	3	3	3	3	3	3	3	3	3	3	3	3	3	3	3	3	3	3	3	3	3
38	CHR38_16195002	16195002	3	3	3	3	3	3	3	3	3	3	3	3	3	3	3	3	3	3	3	3	3	3	3	3
38	BICF2P625182	16196105	4	4	4	4	4	4	4	4	4	4	4	4	4	4	4	4	4	4	4	4	4	4	4	4
38	BICF2P625184	16197111	3	3	3	3	3	3	3	3	3	3	3	3	0	0	3	3	3	3	3	3	3	3	3	3
38	BICF2S23234924	16206642	3	3	3	3	3	3	3	3	3	3	3	3	3	3	3	3	3	3	3	3	3	3	3	3
38	BICF2G63071801	16220082	4	2	2	2	2	2	2	2	2	2	2	2	2	2	2	2	2	2	2	2	2	2	2	2
38	BICF2G63071790	16228710	2	4	4	4	4	4	4	4	4	4	4	4	4	4	4	4	4	4	4	4	4	4	4	4
38	CHR38_16230981	16230981	4	2	2	2	2	2	2	2	2	2	2	2	2	2	2	2	2	2	2	2	2	2	2	2
38	BICF2P815309	16239913	3	3	3	3	3	3	3	3	3	3	3	3	3	3	3	3	3	3	3	3	3	3	3	3
38	BICF2G63071774	16240160	1	2	2	2	2	2	2	2	2	2	2	2	2	2	2	2	2	2	2	2	2	2	2	2
38	BICF2G63071749	16251628	4	4	4	4	4	4	4	4	4	4	4	4	4	4	4	4	4	4	4	4	4	4	4	4
38	BICF2G63071737	16265865	4	4	4	4	4	4	4	4	4	4	4	4	0	0	4	4	4	4	4	4	4	4	4	4
38	BICF2G63071732	16269645	4	2	2	2	2	2	2	2	2	2	2	2	2	2	2	2	2	2	2	2	2	2	2	2
38	BICF2G63071726	16270285	1	3	3	3	3	3	3	3	3	3	3	3	3	3	3	3	3	3	3	3	3	3	3	3
38	BICF2G63071705	16280035	1	3	3	3	3	3	3	3	3	3	3	3	3	3	3	3	3	3	3	3	3	3	3	3
38	BICF2G63071699	16286372	4	4	4	4	4	4	4	4	4	4	4	4	4	4	4	4	4	4	4	4	4	4	4	4
38	BICF2S23050152	16300663	3	4	4	4	4	4	4	4	4	4	4	4	4	4	4	4	4	4	4	4	4	4	4	4
38	BICF2G63071674	16309231	4	2	2	2	2	2	2	2	2	2	2	2	2	2	2	2	2	2	2	2	2	2	2	2
38	BICF2P16703	16322996	2	2	2	2	2	2	2	2	2	2	2	2	2	2	2	2	2	2	2	2	2	2	2	2
38	BICF2G63071665	16345018	4	2	2	2	2	2	2	2	2	2	2	2	2	2	2	2	2	2	2	2	2	2	2	2
38	BICF2S23443873	16357289	3	3	3	3	3	3	3	3	3	3	3	3	3	3	3	3	3	3	3	3	3	3	3	3
38	BICF2S23736497	16367374	4	4	4	4	4	4	4	4	4	4	4	4	4	4	4	4	4	4	4	4	4	4	4	4
38	BICF2P711137	16387948	3	3	3	3	3	3	3	3	3	3	3	3	3	3	3	3	3	3	3	3	3	3	3	3
38	BICF2G63071641	16394867	1	3	3	3	3	3	3	3	3	3	3	3	3	3	3	3	3	3	3	3	3	3	3	3
38	BICF2S24110862	16407403	1	1	1	1	1	1	1	1	1	1	1	1	1	1	1	1	1	1	1	1	1	1	1	1
38	BICF2G63071630	16415276	3	2	2	2	2	2	2	2	2	2	2	2	2	2	2	2	2	2	2	2	2	2	2	2
38	BICF2G63071580	16433904	3	3	3	3	3	3	3	3	3	3	3	3	3	3	3	3	3	3	3	3	3	3	3	3
38	BICF2P705255	16444609	3	1	1	1	1	1	1	1	1	1	1	1	1	1	1	1	1	1	1	1	1	1	1	1
38	BICF2G63071552	16446472	4	2	2	2	2	2	2	2	2	2	2	2	2	2	2	2	2	2	2	2	2	2	2	2
38	BICF2P1444335	16453775	1	1	1	1	1	1	1	1	1	1	1	1	1	1	1	1	1	1	1	1	1	1	1	1
38	BICF2G63071510	16461430	3	1	1	1	1	1	1	1	1	1	1	1	1	1	1	1	1	1	1	1	1	1	1	1
38	BICF2G63071433	16497623	2	2	2	2	2	2	2	2	2	2	2	2	2	2	2	2	2	2	2	2	2	2	2	2
38	TIGRP2P426530_RS8725680	16507427	1	1	1	1	1	1	1	1	1	1	1	1	1	1	1	1	1	1	1	1	1	1	1	1
38	BICF2G63071428	16516043	2	2	2	2	2	2	2	2	2	2	2	2	2	2	2	2	2	2	2	2	2	2	2	2
38	TIGRP2P426526_RS8881694	16527858	3	3	3	3	3	3	3	3	3	3	3	3	3	3	3	3	3	3	3	3	3	3	3	3
38	TIGRP2P426525_RS8861810	16539386	1	1	1	1	1	1	1	1	1	1	1	1	1	1	1	1	1	1	1	1	1	1	1	1
38	BICF2G63071386	16550864	1	1	1	1	1	1	1	1	1	1	1	1	1	1	1	1	1	1	1	1	1	1	1	1
38	BICF2G63071367	16566326	2	2	2	2	2	2	2	2	2	2	2	2	2	2	2	2	2	2	2	2	2	2	2	2
38	BICF2G63071356	16574769	4	4	4	4	4	4	4	4	4	4	4	4	4	4	4	4	4	4	4	4	4	4	4	4
38	BICF2G63071339	16589603	1	1	1	1	1	1	1	1	1	1	1	1	1	1	1	1	1	1	1	1	1	1	1	1
38	BICF2G63071313	16602947	2	2	2	2	2	2	2	2	2	2	2	2	2	2	2	2	2	2	2	2	2	2	2	2
38	BICF2P939106	16619317	4	3	3	3	3	3	3	3	3	3	3	3	3	3	3	3	3	3	3	3	3	3	3	3
38	BICF2S23743007	16627243	2	2	2	2	2	2	2	2	2	2	2	2	2	2	2	2	2	2	2	2	2	2	2	2
38	BICF2G63071306	16652587	3	3	3	3	3	3	3	3	3	3	3	3	3	3	3	3	3	3	3	3	3	3	3	3
38	BICF2S23125873	16654891	3	3	3	3	3	3	3	3	3	3	3	3	3	3	3	3	3	3	3	3	3	3	3	3
38	BICF2G63071304	16671215	3	3	3	3	3	3	3	3	3	3	3	3	3	3	3	3	3	3	3	3	3	3	3	3
38	BICF2S23030028	16683836	1	3	3	3	3	3	3	3	3	3	3	3	3	3	3	3	3	3	3	3	3	3	3	3
38	TIGRP2P426497_RS8778028	16688419	1	1	1	1	1	1	1	1	1	1	1	1	1	1	1	1	1	1	1	1	1	1	1	1
38	BICF2G63071302	16701405	4	4	4	4	4	4	4	4	4	4	4	4	4	4	4	4	4	4	4	4	4	4	4	4
38	BICF2G63071282	16725517	1	3	3	3	3	3	3	3	3	3	3	3	3	3	3	3	3	3	3	3	3	3	3	3
38	BICF2P545140	16740711	2	2	2	2	2	2	2	2	2	2	2	2	2	2	2	2	2	2	2	2	2	2	2	2
38	BICF2P1111925	16749756	1	3	3	3	3	3	3	3	3	3	3	3	3	3	3	3	3	3	3	3	3	3	3	3
38	BICF2G63071248	16768631	3	3	3	3	3	3	3	3	3	3	3	3	3	3	3	3	3	3	3	3	3	3	3	3
38	BICF2G63071223	16781688	1	3	3	3	3	3	3	3	3	3	3	3	3	3	3	3	3	3	3	3	3	3	3	3		LOD score over the whole interval: 0.7267
38	BICF2P1149296	16809301	4	4	4	4	4	4	4	4	4	4	4	4	4	4	4	4	4	4	4	4	4	4	4	4
38	BICF2S23418164	16815310	3	3	3	3	3	3	3	3	3	3	3	3	3	3	3	3	3	3	3	3	3	3	3	3
38	CHR38_16826171	16826171	4	4	4	4	4	4	4	4	4	4	4	4	0	0	4	4	4	4	4	4	4	4	4	4
38	CHR38_16826691	16826691	3	3	3	3	3	3	3	3	3	3	3	3	3	3	3	3	3	3	3	3	3	3	3	3
38	BICF2P34059	16827046	1	1	1	1	1	1	1	1	1	1	1	1	1	1	1	1	1	1	1	1	1	1	1	1
38	BICF2P34056	16827959	3	3	3	3	3	3	3	3	3	3	3	3	3	3	3	3	3	3	3	3	3	3	3	3
38	TIGRP2P426465_RS8998852	16830832	1	1	1	1	1	1	1	1	1	1	1	1	1	1	1	1	1	1	1	1	1	1	1	1
38	BICF2S23611747	16840954	1	1	1	1	1	1	1	1	1	1	1	1	1	1	1	1	1	1	1	1	1	1	1	1
38	TIGRP2P426451_RS8755280	16856238	4	4	4	4	4	4	4	4	4	4	4	4	4	4	4	4	4	4	4	4	4	4	4	4
38	BICF2P644468	16864285	4	4	4	4	4	4	4	4	4	4	4	4	4	4	4	4	4	4	4	4	4	4	4	4
38	BICF2G63071189	16878192	1	1	1	1	1	1	1	1	1	1	1	1	1	1	1	1	1	1	1	1	1	1	1	1
38	CHR38_16880433	16880433	1	1	1	1	1	1	1	1	1	1	1	1	1	1	1	1	1	1	1	1	1	1	1	1
38	BICF2P377544	16884373	1	1	1	1	1	1	1	1	1	1	1	1	1	1	1	1	1	1	1	1	1	1	1	1
38	BICF2G63071172	16884718	4	4	4	4	4	4	4	4	4	4	4	4	4	4	4	4	4	4	4	4	4	4	4	4
38	BICF2G63071171	16884869	2	2	2	2	2	2	2	2	2	2	2	2	2	2	2	2	2	2	2	2	2	2	2	2
38	CHR38_16890273	16890273	1	1	1	1	1	1	1	1	1	1	1	1	1	1	1	1	1	1	1	1	1	1	1	1
38	CHR38_16891148	16891148	1	1	1	1	1	1	1	1	1	1	1	1	1	1	1	1	1	1	1	1	1	1	1	1
38	CHR38_16891190	16891190	3	3	3	3	3	3	3	3	3	3	3	3	3	3	3	3	3	3	3	3	3	3	3	3
38	CHR38_16891658	16891658	3	3	3	3	3	3	3	3	3	3	3	3	3	3	3	3	3	3	3	3	3	3	3	3
38	BICF2G63071148	16891712	2	2	2	2	2	2	2	2	2	2	2	2	2	2	2	2	2	2	2	2	2	2	2	2
38	CHR38_16892112	16892112	4	4	4	4	4	4	4	4	4	4	4	4	4	4	4	4	4	4	4	4	4	4	4	4
38	BICF2G63071146	16892355	4	4	4	4	4	4	4	4	4	4	4	4	4	4	4	4	4	4	4	4	4	4	4	4
38	BICF2G63071142	16900468	4	4	4	4	4	4	4	4	4	4	4	4	4	4	4	4	4	4	4	4	4	4	4	4
38	BICF2G63071130	16918164	4	4	4	4	4	4	4	4	4	4	4	4	0	0	4	4	4	4	4	4	4	4	4	4
38	BICF2G63071128	16918833	1	1	1	1	1	1	1	1	1	1	1	1	0	0	1	1	1	1	1	1	1	1	1	1
38	BICF2G63071126	16931270	4	4	4	4	4	4	4	4	4	4	4	4	4	4	4	4	4	4	4	4	4	4	4	4
38	BICF2G63071125	16931830	3	3	3	3	3	3	3	3	3	3	3	3	3	3	3	3	3	3	3	3	3	3	3	3
38	BICF2P886331	16936107	1	1	1	1	1	1	1	1	1	1	1	1	1	1	1	1	1	1	1	1	1	1	1	1
38	BICF2G63071118	16942078	2	2	2	2	2	2	2	2	2	2	2	2	2	2	2	2	2	2	2	2	2	2	2	2
38	BICF2G63071087	16958203	2	2	2	2	2	2	2	2	2	2	2	2	2	2	2	2	2	2	2	2	2	2	2	2
38	BICF2G63071067	16968730	4	4	4	4	4	4	4	4	4	4	4	4	4	4	4	4	4	4	4	4	4	4	4	4
38	TIGRP2P426440_RS8523861	16975977	1	1	1	1	1	1	1	1	1	1	1	1	1	1	1	1	1	1	1	1	1	1	1	1
38	CHR38_16976815	16976815	2	2	2	2	2	2	2	2	2	2	2	2	2	2	2	2	2	2	2	2	2	2	2	2
38	BICF2G63071037	16987528	1	1	1	1	1	1	1	1	1	1	1	1	1	1	1	1	1	1	1	1	1	1	1	1
38	CHR38_16988736	16988736	4	2	4	2	2	2	2	2	2	2	2	2	2	2	2	2	2	2	2	2	2	2	4	2
38	CHR38_16989915	16989915	3	3	3	3	3	3	3	3	3	3	3	3	3	3	3	3	3	3	3	3	3	3	3	3
38	BICF2G63071033	16990474	4	2	4	2	2	2	2	2	2	2	2	2	2	2	2	2	2	2	2	2	2	2	4	2
38	CHR38_16990703	16990703	3	1	3	1	1	1	1	1	1	1	1	1	1	1	1	1	1	1	1	1	1	1	0	0
38	BICF2G63071030	16992121	2	1	2	1	1	1	1	1	1	1	1	1	1	1	1	1	1	1	1	1	1	1	2	1
38	BICF2P99162	16992488	2	2	2	2	2	2	2	2	2	2	2	2	2	2	2	2	2	2	2	2	2	2	2	2
38	BICF2G63071013	16996521	3	3	3	3	3	3	3	3	3	3	3	3	3	3	3	3	3	3	3	3	3	3	3	3
38	BICF2G63071012	16996582	4	4	4	4	4	4	4	4	4	4	4	4	4	4	4	4	4	4	4	4	4	4	4	4
38	BICF2G63071000	17002115	2	4	2	4	4	4	4	4	4	4	4	4	4	4	4	4	4	4	4	4	4	4	2	4
38	BICF2G63070973	17016443	1	3	1	3	3	3	3	3	3	3	3	3	3	3	3	3	3	3	3	3	3	3	3	3
38	BICF2G63070969	17020992	4	2	4	2	2	2	2	2	2	2	2	2	2	2	2	2	2	2	2	2	2	2	4	2
38	BICF2G63070946	17029375	2	4	2	4	4	4	4	4	4	4	4	4	4	4	4	4	4	4	4	4	4	4	4	4
38	BICF2G63070940	17035390	4	2	4	2	2	2	2	2	2	2	2	2	2	2	2	2	2	2	2	2	2	2	2	2
38	BICF2G63070938	17045549	2	2	2	2	2	2	2	2	2	2	2	2	2	2	2	2	2	2	2	2	2	2	2	2
38	CHR38_17055516	17055516	2	1	2	1	1	1	1	1	1	1	1	1	0	0	1	1	1	1	1	1	1	1	2	1
38	BICF2P463062	17065892	4	2	4	2	2	2	2	2	2	2	2	2	2	2	2	2	2	2	2	2	2	2	4	2
38	BICF2P998116	17068892	3	1	3	1	1	1	1	1	1	1	1	1	1	1	1	1	1	1	1	1	1	1	3	1
38	BICF2G63070890	17086818	2	4	2	4	4	4	4	4	4	4	4	4	4	4	4	4	4	4	4	4	4	4	2	4
38	BICF2G63070880	17093614	3	1	3	1	1	1	1	1	1	1	1	1	1	1	1	1	1	1	1	1	1	1	3	1
38	BICF2P514225	17098087	3	1	3	1	1	1	1	1	1	1	1	1	1	1	1	1	1	1	1	1	1	1	1	1
38	BICF2P684051	17107918	1	1	1	1	1	1	1	1	1	1	1	1	1	1	1	1	1	1	1	1	1	1	3	1
38	TIGRP2P426389_RS8941010	17116883	2	2	2	2	2	2	2	2	2	2	2	2	0	0	2	2	2	2	2	2	2	2	4	2
38	BICF2P710612	17117302	4	4	4	4	4	4	4	4	4	4	4	4	4	4	4	4	4	4	4	4	4	4	2	4
38	BICF2S23232098	17117396	3	3	3	3	3	3	3	3	3	3	3	3	3	3	3	3	3	3	3	3	3	3	3	3
38	TIGRP2P426374_RS8905398	17127053	4	4	4	4	4	4	4	4	4	4	4	4	4	4	4	4	4	4	4	4	4	4	3	4
38	BICF2P112042	17139894	2	2	2	2	2	2	2	2	2	2	2	2	2	2	2	2	2	2	2	2	2	2	2	2
38	BICF2P1445789	17147381	4	4	4	4	4	4	4	4	4	4	4	4	4	4	4	4	4	4	4	4	4	4	4	4
38	TIGRP2P426354_RS8968834	17151287	3	3	3	3	3	3	3	3	3	3	3	3	3	3	3	3	3	3	3	3	3	3	3	3
38	BICF2G63070856	17159962	1	1	1	1	1	1	1	1	1	1	1	1	1	1	1	1	1	1	1	1	1	1	3	1
38	BICF2P219607	17181718	4	4	4	4	4	4	4	4	4	4	4	4	4	4	4	4	4	4	4	4	4	4	2	4
38	BICF2G63070817	17186566	1	1	1	1	1	1	1	1	1	1	1	1	1	1	1	1	1	1	1	1	1	1	3	1
38	BICF2G63070780	17195727	4	4	4	4	4	4	4	4	4	4	4	4	4	4	4	4	4	4	4	4	4	4	2	4
38	BICF2P635120	17211861	4	4	4	4	4	4	4	4	4	4	4	4	4	4	4	4	4	4	4	4	4	4	2	4
38	BICF2G63070761	17221852	3	3	3	3	3	3	3	3	3	3	3	3	3	3	3	3	3	3	3	3	3	3	4	3
38	BICF2G63070756	17225561	4	4	4	4	4	4	4	4	4	4	4	4	4	4	4	4	4	4	4	4	4	4	3	4
38	BICF2G63070751	17227108	3	3	3	3	3	3	3	3	3	3	3	3	0	0	3	3	3	3	3	3	3	3	3	3
38	BICF2P1087324	17233634	2	2	2	2	2	2	2	2	2	2	2	2	2	2	2	2	2	2	2	2	2	2	4	2
38	BICF2G63070711	17248863	1	1	1	1	1	1	1	1	1	1	1	1	1	1	1	1	1	1	1	1	1	1	1	1
38	BICF2P5859	17255359	3	3	3	3	3	3	3	3	3	3	3	3	3	3	3	3	3	3	3	3	3	3	3	3
38	BICF2G63070705	17270171	1	1	1	1	1	1	1	1	1	1	1	1	1	1	1	1	1	1	1	1	1	1	3	1
38	BICF2P1290284	17275588	1	1	1	1	1	1	1	1	1	1	1	1	1	1	1	1	1	1	1	1	1	1	3	1
38	BICF2G63070688	17283716	1	1	1	1	1	1	1	1	1	1	1	1	1	1	1	1	1	1	1	1	1	1	3	1
38	BICF2P1005959	17288008	3	3	3	3	3	3	3	3	3	3	3	3	3	3	3	3	3	3	3	3	3	3	3	3
38	BICF2P145088	17304414	3	3	3	3	3	3	3	3	3	3	3	3	3	3	3	3	3	3	3	3	3	3	3	3
38	BICF2G63070653	17318203	2	4	2	4	4	4	4	4	4	4	4	4	4	4	4	4	4	4	4	4	4	4	2	4
38	BICF2P739260	17331237	3	1	3	1	1	1	1	1	1	1	1	1	3	1	1	1	1	1	1	1	1	1	3	1
38	BICF2P927007	17338901	4	2	4	2	2	2	2	2	2	2	2	2	2	2	2	2	2	2	2	2	2	2	4	2
38	BICF2G63070647	17344949	2	2	2	2	2	2	2	2	2	2	2	2	2	2	2	2	2	2	2	2	2	2	2	2
38	BICF2P28438	17365574	1	1	1	1	1	1	1	1	1	1	1	1	1	1	1	1	1	1	1	1	1	1	1	1
38	BICF2G63070635	17367166	2	4	2	4	4	4	4	4	4	4	4	4	4	4	4	4	4	4	4	4	4	4	2	4
38	BICF2G63070615	17379765	3	1	3	1	1	1	1	1	1	1	1	1	1	1	1	1	1	1	1	1	1	1	1	1
38	BICF2G63070603	17391368	3	1	3	1	1	1	1	1	1	1	1	1	1	1	1	1	1	1	1	1	1	1	3	1
38	TIGRP2P426271_RS8743665	17408948	1	1	1	1	1	1	1	1	1	1	1	1	1	1	1	1	1	1	1	1	1	1	3	1
38	BICF2G63070570	17408982	1	1	1	1	1	1	1	1	1	1	1	1	1	1	1	1	1	1	1	1	1	1	1	1
38	BICF2G63070550	17415293	4	4	4	4	4	4	4	4	4	4	4	4	4	4	4	4	4	4	4	4	0	0	4	4
38	BICF2G63070536	17423442	3	3	3	3	3	3	3	3	3	3	3	3	3	3	3	3	3	3	3	3	3	3	3	3
38	BICF2P677483	17426055	3	3	3	3	3	3	3	3	3	3	3	3	3	3	3	3	3	3	3	3	3	3	1	3
38	BICF2G63070529	17442850	4	2	4	2	2	2	2	2	2	2	2	2	2	2	2	2	2	2	2	2	2	2	4	2
38	BICF2G63070518	17450455	4	3	4	3	3	3	3	3	3	3	3	3	3	3	3	3	3	3	3	3	3	3	4	3
38	BICF2G63070490	17470175	2	4	2	4	4	4	4	4	4	4	4	4	4	4	4	4	4	4	4	4	4	4	4	4
38	BICF2S23428613	17478323	2	4	2	4	4	4	4	4	4	4	4	4	4	4	4	4	4	4	4	4	4	4	2	4
38	BICF2G63070464	17482014	4	4	4	4	4	4	4	4	4	4	4	4	4	4	4	4	4	4	4	4	4	4	2	4
38	BICF2G63070436	17498508	2	2	2	2	2	2	2	2	2	2	2	2	2	2	2	2	2	2	2	2	2	2	2	2
38	BICF2P1457605	17508176	4	4	4	4	4	4	4	4	4	4	4	4	4	4	4	4	4	4	4	4	4	4	4	4
38	BICF2G63070420	17521481	4	1	4	1	1	1	1	1	1	1	1	1	1	1	1	1	1	1	1	1	1	1	4	1
38	BICF2G63070405	17527939	3	1	3	1	1	1	1	1	1	1	1	1	1	1	1	1	1	1	1	1	1	1	3	1
38	BICF2G63070382	17549230	1	3	1	3	3	3	3	3	3	3	3	3	3	3	3	3	3	3	3	3	3	3	3	3
38	BICF2G63070380	17551317	1	2	1	2	2	2	2	2	2	2	2	2	2	2	2	2	2	2	2	2	2	2	2	2
38	BICF2G63070366	17563202	4	3	4	3	3	3	3	3	3	3	3	3	3	3	3	3	3	3	3	3	3	3	3	3
38	BICF2G63070354	17578414	1	3	1	3	3	3	3	3	3	3	3	3	3	3	3	3	3	3	3	3	3	3	3	3
38	BICF2G63070351	17585684	1	3	1	3	3	3	3	3	3	3	3	3	3	3	3	3	3	3	3	3	3	3	3	3
38	BICF2P720328	17601065	4	4	4	4	4	4	4	4	4	4	4	4	4	4	4	4	4	4	4	4	4	4	4	4
38	BICF2G63070339	17613705	1	3	1	3	3	3	3	3	3	3	3	3	3	3	3	3	3	3	3	3	3	3	3	3
38	BICF2G63070333	17621952	1	2	1	2	2	2	2	2	2	2	2	2	2	2	2	2	2	2	2	2	2	2	2	2
38	BICF2P1327774	17636562	2	4	2	4	4	4	4	4	4	4	4	4	4	4	4	4	4	4	4	4	4	4	4	4
38	CHR38_17641485	17641485	4	4	4	4	4	4	4	4	4	4	4	4	4	4	4	4	4	4	4	4	2	4	4	4
38	CHR38_17645421	17645421	1	1	1	1	1	1	1	1	1	1	1	1	1	1	1	1	1	1	1	1	1	1	1	1
38	BICF2G63070316	17649405	2	2	2	2	2	2	2	2	2	2	2	2	2	2	2	2	2	2	2	2	4	2	2	2
38	TIGRP2P426226_RS9133794	17650739	3	3	3	3	3	3	3	3	3	3	3	3	3	3	3	3	3	3	3	3	3	3	3	3
38	CHR38_17652067	17652067	1	3	1	3	3	3	3	3	3	3	3	3	3	3	3	3	3	3	3	3	1	3	1	3
38	TIGRP2P426224_RS9215681	17655094	3	3	3	3	3	3	3	3	3	3	3	3	3	3	3	3	3	3	3	3	3	3	3	3
38	TIGRP2P426223_RS9215680	17655317	3	3	3	3	3	3	3	3	3	3	3	3	3	3	3	3	3	3	3	3	3	3	3	3
38	CHR38_17655696	17655696	1	1	1	1	1	1	1	1	1	1	1	1	1	1	1	1	1	1	1	1	1	1	1	1
38	CHR38_17660700	17660700	1	1	1	1	1	1	1	1	1	1	1	1	1	1	1	1	1	1	1	1	1	1	1	1
38	CHR38_17663915	17663915	4	4	4	4	4	4	4	4	4	4	4	4	4	4	4	4	4	4	4	4	4	4	4	4
38	CHR38_17664034	17664034	3	3	3	3	3	3	3	3	3	3	3	3	3	3	3	3	3	3	3	3	3	3	3	3
38	CHR38_17664585	17664585	2	2	2	2	2	2	2	2	2	2	2	2	0	0	2	2	2	2	2	2	2	2	2	2
38	CHR38_17664692	17664692	2	4	2	4	4	4	4	4	4	4	4	4	0	0	4	4	4	4	4	4	4	4	2	4
38	CHR38_17665758	17665758	4	2	4	2	2	2	2	2	2	2	2	2	2	2	2	2	2	2	2	2	2	2	4	2
38	CHR38_17666204	17666204	1	3	1	3	3	3	3	3	3	3	3	3	3	3	3	3	3	3	3	3	3	3	1	3
38	CHR38_17666703	17666703	3	1	3	1	1	1	1	1	1	1	1	1	1	1	1	1	1	1	1	1	1	1	3	1
38	BICF2G63070277	17666977	3	1	3	1	1	1	1	1	1	1	1	1	1	1	1	1	1	1	1	1	1	1	3	1
38	CHR38_17667035	17667035	3	3	3	3	3	3	3	3	3	3	3	3	3	3	3	3	3	3	3	3	3	3	3	3
38	BICF2G63070267	17668116	4	2	4	2	2	2	2	2	2	2	2	2	2	2	2	2	2	2	2	2	2	2	4	2
38	BICF2G63070265	17672215	1	3	1	3	3	3	3	3	3	3	3	3	3	3	3	3	3	3	3	3	1	3	1	3
38	BICF2G63070247	17679584	1	3	1	3	3	3	3	3	3	3	3	3	3	3	3	3	3	3	3	3	1	3	1	3
38	BICF2G63070242	17694287	2	2	2	2	2	2	2	2	2	2	2	2	2	2	2	2	2	2	2	2	2	2	2	2
38	BICF2G63070214	17707016	2	4	2	4	4	4	4	4	4	4	4	4	4	4	4	4	4	4	4	4	4	4	4	4
38	BICF2S23650709	17712119	3	3	3	3	3	3	3	3	3	3	3	3	3	3	3	3	3	3	3	3	2	3	3	3
38	TIGRP2P426207_RS8926933	17725938	3	3	3	3	3	3	3	3	3	3	3	3	3	3	3	3	3	3	3	3	1	3	1	3
38	BICF2P1185679	17738980	4	2	4	2	2	2	2	2	2	2	2	2	2	2	2	2	2	2	2	2	2	2	2	2
38	BICF2P428234	17747456	1	1	1	1	1	1	1	1	1	1	1	1	1	1	1	1	1	1	1	1	1	1	1	1
38	BICF2P928026	17755407	3	1	3	1	1	1	1	1	1	1	1	1	1	1	1	1	1	1	1	1	1	1	1	1
38	CHR38_17755587	17755587	2	2	2	2	2	2	2	2	2	2	2	2	2	2	2	2	2	2	2	2	2	2	2	2
38	BICF2G63070172	17759055	1	1	1	1	1	1	1	1	1	1	1	1	1	1	1	1	1	1	1	1	3	1	1	1
38	BICF2G63070161	17763502	4	4	4	4	4	4	4	4	4	4	4	4	4	4	4	4	4	4	4	4	2	4	4	4
38	BICF2G63070151	17776844	4	2	4	2	2	2	2	2	2	2	2	2	2	2	2	2	2	2	2	2	4	2	2	2
38	BICF2G63070135	17785646	2	2	2	2	2	2	2	2	2	2	2	2	2	2	2	2	2	2	2	2	2	2	4	2
38	BICF2G63070124	17794321	4	2	4	2	2	2	2	2	2	2	2	2	2	2	2	2	2	2	2	2	4	2	2	2
38	BICF2G63070103	17812344	3	3	3	3	3	3	3	3	3	3	3	3	3	3	3	3	3	3	3	3	2	3	2	3
38	BICF2G63070095	17815774	2	2	2	2	2	2	2	2	2	2	2	2	2	2	2	2	2	2	2	2	4	2	4	2
38	BICF2G63070074	17830093	1	1	1	1	1	1	1	1	1	1	1	1	1	1	1	1	1	1	1	1	1	1	3	1
38	TIGRP2P426174_RS9070861	17843072	2	4	2	4	4	4	4	4	4	4	4	4	4	4	4	4	2	4	4	4	2	4	4	4
38	TIGRP2P426169_RS9198100	17858136	3	3	3	3	3	3	3	3	3	3	3	3	3	3	3	3	3	3	3	3	3	3	1	3
38	BICF2S24315997	17858474	2	2	2	2	2	2	2	2	2	2	2	2	2	2	2	2	2	2	2	2	2	2	2	2
38	BICF2G63070051	17858516	1	3	1	3	3	3	3	3	3	3	3	3	3	3	3	3	1	3	3	3	1	3	3	3
38	BICF2S22958414	17861393	1	1	1	1	1	1	1	1	1	1	1	1	1	1	1	1	1	1	1	1	1	1	3	1
38	BICF2G63070045	17865183	2	2	2	2	2	2	2	2	2	2	2	2	2	2	2	2	2	2	2	2	2	2	2	2
38	BICF2G63070041	17874461	3	4	3	4	4	4	4	4	4	4	4	4	0	0	4	4	3	4	4	4	4	4	4	4
38	BICF2G63070015	17894064	1	1	1	1	1	1	1	1	1	1	1	1	1	1	1	1	1	1	1	1	1	1	3	1
38	BICF2G63070008	17895323	1	3	1	3	3	3	3	3	3	3	3	3	3	3	3	3	3	3	3	3	3	3	3	3
38	BICF2G63069999	17903730	2	2	2	2	2	2	2	2	2	2	2	2	0	0	2	2	2	2	2	2	2	2	2	2
38	BICF2P210367	17909132	1	3	1	3	3	3	3	3	3	3	3	3	0	0	3	3	3	3	3	3	3	3	1	3
38	BICF2G63069968	17919632	4	4	4	4	4	4	4	4	4	4	4	4	4	4	4	4	3	4	4	4	4	4	4	4
38	BICF2G63069942	17932394	1	1	1	1	1	1	1	1	1	1	1	1	1	1	1	1	3	1	1	1	3	1	3	1
38	BICF2G63069928	17942570	2	2	2	2	2	2	2	2	4	2	4	2	2	2	2	2	4	2	2	2	4	2	4	2
38	BICF2G63069914	17947991	2	2	2	2	2	2	2	2	4	2	4	2	2	2	2	2	4	2	2	2	4	2	2	2
38	BICF2G63069889	17952021	4	4	4	4	4	4	4	4	2	4	2	4	4	4	4	4	2	4	4	4	2	4	4	4
38	BICF2P182060	17954932	3	3	3	3	3	3	3	3	1	3	1	3	1	3	3	3	1	3	3	3	1	3	1	3
38	BICF2G63069877	17960385	4	4	4	4	4	4	4	4	2	4	2	4	2	4	4	4	4	4	4	4	2	4	4	4
38	BICF2G63069874	17970086	4	4	4	4	4	4	4	4	2	4	2	4	4	4	4	4	4	4	4	4	2	4	4	4
38	BICF2G63069862	17984559	3	3	3	3	3	3	3	3	3	3	3	3	3	3	3	3	3	3	3	3	3	3	3	3
38	BICF2G63069841	17994172	1	3	1	3	3	3	3	3	3	3	3	3	3	3	3	3	3	3	3	3	3	3	3	3
38	TIGRP2P426117_RS8650418	18003027	2	2	2	2	2	2	2	2	2	2	2	2	2	2	2	2	2	2	2	2	2	2	2	2
38	BICF2P1110245	18018214	1	2	1	2	2	2	2	2	1	2	1	2	2	2	2	2	2	2	2	2	1	2	1	2
38	BICF2P644748	18030184	3	1	3	1	1	1	1	1	3	1	3	1	3	1	1	1	1	1	1	1	3	1	3	1
38	BICF2G63069797	18041897	4	2	4	2	2	2	2	2	4	2	4	2	2	2	2	2	4	2	2	2	4	2	4	2
38	BICF2P361593	18053335	4	4	4	4	4	4	4	4	2	4	2	4	4	4	4	4	2	4	4	4	2	4	4	4
38	BICF2G63069786	18063392	2	2	2	2	2	2	2	2	2	2	2	2	2	2	2	2	4	2	2	2	2	2	2	2
38	BICF2G63069772	18072122	4	3	4	3	3	3	3	3	3	3	3	3	3	3	3	3	3	3	3	3	3	3	3	3
38	BICF2G63069766	18082658	2	1	2	1	1	1	1	1	1	1	1	1	1	1	1	1	1	1	1	1	1	1	2	1
38	BICF2G63069748	18092535	2	2	2	2	2	2	2	2	2	2	2	2	2	2	2	2	1	2	2	2	2	2	2	2
38	BICF2G63069722	18103371	3	3	3	3	3	3	3	3	3	3	3	3	3	3	3	3	1	3	3	3	3	3	3	3
38	BICF2G63069711	18115605	4	2	4	2	2	2	2	2	4	2	4	2	0	0	2	2	4	2	2	2	4	2	4	2
38	BICF2G63069674	18126831	1	3	1	3	3	3	3	3	1	3	1	3	3	3	3	3	1	3	3	3	1	3	1	3
38	TIGRP2P426085_RS9165969	18143226	1	1	1	1	1	1	1	1	3	1	3	1	1	1	1	1	3	1	1	1	3	1	3	1
38	BICF2G63069665	18151940	4	2	4	2	2	2	2	2	2	2	2	2	2	2	2	2	2	2	2	2	2	2	2	2
38	TIGRP2P426070_RS8777513	18166081	2	2	2	2	2	2	2	2	2	2	2	2	2	2	2	2	2	2	2	2	2	2	2	2
38	BICF2P476607	18179778	2	2	2	2	2	2	2	2	2	2	2	2	2	2	2	2	2	2	2	2	2	2	2	2
38	BICF2P571410	18190197	3	1	3	1	1	1	1	1	3	1	3	1	1	1	1	1	3	1	1	1	3	1	3	1
38	BICF2G63069639	18193302	1	1	1	1	1	1	1	1	1	1	1	1	1	1	1	1	1	1	1	1	1	1	1	1
38	BICF2G63069633	18196910	1	3	1	3	3	3	3	3	1	3	1	3	3	3	3	3	1	3	3	3	1	3	3	3
38	BICF2G63069569	18207570	3	1	3	1	1	1	1	1	3	1	3	1	1	1	1	1	3	1	1	1	3	1	1	1
38	BICF2P208261	18230670	1	1	1	1	1	1	1	1	1	1	1	1	1	1	1	1	1	1	1	1	1	1	1	1
38	BICF2P816884	18245431	3	3	3	3	3	3	3	3	3	3	3	3	3	3	3	3	3	3	3	3	3	3	3	3
38	BICF2P381636	18269859	2	2	2	2	2	2	2	2	2	2	2	2	2	2	2	2	2	2	2	2	2	2	2	2
38	BICF2G63069535	18279963	2	2	2	2	2	2	2	2	1	2	1	2	2	2	2	2	1	2	2	2	1	2	2	2
38	BICF2S23544654	18293365	3	1	3	1	1	1	1	1	3	1	3	1	1	1	1	1	3	1	1	1	3	1	1	1
38	BICF2G63069517	18304195	4	1	4	1	1	1	1	1	1	1	1	1	1	1	1	1	1	1	1	1	1	1	1	1
38	BICF2G63069516	18311832	2	2	2	2	2	2	2	2	4	2	4	2	2	2	2	2	2	2	2	2	4	2	4	2
38	BICF2G63069494	18327102	1	1	1	1	1	1	1	1	3	1	3	1	1	1	1	1	3	1	1	1	3	1	3	1
38	BICF2P1026597	18336011	1	3	1	3	3	3	3	3	3	3	3	3	3	3	3	3	3	3	3	3	3	3	3	3
38	BICF2P1337163	18345891	3	3	3	3	3	3	3	3	3	3	3	3	3	3	3	3	3	3	3	3	3	3	3	3
38	BICF2G63069480	18357634	3	3	3	3	3	3	3	3	3	3	3	3	0	0	3	3	3	3	3	3	3	3	3	3
38	BICF2P421972	18375644	2	2	2	2	2	2	2	2	4	2	4	2	2	2	2	2	2	2	2	2	4	2	2	2
38	BICF2P738272	18381472	1	3	1	3	3	3	3	3	3	3	3	3	3	3	3	3	3	3	3	3	3	3	3	3
38	BICF2P457438	18390574	3	1	3	1	1	1	1	1	1	1	1	1	1	1	1	1	1	1	1	1	1	1	1	1
38	BICF2G63069436	18397057	4	3	4	3	3	3	3	3	3	3	3	3	3	3	3	3	3	3	3	3	3	3	3	3
38	TIGRP2P426023_RS8495483	18406704	1	1	1	1	1	1	1	1	2	1	2	1	1	1	1	1	1	1	1	1	2	1	2	1
38	BICF2P1181640	18421751	3	3	3	3	3	3	3	3	3	3	3	3	3	3	3	3	3	3	3	3	3	3	3	3
38	BICF2G63069395	18427417	2	4	2	4	4	4	4	4	4	4	4	4	4	4	4	4	2	4	4	4	4	4	4	4
38	BICF2P367480	18444424	2	2	2	2	2	2	2	2	4	2	4	2	2	2	2	2	2	2	2	2	4	2	4	2
38	BICF2S2344675	18447934	3	1	3	1	1	1	1	1	3	1	3	1	1	1	1	1	3	1	1	1	3	1	3	1
38	TIGRP2P426008_RS8648242	18462514	4	2	4	2	2	2	2	2	4	2	4	2	2	2	2	2	2	2	2	2	4	2	4	2
38	BICF2G63069372	18475148	2	2	2	2	2	2	2	2	2	2	2	2	2	2	2	2	2	2	2	2	2	2	2	2
38	BICF2G63069356	18488561	1	3	1	3	3	3	3	3	3	3	3	3	3	3	3	3	3	3	3	3	3	3	1	3
38	BICF2P653231	18495748	3	3	3	3	3	3	3	3	3	3	3	3	3	3	3	3	3	3	3	3	3	3	1	3
38	BICF2S23518411	18507304	4	2	4	2	2	2	2	2	2	2	2	2	2	2	2	2	4	2	2	2	2	2	2	2
38	BICF2P1313432	18517525	2	4	2	4	4	4	4	4	4	4	4	4	4	4	4	4	2	4	4	4	4	4	4	4
38	BICF2G63069323	18541846	1	1	1	1	1	1	1	1	3	1	3	1	1	1	1	1	3	1	1	1	3	1	3	1
38	BICF2G63069311	18551693	3	3	3	3	3	3	3	3	3	3	3	3	3	3	3	3	1	3	3	3	3	3	3	3
38	BICF2G63069296	18567027	1	3	1	3	3	3	3	3	1	3	1	3	3	3	3	3	1	3	3	3	1	3	3	3
38	BICF2G63069279	18578689	2	2	2	2	2	2	2	2	2	2	2	2	2	2	2	2	2	2	2	2	2	2	2	2
38	BICF2S23325378	18586237	4	2	4	2	2	2	2	2	4	2	4	2	2	2	2	2	4	2	2	2	4	2	2	2
38	BICF2G63069267	18594330	2	2	2	2	2	2	2	2	2	2	2	2	2	2	2	2	2	2	2	2	2	2	2	2
38	BICF2G63069262	18601864	2	4	2	4	4	4	4	4	4	4	4	4	4	4	4	4	4	4	4	4	4	4	4	4
38	BICF2G63069214	18615554	1	1	1	1	1	1	1	1	1	1	1	1	1	1	1	1	3	1	1	1	1	1	1	1
38	BICF2G63069206	18617599	2	2	2	2	2	2	2	2	2	2	2	2	2	2	2	2	2	2	2	2	2	2	2	2
38	BICF2P291394	18628547	4	2	4	2	2	2	2	2	2	2	2	2	2	2	2	2	2	2	2	2	2	2	2	2
38	BICF2G63069191	18630043	1	3	1	3	3	3	3	3	3	3	3	3	3	3	3	3	3	3	3	3	3	3	3	3
38	BICF2G63069188	18633953	1	1	1	1	1	1	1	1	1	1	1	1	1	1	1	1	3	1	1	1	1	1	1	1
38	BICF2G63069160	18649245	2	2	2	2	2	2	2	2	2	2	2	2	2	2	2	2	4	2	2	2	2	2	2	2
38	BICF2S23431009	18658366	4	2	4	2	2	2	2	2	4	2	4	2	2	2	2	2	4	2	2	2	4	2	4	2
38	BICF2S2306386	18667410	1	1	1	1	1	1	1	1	1	1	1	1	1	1	1	1	1	1	1	1	1	1	1	1
38	BICF2S23030206	18678347	3	1	3	1	1	1	1	1	1	1	1	1	0	0	1	1	3	1	1	1	1	1	3	1
38	BICF2G63069135	18690485	4	2	4	2	2	2	2	2	2	2	2	2	2	2	2	2	2	2	2	2	2	2	2	2
38	BICF2G63069115	18710843	3	3	3	3	3	3	3	3	3	3	3	3	3	3	3	3	3	3	3	3	3	3	3	3
38	BICF2P1175473	18711694	3	3	3	3	3	3	3	3	3	3	3	3	3	3	3	3	3	3	3	3	3	3	1	3
38	BICF2P1047682	18722516	1	3	1	3	1	1	1	1	1	3	1	3	0	0	1	1	1	3	1	1	1	3	1	3
38	BICF2G63069105	18723973	4	4	4	4	4	4	4	4	4	4	4	4	0	0	4	4	4	4	4	4	4	4	1	4
38	BICF2P818655	18741655	1	3	1	3	3	3	3	3	3	3	3	3	3	3	3	3	1	3	3	3	3	3	1	3
38	BICF2P818663	18743611	4	4	4	4	4	4	4	4	4	4	4	4	4	4	4	4	4	4	4	4	4	4	4	4
38	BICF2S2337847	18753009	4	2	4	2	4	4	4	4	4	2	4	2	0	0	4	4	4	2	4	4	4	2	4	2
38	TIGRP2P425886_RS8657134	18764153	2	2	2	2	2	2	2	2	2	2	2	2	2	2	2	2	2	2	2	2	2	2	2	2
38	BICF2P873245	18775797	3	3	3	3	3	3	3	3	3	3	3	3	3	3	3	3	3	3	3	3	3	3	3	3
38	BICF2G63069068	18783493	4	2	4	2	2	2	2	2	4	2	4	2	2	2	2	2	4	2	2	2	4	2	2	2
38	BICF2G63069047	18800051	3	1	3	1	1	1	1	1	1	1	1	1	1	1	1	1	1	1	1	1	1	1	1	1
38	TIGRP2P425869_RS9168586	18805870	4	4	4	4	4	4	4	4	4	4	4	4	4	4	4	4	4	4	4	4	4	4	0	0
38	TIGRP2P425866_RS9029959	18825894	2	2	2	2	2	2	2	2	2	2	2	2	2	2	2	2	4	2	2	2	2	2	2	2
38	BICF2P906967	18829684	1	3	1	3	3	3	3	3	3	3	3	3	3	3	3	3	3	3	3	3	3	3	1	3
38	BICF2G63068996	18843268	2	2	2	2	2	2	2	2	1	2	1	2	2	2	2	2	2	2	2	2	1	2	1	2
38	TIGRP2P425861_RS8839483	18851591	2	2	2	2	2	2	2	2	2	2	2	2	2	2	2	2	2	2	2	2	2	2	2	2
38	BICF2P1157085	18862114	3	3	3	3	3	3	3	3	3	3	3	3	3	3	3	3	1	3	3	3	3	3	3	3
38	TIGRP2P425853_RS9242510	18885921	3	3	3	3	3	3	3	3	3	3	3	3	3	3	3	3	3	3	3	3	3	3	3	3
38	G1507F39S238	18909974	1	1	1	1	1	1	1	1	1	1	1	1	1	1	1	1	3	1	1	1	1	1	1	1
38	G1507F42S97	18920780	4	4	4	4	4	4	4	4	4	4	4	4	4	4	4	4	2	4	4	4	4	4	4	4
38	BICF2G63068990	18939654	3	3	3	3	3	3	3	3	3	3	3	3	3	3	3	3	3	3	3	3	3	3	3	3
38	BICF2G63068989	18939899	4	4	4	4	4	4	4	4	4	4	4	4	4	4	4	4	4	4	4	4	4	4	4	4
38	BICF2G63068981	18946835	1	1	1	1	1	1	1	1	1	1	1	1	1	1	1	1	3	1	1	1	1	1	1	1
38	BICF2G63068966	18962572	1	3	1	3	3	3	3	3	1	3	1	3	3	3	3	3	1	3	3	3	1	3	1	3
38	BICF2G63068956	18972014	3	1	3	1	1	1	1	1	1	1	1	1	1	1	1	1	1	1	1	1	1	1	1	1
38	BICF2G63068951	18977045	3	3	3	3	3	3	3	3	3	3	3	3	3	3	3	3	3	3	3	3	3	3	3	3
38	BICF2G63068932	18984358	2	2	2	2	2	2	2	2	2	2	2	2	2	2	2	2	2	2	2	2	2	2	2	2
38	BICF2G63068916	18999792	4	4	4	4	4	4	4	4	4	4	4	4	4	4	4	4	4	4	4	4	4	4	4	4
38	BICF2G63068911	19002170	1	1	1	1	1	1	1	1	1	1	1	1	1	1	1	1	1	1	1	1	1	1	1	1
38	BICF2G63068885	19019516	1	1	1	1	1	1	1	1	3	1	3	1	1	1	1	1	1	1	1	1	3	1	1	1
38	BICF2G63068867	19023993	3	3	3	3	3	3	3	3	1	3	1	3	3	3	3	3	3	3	3	3	1	3	3	3
38	BICF2G63068841	19042639	3	3	3	3	3	3	3	3	3	3	3	3	3	3	3	3	3	3	3	3	3	3	3	3
38	BICF2G63068831	19046460	4	4	4	4	4	4	4	4	4	4	4	4	4	4	4	4	4	4	4	4	4	4	4	4
38	BICF2G63068808	19062139	3	3	3	3	3	3	3	3	3	3	3	3	3	3	3	3	3	3	3	3	3	3	3	3
38	BICF2G63068804	19065374	4	4	4	4	4	4	4	4	4	4	4	4	4	4	4	4	1	4	4	4	4	4	4	4
38	BICF2P728279	19078432	2	2	2	2	2	2	2	2	1	2	1	2	2	2	2	2	2	2	2	2	1	2	1	2
38	BICF2P500963	19080667	1	1	1	1	1	1	1	1	3	1	3	1	1	1	1	1	1	1	1	1	3	1	3	1
38	BICF2P986649	19098978	3	3	3	3	3	3	3	3	3	3	3	3	3	3	3	3	3	3	3	3	3	3	3	3
38	BICF2P1501129	19102999	4	4	4	4	4	4	4	4	2	4	2	4	4	4	4	4	4	4	4	4	2	4	2	4
38	BICF2G63068800	19109594	4	4	4	4	4	4	4	4	2	4	2	4	4	4	4	4	4	4	4	4	2	4	2	4
38	TIGRP2P425822_RS8542890	19121182	2	2	2	2	2	2	2	2	2	2	2	2	2	2	2	2	2	2	2	2	2	2	4	2
38	BICF2S23724808	19136277	4	2	4	2	2	2	2	2	4	2	4	2	2	2	2	2	4	2	2	2	4	2	4	2
38	BICF2S23727955	19138724	4	2	4	2	2	2	2	2	4	2	4	2	2	2	2	2	4	2	2	2	4	2	4	2
38	BICF2G63068786	19155298	1	3	1	3	3	3	3	3	3	3	3	3	3	3	3	3	3	3	3	3	3	3	3	3
38	BICF2S23027308	19168416	3	4	3	4	4	4	4	4	3	4	3	4	4	4	4	4	3	4	4	4	3	4	3	4
38	BICF2S23031254	19172567	2	2	2	2	2	2	2	2	2	2	2	2	2	2	2	2	2	2	2	2	2	2	2	2
38	BICF2P58559	19185946	2	4	2	4	4	4	4	4	4	4	4	4	4	4	4	4	2	4	4	4	4	4	2	4
38	BICF2G63068771	19201904	2	2	2	2	2	2	2	2	4	2	4	2	2	2	2	2	2	2	2	2	4	2	2	2
38	BICF2G63068762	19210636	0	0	0	0	0	0	0	0	0	0	0	0	0	0	0	0	0	0	0	0	0	0	0	0
38	BICF2S22920301	19218943	3	3	3	3	3	3	3	3	3	3	3	3	3	3	3	3	3	3	3	3	3	3	1	3
38	BICF2S23149098	19230785	3	3	3	3	3	3	3	3	3	3	3	3	3	3	3	3	3	3	3	3	3	3	3	3
38	BICF2S23656687	19248638	1	1	1	1	1	1	1	1	1	1	1	1	1	1	1	1	3	1	1	1	1	1	1	1
38	BICF2P1158073	19261231	2	2	2	2	2	2	2	2	2	2	2	2	2	2	2	2	4	2	2	2	2	2	0	0
38	BICF2S23236467	19271680	1	3	1	3	3	3	3	3	3	3	3	3	3	3	3	3	3	3	3	3	3	3	3	3
38	TIGRP2P425801_RS9058073	19283036	2	2	2	2	2	2	2	2	2	2	2	2	2	2	2	2	2	2	2	2	2	2	4	2
38	BICF2S23218551	19296346	2	2	2	2	2	2	2	2	2	2	2	2	2	2	2	2	2	2	2	2	2	2	1	2
38	BICF2P1311234	19299075	3	3	3	3	3	3	3	3	3	3	3	3	3	3	3	3	3	3	3	3	3	3	3	3
38	BICF2S23636971	19315873	3	3	3	3	3	3	3	3	3	3	3	3	3	3	3	3	3	3	3	3	3	3	3	3
38	BICF2G63068646	19319438	4	4	4	4	4	4	4	4	4	4	4	4	4	4	4	4	4	4	4	4	4	4	4	4
38	TIGRP2P425797_RS8838898	19323460	2	2	2	2	2	2	2	2	2	2	2	2	2	2	2	2	2	2	2	2	2	2	2	2
38	BICF2G63068631	19336389	3	3	3	3	3	3	3	3	3	3	3	3	3	3	3	3	3	3	3	3	3	3	3	3
38	BICF2G63068619	19349086	1	1	1	1	1	1	1	1	1	1	1	1	0	0	1	1	1	1	1	1	1	1	1	1
38	BICF2G63068603	19361627	3	3	3	3	3	3	3	3	3	3	3	3	3	3	3	3	3	3	3	3	3	3	3	3
38	TIGRP2P425778_RS8505650	19369981	4	4	4	4	4	4	4	4	4	4	4	4	4	4	4	4	4	4	4	4	4	4	4	4
38	BICF2P346098	19380275	3	3	3	3	3	3	3	3	3	3	3	3	3	3	3	3	3	3	3	3	3	3	3	3
38	BICF2G63068574	19391701	3	1	3	1	1	1	1	1	1	1	1	1	1	1	1	1	3	1	1	1	1	1	1	1
38	BICF2S23353780	19398528	3	1	3	1	1	1	1	1	3	1	3	1	1	1	1	1	1	1	1	1	3	1	1	1
38	BICF2G63068554	19410371	2	2	2	2	2	2	2	2	2	2	2	2	2	2	2	2	4	2	2	2	2	2	2	2
38	BICF2G63068551	19414553	4	3	4	3	3	3	3	3	3	3	3	3	3	3	3	3	4	3	3	3	3	3	3	3
38	BICF2G63068527	19428480	2	1	2	1	1	1	1	1	1	1	1	1	0	0	1	1	1	1	1	1	1	1	2	1
38	BICF2G63068502	19446595	3	1	3	1	1	1	1	1	3	1	3	1	1	1	1	1	1	1	1	1	3	1	3	1
38	BICF2G63068485	19452176	1	3	1	3	3	3	3	3	3	3	3	3	3	3	3	3	3	3	3	3	3	3	3	3
38	BICF2G63068468	19461050	1	1	1	1	1	1	1	1	3	1	3	1	0	0	1	1	1	1	1	1	3	1	3	1
38	BICF2P628239	19475068	2	2	2	2	2	2	2	2	2	2	2	2	2	2	2	2	2	2	2	2	2	2	3	2
38	BICF2G63068461	19479317	2	2	2	2	2	2	2	2	2	2	2	2	2	2	2	2	2	2	2	2	2	2	1	2
38	BICF2G63068456	19492202	2	2	2	2	2	2	2	2	4	2	4	2	2	2	2	2	2	2	2	2	4	2	2	2
38	BICF2G63068446	19501112	1	3	1	3	3	3	3	3	3	3	3	3	3	3	3	3	3	3	3	3	3	3	3	3
38	BICF2G63068443	19501823	2	2	2	2	2	2	2	2	4	2	4	2	2	2	2	2	2	2	2	2	4	2	2	2
38	BICF2G63068433	19507635	1	1	1	1	1	1	1	1	1	1	1	1	1	1	1	1	1	1	1	1	1	1	1	1
38	BICF2G63068410	19517912	4	4	4	4	4	4	4	4	4	4	4	4	4	4	4	4	4	4	4	4	4	4	4	4
38	BICF2G63068401	19527488	4	4	4	4	4	4	4	4	4	4	4	4	4	4	4	4	4	4	4	4	4	4	4	4
38	BICF2G63068398	19533745	1	1	1	1	1	1	1	1	2	1	2	1	1	1	1	1	1	1	1	1	2	1	2	1
38	BICF2G63068377	19551214	1	1	1	1	1	1	1	1	1	1	1	1	1	1	1	1	1	1	1	1	1	1	1	1
38	BICF2S23217443	19555587	1	1	1	1	1	1	1	1	3	1	3	1	1	1	1	1	3	1	1	1	3	1	1	1
38	TIGRP2P425728_RS9068462	19569101	3	3	3	3	3	3	3	3	3	3	3	3	3	3	3	3	3	3	3	3	3	3	1	3
38	BICF2G63068371	19584717	4	4	4	4	4	4	4	4	4	4	4	4	4	4	4	4	4	4	4	4	4	4	4	4
38	BICF2P632434	19589303	4	4	4	4	4	4	4	4	4	4	4	4	4	4	4	4	4	4	4	4	4	4	1	4
38	BICF2P378244	19599008	1	1	1	1	1	1	1	1	1	1	1	1	1	1	1	1	1	1	1	1	1	1	3	1
38	CHR38_19600505	19600505	1	1	1	1	1	1	1	1	1	1	1	1	1	1	1	1	1	1	1	1	1	1	3	1
38	BICF2G63068362	19600602	3	1	3	1	1	1	1	1	1	1	1	1	1	1	1	1	1	1	1	1	1	1	1	1
38	BICF2P743278	19609477	3	3	3	3	3	3	3	3	3	3	3	3	3	3	3	3	3	3	3	3	3	3	1	3
38	BICF2P622151	19622371	4	4	4	4	4	4	4	4	4	4	4	4	4	4	4	4	4	4	4	4	4	4	4	4
38	BICF2G63068322	19643672	1	3	1	3	3	3	3	3	1	3	1	3	3	3	3	3	3	3	3	3	1	3	3	3
38	BICF2P792293	19645117	3	1	3	1	1	1	1	1	3	1	3	1	0	0	1	1	3	1	1	1	3	1	1	1
38	BICF2G63068300	19656824	2	2	2	2	2	2	2	2	4	2	4	2	2	2	2	2	2	2	2	2	4	2	4	2
38	BICF2P662565	19675074	3	3	3	3	3	3	3	3	3	3	3	3	3	3	3	3	3	3	3	3	3	3	3	3
38	BICF2G63068272	19684250	3	3	3	3	3	3	3	3	1	3	1	3	3	3	3	3	1	3	3	3	1	3	1	3
38	BICF2G63068258	19690625	1	1	1	1	1	1	1	1	4	1	4	1	1	1	1	1	1	1	1	1	4	1	1	1
38	BICF2G63068232	19705792	1	3	1	3	3	3	3	3	3	3	3	3	3	3	3	3	1	3	3	3	3	3	1	3
38	BICF2G63068220	19712703	1	1	1	1	1	1	1	1	3	1	3	1	1	1	1	1	1	1	1	1	3	1	3	1
38	BICF2G63068203	19724281	3	3	3	3	3	3	3	3	1	3	1	3	3	3	3	3	3	3	3	3	1	3	1	3
38	BICF2G63068199	19726140	3	3	3	3	3	3	3	3	2	3	2	3	3	3	3	3	3	3	3	3	2	3	2	3
38	BICF2G63068193	19737368	4	4	4	4	4	4	4	4	4	4	4	4	4	4	4	4	4	4	4	4	4	4	4	4
38	BICF2P462772	19758771	4	4	4	4	4	4	4	4	4	4	4	4	4	4	4	4	4	4	4	4	4	4	4	4
38	TIGRP2P425677_RS8955047	19766938	4	2	4	2	2	2	2	2	2	2	2	2	2	2	2	2	2	2	2	2	2	2	2	2
38	CHR38_19770509	19770509	4	2	4	2	4	2	4	2	4	2	4	2	2	2	2	2	4	2	2	2	2	2	4	2
38	BICF2G63068177	19770687	3	3	3	3	3	3	3	3	3	3	3	3	3	3	3	3	3	3	3	3	3	3	3	3
38	CHR38_19770909	19770909	2	2	2	2	2	2	2	2	2	2	2	2	2	2	2	2	2	2	2	2	2	2	4	2
38	BICF2G63068176	19770931	3	1	3	1	3	1	3	1	3	1	3	1	1	1	1	1	3	1	1	1	1	1	3	3
38	BICF2G63068175	19771757	2	1	2	1	2	1	2	1	2	1	2	1	1	1	1	1	2	1	1	1	1	1	2	1
38	CHR38_19771888	19771888	3	3	3	3	3	3	3	3	3	3	3	3	3	3	3	3	3	3	3	3	3	3	3	3
38	BICF2G63068174	19771948	4	4	4	4	3	4	3	4	3	4	3	4	4	4	4	4	3	4	4	4	4	4	3	4
38	BICF2P1161558	19772031	2	4	2	4	4	4	4	4	4	4	4	4	4	4	4	4	4	4	4	4	4	4	4	4
38	CHR38_19773593	19773593	1	3	1	3	3	3	3	3	3	3	3	3	0	0	3	3	3	3	3	3	3	3	3	3
38	BICF2G63068155	19791962	4	4	4	4	2	4	2	4	2	4	2	4	4	4	4	4	2	4	4	4	4	4	2	2
38	BICF2S22955325	19793964	1	1	1	1	1	1	1	1	1	1	1	1	1	1	1	1	1	1	1	1	1	1	2	1
[truncated: 623 more rows]
