# Supplementary material for: MIA3 Splice Defect in Cane Corso Dogs with Dental-Skeletal-Retinal Anomaly (DSRA)
Source: Genes (Basel). 2021 Sep 25;12(10):1497. doi: 10.3390/genes12101497 (PMC8535341; doi:10.3390/genes12101497)
Supplement: Supplementary file 1 [file genes-12-01497-s001.zip › Table_S3_Private_Homozygous_Variants.xlsx]

## Sheet: Private homozygous variants
Table S3. Private variants in the sequenced dog affected with dental-skeletal-retinal anomaly (DSRA). Private variants were obtained by filtering all variants that were present at least once in 789 control genomes. This resulted in 1'776 homozygous variants for the affected dog. Please note that variants are listed multiple times, if they have predicted effects on more than one transcript.
#CHROM	POS	REF	ALT	FILTER	EFFECT	IMPACT	GENE	GENEID	FEATURE	FEATUREID	BIOTYPE	RANK	HGVS_C	HGVS_P
1	207	A	C	PASS	intergenic_region	MODIFIER	CHR_START-ENPP1	CHR_START-100856150	intergenic_region	CHR_START-100856150		-1	n.207A>C
1	247	C	G	PASS	intergenic_region	MODIFIER	CHR_START-ENPP1	CHR_START-100856150	intergenic_region	CHR_START-100856150		-1	n.247C>G
1	10148510	C	T	PASS	intergenic_region	MODIFIER	LOC483943-DSEL	483943-483944	intergenic_region	483943-483944		-1	n.10148510C>T
1	22135380	TC	T	PASS	intron_variant	MODIFIER	DCC	483976	transcript	XM_014110275.2	protein_coding	6	c.1109-13174delG
1	22135380	TC	T	PASS	intron_variant	MODIFIER	DCC	483976	transcript	XM_022416893.1	protein_coding	6	c.806-13174delG
1	22135380	TC	T	PASS	intron_variant	MODIFIER	DCC	483976	transcript	XM_014110301.2	protein_coding	6	c.806-13174delG
1	28533277	A	T	PASS	intron_variant	MODIFIER	PDE7B	483996	transcript	XM_541113.6	protein_coding	1	c.22-48405A>T
1	31870637	AAG	A	PASS	intergenic_region	MODIFIER	LOC111095494-LOC111090654	111095494-111090654	intergenic_region	111095494-111090654		-1	n.31870638_31870639delAG
1	50373262	CAT	C	PASS	intron_variant	MODIFIER	PRKN	612316	transcript	XM_850059.5	protein_coding	6	c.732-69851_732-69850delAT
1	54353184	C	CCCGGGGCGCCTCCCCCTCTG	PASS	intron_variant	MODIFIER	SFT2D1	476266	transcript	XM_533472.6	protein_coding	1	c.63+858_63+859insCAGAGGGGGAGGCGCCCCGG
1	54353184	C	CCCGGGGCGCCTCCCCCTCTG	PASS	intron_variant	MODIFIER	SFT2D1	476266	transcript	XM_014113120.2	protein_coding	1	c.63+858_63+859insCAGAGGGGGAGGCGCCCCGG
1	62225507	C	CTGCT	PASS	intron_variant	MODIFIER	CLVS2	484109	transcript	XM_014113492.2	protein_coding	1	c.390-4525_390-4524insTGCT
1	88162696	A	AAAATTAAAAAAAAAAAAAAAAAAAAAAAAAAAAAAGAAATATATT	PASS	intron_variant	MODIFIER	TJP2	403854	transcript	XM_014113984.1	protein_coding	3	c.291+924_291+925insAATATATTTCTTTTTTTTTTTTTTTTTTTTTTTTTTTTTTAATTT
1	88162696	A	AAAATTAAAAAAAAAAAAAAAAAAAAAAAAAAAAAAGAAATATATT	PASS	intron_variant	MODIFIER	TJP2	403854	transcript	XM_005615721.3	protein_coding	2	c.126+924_126+925insAATATATTTCTTTTTTTTTTTTTTTTTTTTTTTTTTTTTTAATTT
1	88162696	A	AAAATTAAAAAAAAAAAAAAAAAAAAAAAAAAAAAAGAAATATATT	PASS	intron_variant	MODIFIER	TJP2	403854	transcript	XM_005615724.3	protein_coding	2	c.126+924_126+925insAATATATTTCTTTTTTTTTTTTTTTTTTTTTTTTTTTTTTAATTT
1	88162696	A	AAAATTAAAAAAAAAAAAAAAAAAAAAAAAAAAAAAGAAATATATT	PASS	intron_variant	MODIFIER	TJP2	403854	transcript	XM_005615722.2	protein_coding	2	c.114+924_114+925insAATATATTTCTTTTTTTTTTTTTTTTTTTTTTTTTTTTTTAATTT
1	88162696	A	AAAATTAAAAAAAAAAAAAAAAAAAAAAAAAAAAAAGAAATATATT	PASS	intron_variant	MODIFIER	TJP2	403854	transcript	XM_022416196.1	protein_coding	2	c.45+924_45+925insAATATATTTCTTTTTTTTTTTTTTTTTTTTTTTTTTTTTTAATTT
1	88162696	A	AAAATTAAAAAAAAAAAAAAAAAAAAAAAAAAAAAAGAAATATATT	PASS	intron_variant	MODIFIER	TJP2	403854	transcript	XM_022414943.1	protein_coding	2	c.45+924_45+925insAATATATTTCTTTTTTTTTTTTTTTTTTTTTTTTTTTTTTAATTT
1	88162696	A	AAAATTAAAAAAAAAAAAAAAAAAAAAAAAAAAAAAGAAATATATT	PASS	intron_variant	MODIFIER	TJP2	403854	transcript	XM_022415227.1	protein_coding	2	c.45+924_45+925insAATATATTTCTTTTTTTTTTTTTTTTTTTTTTTTTTTTTTAATTT
1	88162696	A	AAAATTAAAAAAAAAAAAAAAAAAAAAAAAAAAAAAGAAATATATT	PASS	intron_variant	MODIFIER	TJP2	403854	transcript	XM_022415947.1	protein_coding	2	c.45+924_45+925insAATATATTTCTTTTTTTTTTTTTTTTTTTTTTTTTTTTTTAATTT
1	88162696	A	AAAATTAAAAAAAAAAAAAAAAAAAAAAAAAAAAAAGAAATATATT	PASS	intron_variant	MODIFIER	TJP2	403854	transcript	XM_005615725.3	protein_coding	3	c.45+924_45+925insAATATATTTCTTTTTTTTTTTTTTTTTTTTTTTTTTTTTTAATTT
1	88162696	A	AAAATTAAAAAAAAAAAAAAAAAAAAAAAAAAAAAAGAAATATATT	PASS	intron_variant	MODIFIER	TJP2	403854	transcript	NM_001003204.1	protein_coding	3	c.45+924_45+925insAATATATTTCTTTTTTTTTTTTTTTTTTTTTTTTTTTTTTAATTT
1	97534109	G	A	PASS	intron_variant	MODIFIER	LOC111097082	111097082	transcript	XR_002629255.1	pseudogene	2	n.227+9405G>A
1	97534110	G	A	PASS	intron_variant	MODIFIER	LOC111097082	111097082	transcript	XR_002629255.1	pseudogene	2	n.227+9406G>A
1	101165202	G	A	PASS	intron_variant	MODIFIER	ZIM2	102154522	transcript	XM_022422579.1	protein_coding	1	c.-28-3281G>A
1	101165202	G	A	PASS	intron_variant	MODIFIER	ZIM2	102154522	transcript	XM_022422580.1	protein_coding	1	c.-28-3281G>A
1	104272084	C	T	PASS	intergenic_region	MODIFIER	LOC102151818-LOC102151565	102151818-102151565	intergenic_region	102151818-102151565		-1	n.104272084C>T
1	104272182	G	T	PASS	intergenic_region	MODIFIER	LOC102151818-LOC102151565	102151818-102151565	intergenic_region	102151818-102151565		-1	n.104272182G>T
1	104372892	C	G	PASS	intron_variant	MODIFIER	LOC100855918	100855918	transcript	100855918	pseudogene	1	n.495+376C>G
1	110785243	T	C	PASS	intron_variant	MODIFIER	CEACAM20	476441	transcript	XM_022425050.1	protein_coding	1	c.-14-23698T>C
1	117647044	A	AT	PASS	intron_variant	MODIFIER	ZNF599	100683052	transcript	XM_022426050.1	protein_coding	5	c.278-2481_278-2480insA
1	117647044	A	AT	PASS	intron_variant	MODIFIER	ZNF599	100683052	transcript	XM_005616729.3	protein_coding	3	c.236-2481_236-2480insA
1	117647044	A	AT	PASS	intron_variant	MODIFIER	ZNF599	100683052	transcript	XM_022426043.1	protein_coding	4	c.438+1431_438+1432insA
1	117647044	A	AT	PASS	intron_variant	MODIFIER	ZNF599	100683052	transcript	XM_022426045.1	protein_coding	4	c.131-2481_131-2480insA
1	117808230	G	GTAGTTAATAATTAAATCCTAATCCCTATCAAAATTCCAAT	PASS	intron_variant	MODIFIER	WTIP	100683350	transcript	XM_022407169.1	protein_coding	7	c.790-5034_790-5033insATTGGAATTTTGATAGGGATTAGGATTTAATTATTAACTA
1	117808230	G	GTAGTTAATAATTAAATCCTAATCCCTATCAAAATTCCAAT	PASS	non_coding_transcript_exon_variant	MODIFIER	LOC111098539	111098539	transcript	111098539	pseudogene	1	n.696_697insTAGTTAATAATTAAATCCTAATCCCTATCAAAATTCCAAT
10	7720247	C	T	PASS	intron_variant	MODIFIER	WIF1	481148	transcript	XM_538269.6	protein_coding	2	c.288+4258G>A
10	11588571	A	C	PASS	upstream_gene_variant	MODIFIER	LRRC10	481157	transcript	XM_005625614.3	protein_coding	-1	c.-3221T>G
10	11588571	A	C	PASS	downstream_gene_variant	MODIFIER	CCT2	474445	transcript	XM_005625615.2	protein_coding	-1	c.*2265A>C
10	11588571	A	C	PASS	downstream_gene_variant	MODIFIER	CCT2	474445	transcript	XM_005625616.3	protein_coding	-1	c.*2347A>C
10	11588571	A	C	PASS	intergenic_region	MODIFIER	CCT2-BEST3	474445-481158	intergenic_region	474445-481158		-1	n.11588571A>C
10	26254535	G	T	PASS	intron_variant	MODIFIER	DMC1	608268	transcript	XM_005625878.3	protein_coding	12	c.837-3423G>T
10	26254535	G	T	PASS	intron_variant	MODIFIER	DMC1	608268	transcript	XM_022424443.1	protein_coding	12	c.836+6237G>T
10	26254535	G	T	PASS	intron_variant	MODIFIER	DMC1	608268	transcript	XM_005625879.3	protein_coding	12	c.837-3423G>T
10	26254535	G	T	PASS	intron_variant	MODIFIER	DMC1	608268	transcript	XM_022424441.1	protein_coding	12	c.837-3423G>T
10	26254535	G	T	PASS	intron_variant	MODIFIER	DMC1	608268	transcript	XM_022424442.1	protein_coding	12	c.837-3423G>T
10	35371111	AGGG	A	PASS	intergenic_region	MODIFIER	LOC100688773-GCC2	100688773-474541	intergenic_region	100688773-474541		-1	n.35371112_35371114delGGG
10	45385754	C	G	PASS	intergenic_region	MODIFIER	HAAO-TRNAI-UAU	611728-111097875	intergenic_region	611728-111097875		-1	n.45385754C>G
10	60580827	CTCTCT	C	PASS	upstream_gene_variant	MODIFIER	LOC102154951	102154951	transcript	XR_293453.3	pseudogene	-1	n.-902_-898delAGAGA
10	60580827	CTCTCT	C	PASS	upstream_gene_variant	MODIFIER	LOC102154951	102154951	transcript	XR_002630879.1	pseudogene	-1	n.-906_-902delAGAGA
10	60580827	CTCTCT	C	PASS	intergenic_region	MODIFIER	LOC102154951-BCL11A	102154951-481381	intergenic_region	102154951-481381		-1	n.60580828_60580832delTCTCT
10	60719621	C	CA	PASS	intergenic_region	MODIFIER	BCL11A-LOC106559422	481381-106559422	intergenic_region	481381-106559422		-1	n.60719621_60719622insA
10	63338520	A	C	PASS	downstream_gene_variant	MODIFIER	MDH1	474614	transcript	XM_531844.6	protein_coding	-1	c.*4172A>C
10	63338520	A	C	PASS	downstream_gene_variant	MODIFIER	LOC102152622	102152622	transcript	102152622	pseudogene	-1	n.*3125A>C
10	63338520	A	C	PASS	intergenic_region	MODIFIER	LOC102152622-UGP2	102152622-474615	intergenic_region	102152622-474615		-1	n.63338520A>C
10	63473590	C	T	PASS	intergenic_region	MODIFIER	LOC102152622-UGP2	102152622-474615	intergenic_region	102152622-474615		-1	n.63473590C>T
10	64267267	G	A	PASS	intergenic_region	MODIFIER	SERTAD2-LOC111097784	612407-111097784	intergenic_region	612407-111097784		-1	n.64267267G>A
10	64478515	G	A	PASS	upstream_gene_variant	MODIFIER	SLC1A4	481391	transcript	XM_538511.6	protein_coding	-1	c.-4545G>A
10	64478515	G	A	PASS	intergenic_region	MODIFIER	LOC111097786-SLC1A4	111097786-481391	intergenic_region	111097786-481391		-1	n.64478515G>A
10	65241164	AT	A	PASS	intergenic_region	MODIFIER	LOC111097790-LOC111097794	111097790-111097794	intergenic_region	111097790-111097794		-1	n.65241165delT
10	65884606	G	A	PASS	intron_variant	MODIFIER	MEIS1	474619	transcript	XM_014117578.2	protein_coding	9	c.965+8629G>A
10	65884606	G	A	PASS	intron_variant	MODIFIER	MEIS1	474619	transcript	XM_022424824.1	protein_coding	9	c.965+8629G>A
10	65884606	G	A	PASS	intron_variant	MODIFIER	MEIS1	474619	transcript	XM_022424825.1	protein_coding	8	c.860+8629G>A
10	69065333	G	A	PASS	intron_variant	MODIFIER	ADD2	610670	transcript	XM_022424868.1	protein_coding	13	c.1503+298C>T
11	1012569	A	ATTTATTTATTTT	PASS	intergenic_region	MODIFIER	COR2AI2-LOC100684918	481468-100684918	intergenic_region	481468-100684918		-1	n.1012569_1012570insTTTATTTATTTT
11	7563214	T	TATTATAGGCA	PASS	intergenic_region	MODIFIER	LOC111097917-LOC100687242	111097917-100687242	intergenic_region	111097917-100687242		-1	n.7563214_7563215insATTATAGGCA
11	8932093	G	A	PASS	intergenic_region	MODIFIER	LOC106559457-LOC481426	106559457-481426	intergenic_region	106559457-481426		-1	n.8932093G>A
11	11119023	G	A	PASS	intron_variant	MODIFIER	LOC102151636	102151636	transcript	XM_022425180.1	protein_coding	8	c.836-180348C>T
11	11119023	G	A	PASS	intron_variant	MODIFIER	LOC102155594	102155594	transcript	XM_022425186.1	protein_coding	6	c.583+1097G>A
11	11119023	G	A	PASS	intron_variant	MODIFIER	LOC102151636	102151636	transcript	XM_022425182.1	protein_coding	7	c.746-180348C>T
11	11119023	G	A	PASS	intron_variant	MODIFIER	LOC102151636	102151636	transcript	XM_022425181.1	protein_coding	8	c.836-180348C>T
11	11119023	G	A	PASS	intron_variant	MODIFIER	LOC102155594	102155594	transcript	XM_022425188.1	protein_coding	6	c.583+1097G>A
11	11119023	G	A	PASS	intron_variant	MODIFIER	LOC102155594	102155594	transcript	XM_022425193.1	protein_coding	5	c.443-1266G>A
11	11119023	G	A	PASS	intron_variant	MODIFIER	LOC102155594	102155594	transcript	XM_022425189.1	protein_coding	5	c.493+1097G>A
11	11119023	G	A	PASS	intron_variant	MODIFIER	LOC102155594	102155594	transcript	XM_022425191.1	protein_coding	5	c.443-1266G>A
11	11119023	G	A	PASS	intron_variant	MODIFIER	LOC102155594	102155594	transcript	XM_022425192.1	protein_coding	5	c.442+1097G>A
11	11119023	G	A	PASS	intron_variant	MODIFIER	LOC102155594	102155594	transcript	XM_022425187.1	protein_coding	5	c.583+1097G>A
11	11349345	G	T	PASS	intron_variant	MODIFIER	LOC102151636	102151636	transcript	XM_022425180.1	protein_coding	8	c.835+63823C>A
11	11349345	G	T	PASS	intron_variant	MODIFIER	LOC102151636	102151636	transcript	XM_022425182.1	protein_coding	7	c.745+63823C>A
11	11349345	G	T	PASS	intron_variant	MODIFIER	LOC102151636	102151636	transcript	XM_022425181.1	protein_coding	8	c.835+63823C>A
11	11787246	TTAA	T	PASS	intergenic_region	MODIFIER	LOC111097998-LOC100856564	111097998-100856564	intergenic_region	111097998-100856564		-1	n.11787247_11787249delTAA
11	13049920	C	A	PASS	downstream_gene_variant	MODIFIER	PRDM6	100687856	transcript	XM_014117973.2	protein_coding	-1	c.*5390C>A
11	13049920	C	A	PASS	intergenic_region	MODIFIER	PRDM6-CEP120	100687856-474659	intergenic_region	100687856-474659		-1	n.13049920C>A
11	17333875	CTCTTCTCTTCTCTTCTCTTCTCTTCTCTTCTCTTCTCTTCTCTT	C	PASS	intron_variant	MODIFIER	FBN2	481491	transcript	XM_014117694.2	protein_coding	55	c.7039+2359_7039+2402delAAGAGAAGAGAAGAGAAGAGAAGAGAAGAGAAGAGAAGAGAAGA
11	26686829	CCAAAGACATCAGAGGGATCCCTGGGTGGCGCAGCGGTTTAGCGCCTGCCTTTGGCCCAGGGCGCGATCCTGGAGACCCGGGATCGAATCCCACGTCGGGCTTCCGGTGCATGGAGCCTGCTTCTCCCTCTGCCTGTGTCTCTGCCTCTCTCTCTCTCTGTGTGACTATCATAAATAAATAAAAATAAAAATAAAAAAAAAATCAAATAAAAAAAAAT	C	PASS	intron_variant	MODIFIER	SIL1	474699	transcript	XM_005626609.3	protein_coding	1	c.-11+2001_-11+2217del
11	30585689	G	A	GATKstd	intron_variant	MODIFIER	PTPRD	481538	transcript	XM_022425377.1	protein_coding	4	c.-363+45319C>T
11	30585689	G	A	GATKstd	intron_variant	MODIFIER	PTPRD	481538	transcript	XM_014117756.2	protein_coding	4	c.-363+45319C>T
11	30585689	G	A	GATKstd	intron_variant	MODIFIER	PTPRD	481538	transcript	XM_014117757.2	protein_coding	4	c.-363+45319C>T
11	30585689	G	A	GATKstd	intron_variant	MODIFIER	PTPRD	481538	transcript	XM_022425406.1	protein_coding	4	c.-363+45319C>T
11	30585689	G	A	GATKstd	intron_variant	MODIFIER	PTPRD	481538	transcript	XM_022425407.1	protein_coding	4	c.-363+45319C>T
11	30585689	G	A	GATKstd	intron_variant	MODIFIER	PTPRD	481538	transcript	XM_022425408.1	protein_coding	4	c.-363+45319C>T
11	30585689	G	A	GATKstd	intron_variant	MODIFIER	PTPRD	481538	transcript	XM_022425409.1	protein_coding	4	c.-363+45319C>T
11	30585689	G	A	GATKstd	intron_variant	MODIFIER	PTPRD	481538	transcript	XM_022425410.1	protein_coding	4	c.-363+45319C>T
11	30585689	G	A	GATKstd	intron_variant	MODIFIER	PTPRD	481538	transcript	XM_022425411.1	protein_coding	4	c.-363+45319C>T
11	30585689	G	A	GATKstd	intron_variant	MODIFIER	PTPRD	481538	transcript	XM_022425412.1	protein_coding	4	c.-363+45319C>T
11	30585689	G	A	GATKstd	intron_variant	MODIFIER	PTPRD	481538	transcript	XM_022425413.1	protein_coding	4	c.-363+45319C>T
11	30585689	G	A	GATKstd	intron_variant	MODIFIER	PTPRD	481538	transcript	XM_022425398.1	protein_coding	4	c.-363+45319C>T
11	30585689	G	A	GATKstd	intron_variant	MODIFIER	PTPRD	481538	transcript	XM_022425400.1	protein_coding	4	c.-363+45319C>T
11	30585689	G	A	GATKstd	intron_variant	MODIFIER	PTPRD	481538	transcript	XM_022425405.1	protein_coding	4	c.-363+45319C>T
11	30585689	G	A	GATKstd	intron_variant	MODIFIER	PTPRD	481538	transcript	XM_022425414.1	protein_coding	4	c.-363+45319C>T
11	30585689	G	A	GATKstd	intron_variant	MODIFIER	PTPRD	481538	transcript	XM_005626620.3	protein_coding	4	c.-363+45319C>T
11	30585689	G	A	GATKstd	intron_variant	MODIFIER	PTPRD	481538	transcript	XM_014117752.2	protein_coding	4	c.-363+45319C>T
11	30585689	G	A	GATKstd	intron_variant	MODIFIER	PTPRD	481538	transcript	XM_014117753.2	protein_coding	4	c.-363+45319C>T
11	30585689	G	A	GATKstd	intron_variant	MODIFIER	PTPRD	481538	transcript	XM_022425378.1	protein_coding	3	c.-363+45319C>T
11	30585689	G	A	GATKstd	intron_variant	MODIFIER	PTPRD	481538	transcript	XM_022425379.1	protein_coding	4	c.-363+45319C>T
11	30585689	G	A	GATKstd	intron_variant	MODIFIER	PTPRD	481538	transcript	XM_022425380.1	protein_coding	4	c.-363+45319C>T
11	30585689	G	A	GATKstd	intron_variant	MODIFIER	PTPRD	481538	transcript	XM_022425383.1	protein_coding	4	c.-363+45319C>T
11	30585689	G	A	GATKstd	intron_variant	MODIFIER	PTPRD	481538	transcript	XM_022425384.1	protein_coding	4	c.-363+45319C>T
11	30585689	G	A	GATKstd	intron_variant	MODIFIER	PTPRD	481538	transcript	XM_022425385.1	protein_coding	4	c.-363+45319C>T
11	30585689	G	A	GATKstd	intron_variant	MODIFIER	PTPRD	481538	transcript	XM_022425386.1	protein_coding	4	c.-363+45319C>T
11	30585689	G	A	GATKstd	intron_variant	MODIFIER	PTPRD	481538	transcript	XM_022425387.1	protein_coding	4	c.-363+45319C>T
11	30585689	G	A	GATKstd	intron_variant	MODIFIER	PTPRD	481538	transcript	XM_022425388.1	protein_coding	4	c.-363+45319C>T
11	30585689	G	A	GATKstd	intron_variant	MODIFIER	PTPRD	481538	transcript	XM_022425389.1	protein_coding	4	c.-363+45319C>T
11	30585689	G	A	GATKstd	intron_variant	MODIFIER	PTPRD	481538	transcript	XM_022425390.1	protein_coding	4	c.-363+45319C>T
11	30585689	G	A	GATKstd	intron_variant	MODIFIER	PTPRD	481538	transcript	XM_022425391.1	protein_coding	4	c.-363+45319C>T
11	30585689	G	A	GATKstd	intron_variant	MODIFIER	PTPRD	481538	transcript	XM_022425392.1	protein_coding	4	c.-363+45319C>T
11	30585689	G	A	GATKstd	intron_variant	MODIFIER	PTPRD	481538	transcript	XM_022425393.1	protein_coding	4	c.-363+45319C>T
11	30585689	G	A	GATKstd	intron_variant	MODIFIER	PTPRD	481538	transcript	XM_022425394.1	protein_coding	4	c.-363+45319C>T
11	30585689	G	A	GATKstd	intron_variant	MODIFIER	PTPRD	481538	transcript	XM_022425395.1	protein_coding	4	c.-363+45319C>T
11	30585689	G	A	GATKstd	intron_variant	MODIFIER	PTPRD	481538	transcript	XM_022425396.1	protein_coding	4	c.-363+45319C>T
11	30585689	G	A	GATKstd	intron_variant	MODIFIER	PTPRD	481538	transcript	XM_022425397.1	protein_coding	4	c.-363+45319C>T
11	30585689	G	A	GATKstd	intron_variant	MODIFIER	PTPRD	481538	transcript	XM_022425399.1	protein_coding	4	c.-363+45319C>T
11	30585689	G	A	GATKstd	intron_variant	MODIFIER	PTPRD	481538	transcript	XM_022425401.1	protein_coding	4	c.-363+45319C>T
11	30585689	G	A	GATKstd	intron_variant	MODIFIER	PTPRD	481538	transcript	XM_022425402.1	protein_coding	4	c.-363+45319C>T
11	30585689	G	A	GATKstd	intron_variant	MODIFIER	PTPRD	481538	transcript	XM_022425403.1	protein_coding	4	c.-363+45319C>T
11	30585689	G	A	GATKstd	intron_variant	MODIFIER	PTPRD	481538	transcript	XM_022425404.1	protein_coding	4	c.-363+45319C>T
11	30585689	G	A	GATKstd	intron_variant	MODIFIER	PTPRD	481538	transcript	XM_022425381.1	protein_coding	4	c.-363+45319C>T
11	30585689	G	A	GATKstd	intron_variant	MODIFIER	PTPRD	481538	transcript	XM_022425382.1	protein_coding	4	c.-363+45319C>T
11	43601240	T	TTTTC	PASS	intergenic_region	MODIFIER	LOC100686955-LOC100685742	100686955-100685742	intergenic_region	100686955-100685742		-1	n.43601240_43601241insTTTC
11	54646667	T	A	PASS	intron_variant	MODIFIER	LOC102151424	102151424	transcript	XM_005626845.3	protein_coding	10	c.1018-1540T>A
12	76905	C	A	PASS	intergenic_region	MODIFIER	CHR_START-ENPP3	CHR_START-474820	intergenic_region	CHR_START-474820		-1	n.76905C>A
12	860523	C	A	PASS	downstream_gene_variant	MODIFIER	TCF19	474835	transcript	XM_022425831.1	protein_coding	-1	c.*1941C>A
12	860523	C	A	PASS	downstream_gene_variant	MODIFIER	POU5F1	481709	transcript	XM_538830.3	protein_coding	-1	c.*851G>T
12	860523	C	A	PASS	downstream_gene_variant	MODIFIER	TCF19	474835	transcript	XM_532065.6	protein_coding	-1	c.*1941C>A
12	860523	C	A	PASS	intergenic_region	MODIFIER	TCF19-POU5F1	474835-481709	intergenic_region	474835-481709		-1	n.860523C>A
12	4279389	T	G	PASS	downstream_gene_variant	MODIFIER	ANKS1A	608187	transcript	XM_022425954.1	protein_coding	-1	c.*9010T>G
12	4279389	T	G	PASS	downstream_gene_variant	MODIFIER	ANKS1A	608187	transcript	XM_022425957.1	protein_coding	-1	c.*9010T>G
12	4279389	T	G	PASS	downstream_gene_variant	MODIFIER	ANKS1A	608187	transcript	XM_005627238.3	protein_coding	-1	c.*9010T>G
12	4279389	T	G	PASS	downstream_gene_variant	MODIFIER	ANKS1A	608187	transcript	XM_022425955.1	protein_coding	-1	c.*7588T>G
12	4279389	T	G	PASS	downstream_gene_variant	MODIFIER	ANKS1A	608187	transcript	XM_022425956.1	protein_coding	-1	c.*9010T>G
12	4279389	T	G	PASS	downstream_gene_variant	MODIFIER	ANKS1A	608187	transcript	XM_022425958.1	protein_coding	-1	c.*9010T>G
12	4279389	T	G	PASS	downstream_gene_variant	MODIFIER	ANKS1A	608187	transcript	XM_005627240.3	protein_coding	-1	c.*9010T>G
12	4279389	T	G	PASS	downstream_gene_variant	MODIFIER	ANKS1A	608187	transcript	XM_005627241.3	protein_coding	-1	c.*9010T>G
12	4279389	T	G	PASS	downstream_gene_variant	MODIFIER	ANKS1A	608187	transcript	XM_022425959.1	protein_coding	-1	c.*7588T>G
12	4279389	T	G	PASS	downstream_gene_variant	MODIFIER	ANKS1A	608187	transcript	XM_846364.5	protein_coding	-1	c.*9010T>G
12	4279389	T	G	PASS	downstream_gene_variant	MODIFIER	ANKS1A	608187	transcript	XM_005627243.3	protein_coding	-1	c.*9010T>G
12	4279389	T	G	PASS	downstream_gene_variant	MODIFIER	ANKS1A	608187	transcript	XM_005627244.2	protein_coding	-1	c.*9010T>G
12	4279389	T	G	PASS	intergenic_region	MODIFIER	ANKS1A-TCP11	608187-474883	intergenic_region	608187-474883		-1	n.4279389T>G
12	10737166	C	T	PASS	synonymous_variant	LOW	C12H6orf132	100684170	transcript	XM_005627762.1	protein_coding	4	c.1203G>A	p.Pro401Pro
12	27070300	T	A	PASS	intergenic_region	MODIFIER	PTP4A1-PHF3	481863-481864	intergenic_region	481863-481864		-1	n.27070300T>A
12	27164012	GA	G	PASS	intron_variant	MODIFIER	PHF3	481864	transcript	XM_005627516.3	protein_coding	6	c.2684-1038delA
12	27164012	GA	G	PASS	intron_variant	MODIFIER	PHF3	481864	transcript	XM_538985.6	protein_coding	6	c.2684-1038delA
12	27164012	GA	G	PASS	intron_variant	MODIFIER	PHF3	481864	transcript	XM_005627518.3	protein_coding	5	c.2420-1038delA
12	27164012	GA	G	PASS	intron_variant	MODIFIER	PHF3	481864	transcript	XM_005627519.2	protein_coding	6	c.2420-1038delA
12	27403401	A	T	PASS	intron_variant	MODIFIER	EYS	610772	transcript	XM_848323.5	protein_coding	31	c.6873+619T>A
12	27696089	C	A	GATKstd	intron_variant	MODIFIER	EYS	610772	transcript	XM_848323.5	protein_coding	26	c.6103-13897G>T
12	27999685	C	T	GATKstd	intron_variant	MODIFIER	EYS	610772	transcript	XM_848323.5	protein_coding	19	c.3480-52276G>A
12	28420664	T	G	PASS	intron_variant	MODIFIER	EYS	610772	transcript	XM_848323.5	protein_coding	9	c.2063-95746A>C
12	28424770	G	T	PASS	intron_variant	MODIFIER	EYS	610772	transcript	XM_848323.5	protein_coding	9	c.2063-99852C>A
12	28424776	C	T	PASS	intron_variant	MODIFIER	EYS	610772	transcript	XM_848323.5	protein_coding	9	c.2063-99858G>A
12	28424778	G	T	PASS	intron_variant	MODIFIER	EYS	610772	transcript	XM_848323.5	protein_coding	9	c.2063-99860C>A
12	28534617	G	A	PASS	intron_variant	MODIFIER	EYS	610772	transcript	XM_848323.5	protein_coding	9	c.2062+4199C>T
12	28661877	A	G	PASS	intron_variant	MODIFIER	EYS	610772	transcript	XM_848323.5	protein_coding	2	c.896-34796T>C
12	28749754	C	CTTGCT	PASS	intergenic_region	MODIFIER	EYS-LOC100688886	610772-100688886	intergenic_region	610772-100688886		-1	n.28749754_28749755insTTGCT
12	28749755	A	G	PASS	intergenic_region	MODIFIER	EYS-LOC100688886	610772-100688886	intergenic_region	610772-100688886		-1	n.28749755A>G
12	28749757	C	CTATG	PASS	intergenic_region	MODIFIER	EYS-LOC100688886	610772-100688886	intergenic_region	610772-100688886		-1	n.28749757_28749758insTATG
12	29897891	CAG	C	PASS	intron_variant	MODIFIER	LOC111098168	111098168	transcript	XR_002631713.1	pseudogene	1	n.134-12454_134-12453delAG
12	29897891	CAG	C	PASS	intron_variant	MODIFIER	LOC111098168	111098168	transcript	XR_002631714.1	pseudogene	1	n.43+4305_43+4306delAG
12	31268651	C	T	PASS	intergenic_region	MODIFIER	LOC100683729-ADGRB3	100683729-481870	intergenic_region	100683729-481870		-1	n.31268651C>T
12	31501658	T	C	PASS	intron_variant	MODIFIER	ADGRB3	481870	transcript	XM_538991.6	protein_coding	3	c.758-115102T>C
12	31501658	T	C	PASS	intron_variant	MODIFIER	ADGRB3	481870	transcript	XM_861971.5	protein_coding	2	c.758-115102T>C
12	31501658	T	C	PASS	intron_variant	MODIFIER	ADGRB3	481870	transcript	XM_005627521.3	protein_coding	3	c.758-115102T>C
12	31501658	T	C	PASS	intron_variant	MODIFIER	ADGRB3	481870	transcript	XM_014118101.2	protein_coding	3	c.758-115102T>C
12	31762929	A	T	PASS	intron_variant	MODIFIER	ADGRB3	481870	transcript	XM_538991.6	protein_coding	17	c.2483+2967A>T
12	31762929	A	T	PASS	intron_variant	MODIFIER	ADGRB3	481870	transcript	XM_861971.5	protein_coding	16	c.2483+2967A>T
12	31762929	A	T	PASS	intron_variant	MODIFIER	ADGRB3	481870	transcript	XM_005627521.3	protein_coding	17	c.2483+2967A>T
12	31762929	A	T	PASS	intron_variant	MODIFIER	ADGRB3	481870	transcript	XM_014118101.2	protein_coding	17	c.2483+2967A>T
12	46916741	T	TTTTTTTTTTTTTTTTTTTTTAA	PASS	upstream_gene_variant	MODIFIER	LOC106559548	106559548	transcript	106559548	pseudogene	-1	n.-2470_-2469insTTAAAAAAAAAAAAAAAAAAAA
12	46916741	T	TTTTTTTTTTTTTTTTTTTTTAA	PASS	intron_variant	MODIFIER	CFAP206	474990	transcript	XM_022426333.1	protein_coding	1	c.20-14169_20-14168insTTTTTTTTTTTTTTTTTTTTAA
12	60151713	AAGAAAGAAAGAAAGAAAGAAAGAAAGAAAGAGAAAGAAAG	A	PASS	intergenic_region	MODIFIER	GRIK2-LOC111098372	481938-111098372	intergenic_region	481938-111098372		-1	n.60151714_60151753delAGAAAGAAAGAAAGAAAGAAAGAAAGAAAGAGAAAGAAAG
12	65313634	T	C	PASS	intron_variant	MODIFIER	AFG1L	481952	transcript	XM_005627682.3	protein_coding	1	c.136+359T>C
12	65313634	T	C	PASS	intron_variant	MODIFIER	AFG1L	481952	transcript	XM_022426426.1	protein_coding	1	c.136+359T>C
12	65313634	T	C	PASS	intron_variant	MODIFIER	AFG1L	481952	transcript	XM_005627683.3	protein_coding	1	c.136+359T>C
12	65313634	T	C	PASS	intron_variant	MODIFIER	AFG1L	481952	transcript	XR_293777.3	pseudogene	1	n.342+359T>C
12	72248694	G	A	PASS	intergenic_region	MODIFIER	LOC111098414-DLL1	111098414-100688936	intergenic_region	111098414-100688936		-1	n.72248694G>A
13	6906243	G	A	PASS	intron_variant	MODIFIER	LOC102153110	102153110	transcript	XR_002632350.1	pseudogene	1	n.92+23918G>A
13	6906243	G	A	PASS	intron_variant	MODIFIER	LOC102153110	102153110	transcript	XR_002632348.1	pseudogene	1	n.66+42365G>A
13	6906243	G	A	PASS	intron_variant	MODIFIER	LOC102153110	102153110	transcript	XR_002632349.1	pseudogene	1	n.81+23918G>A
13	10113015	G	T	PASS	intron_variant	MODIFIER	SYBU	475076	transcript	XM_532310.5	protein_coding	5	c.876-781C>A
13	10113015	G	T	PASS	intron_variant	MODIFIER	SYBU	475076	transcript	XM_005627878.3	protein_coding	4	c.486-781C>A
13	12825041	C	G	GATKstd	intron_variant	MODIFIER	CSMD3	482016	transcript	XM_844967.5	protein_coding	13	c.1973-4155G>C
13	12825041	C	G	GATKstd	intron_variant	MODIFIER	CSMD3	482016	transcript	XM_014118587.2	protein_coding	12	c.1661-4155G>C
13	12825041	C	G	GATKstd	intron_variant	MODIFIER	CSMD3	482016	transcript	XM_022426663.1	protein_coding	11	c.1583-4155G>C
13	12825041	C	G	GATKstd	intron_variant	MODIFIER	CSMD3	482016	transcript	XM_014118585.2	protein_coding	13	c.1973-4155G>C
13	24746200	T	A	PASS	intergenic_region	MODIFIER	LOC111098551-LOC102151705	111098551-102151705	intergenic_region	111098551-102151705		-1	n.24746200T>A
13	24746202	C	A	PASS	intergenic_region	MODIFIER	LOC111098551-LOC102151705	111098551-102151705	intergenic_region	111098551-102151705		-1	n.24746202C>A
13	24746204	C	A	PASS	intergenic_region	MODIFIER	LOC111098551-LOC102151705	111098551-102151705	intergenic_region	111098551-102151705		-1	n.24746204C>A
13	30550533	A	AGTGCCCACTAACATGTAACTGTGAGACTACTCCTCACCAAGATCAATGGGAGCAGAAGCAATGTGTTCAGGCTCAGGCCAAAGCTTTGCAGTGTCCG	PASS	intergenic_region	MODIFIER	LOC102153623-ZFAT	102153623-482051	intergenic_region	102153623-482051		-1	n.30550533_30550534insGTGCCCACTAACATGTAACTGTGAGACTACTCCTCACCAAGATCAATGGGAGCAGAAGCAATGTGTTCAGGCTCAGGCCAAAGCTTTGCAGTGTCCG
13	35602049	T	C	PASS	intergenic_region	MODIFIER	LOC106559645-DENND3	106559645-100688774	intergenic_region	106559645-100688774		-1	n.35602049T>C
13	35602061	T	C	PASS	intergenic_region	MODIFIER	LOC106559645-DENND3	106559645-100688774	intergenic_region	106559645-100688774		-1	n.35602061T>C
13	39190919	A	C	PASS	upstream_gene_variant	MODIFIER	BEND4	482119	transcript	XM_003431802.4	protein_coding	-1	c.-4911T>G
13	39190919	A	C	PASS	intergenic_region	MODIFIER	BEND4-LOC100684311	482119-100684311	intergenic_region	482119-100684311		-1	n.39190919A>C
13	42030651	T	A	PASS	intron_variant	MODIFIER	LOC111098468	111098468	transcript	XR_002632261.1	pseudogene	4	n.541-13T>A
13	42030651	T	A	PASS	intron_variant	MODIFIER	LOC111098467	111098467	transcript	XR_002632259.1	pseudogene	1	n.111-4895A>T
13	42030651	T	A	PASS	intron_variant	MODIFIER	LOC111098468	111098468	transcript	XR_002632260.1	pseudogene	4	n.361-13T>A
13	54960241	C	G	PASS	intergenic_region	MODIFIER	LOC100684405-TECRL	100684405-475157	intergenic_region	100684405-475157		-1	n.54960241C>G
13	54960244	G	T	PASS	intergenic_region	MODIFIER	LOC100684405-TECRL	100684405-475157	intergenic_region	100684405-475157		-1	n.54960244G>T
13	59406739	GT	G	PASS	downstream_gene_variant	MODIFIER	LOC111098479	111098479	transcript	XR_002632283.1	pseudogene	-1	n.*4689delA
13	59406739	GT	G	PASS	intergenic_region	MODIFIER	LOC482182-LOC111098479	482182-111098479	intergenic_region	482182-111098479		-1	n.59406740delT
13	59406742	T	G	GATKstd	downstream_gene_variant	MODIFIER	LOC111098479	111098479	transcript	XR_002632283.1	pseudogene	-1	n.*4687A>C
13	59406742	T	G	GATKstd	intergenic_region	MODIFIER	LOC482182-LOC111098479	482182-111098479	intergenic_region	482182-111098479		-1	n.59406742T>G
14	20723831	TCTACTTATTC	T	PASS	intron_variant	MODIFIER	LOC111098670	111098670	transcript	XR_002632741.1	pseudogene	1	n.186-893_186-884delCTACTTATTC
14	20723831	TCTACTTATTC	T	PASS	intron_variant	MODIFIER	LOC111098670	111098670	transcript	XR_002632740.1	pseudogene	1	n.94-893_94-884delCTACTTATTC
14	40849398	A	G	PASS	intron_variant	MODIFIER	TAX1BP1	475264	transcript	XM_005628662.3	protein_coding	1	c.-7-3612A>G
14	40849398	A	G	PASS	intron_variant	MODIFIER	TAX1BP1	475264	transcript	XR_002633047.1	pseudogene	1	n.159-3612A>G
14	40849398	A	G	PASS	intron_variant	MODIFIER	TAX1BP1	475264	transcript	XM_022427514.1	protein_coding	1	c.-7-3612A>G
14	40849398	A	G	PASS	intron_variant	MODIFIER	TAX1BP1	475264	transcript	XM_022427515.1	protein_coding	1	c.-7-3612A>G
14	40849398	A	G	PASS	intron_variant	MODIFIER	TAX1BP1	475264	transcript	XM_022427516.1	protein_coding	1	c.-7-3612A>G
14	40849398	A	G	PASS	intron_variant	MODIFIER	TAX1BP1	475264	transcript	XM_859678.5	protein_coding	1	c.-7-3612A>G
14	40849398	A	G	PASS	intron_variant	MODIFIER	TAX1BP1	475264	transcript	XM_022427513.1	protein_coding	1	c.-8+3299A>G
14	44808128	C	CCTCTAAGAAGTTTTTAAAGA	PASS	intergenic_region	MODIFIER	LOC475273-LOC100684852	475273-100684852	intergenic_region	475273-100684852		-1	n.44808128_44808129insCTCTAAGAAGTTTTTAAAGA
15	11825698	C	T	PASS	intron_variant	MODIFIER	AGBL4	610123	transcript	XM_022427936.1	protein_coding	4	c.377+73805C>T
15	11825698	C	T	PASS	intron_variant	MODIFIER	AGBL4	610123	transcript	XM_022427944.1	protein_coding	4	c.377+73805C>T
15	11825698	C	T	PASS	intron_variant	MODIFIER	AGBL4	610123	transcript	XM_022427946.1	protein_coding	4	c.377+73805C>T
15	11825698	C	T	PASS	intron_variant	MODIFIER	AGBL4	610123	transcript	XM_022427939.1	protein_coding	4	c.377+73805C>T
15	11825698	C	T	PASS	intron_variant	MODIFIER	AGBL4	610123	transcript	XM_022427947.1	protein_coding	4	c.377+73805C>T
15	11825698	C	T	PASS	intron_variant	MODIFIER	AGBL4	610123	transcript	XM_847536.4	protein_coding	4	c.377+73805C>T
15	11825698	C	T	PASS	intron_variant	MODIFIER	AGBL4	610123	transcript	XR_002633401.1	pseudogene	4	n.445+73805C>T
15	11825698	C	T	PASS	intron_variant	MODIFIER	AGBL4	610123	transcript	XM_022427938.1	protein_coding	4	c.377+73805C>T
15	11825698	C	T	PASS	intron_variant	MODIFIER	AGBL4	610123	transcript	XM_022427940.1	protein_coding	4	c.377+73805C>T
15	11825698	C	T	PASS	intron_variant	MODIFIER	AGBL4	610123	transcript	XM_022427941.1	protein_coding	2	c.200+73805C>T
15	11825698	C	T	PASS	intron_variant	MODIFIER	AGBL4	610123	transcript	XM_022427943.1	protein_coding	2	c.101+73805C>T
15	11825698	C	T	PASS	intron_variant	MODIFIER	AGBL4	610123	transcript	XM_022427942.1	protein_coding	2	c.188+73805C>T
15	19583882	T	G	PASS	intergenic_region	MODIFIER	LOC102155258-LOC106559764	102155258-106559764	intergenic_region	102155258-106559764		-1	n.19583882T>G
15	28490476	TTGGACTTGATTTTTTTTTTTTTTTTTTTTTTTTTTTTTTTTTTTTTTTTTTTTTTTTAAAATTTTTTTTAAACTTTTATTTATTTATGATAGGCACCCAGTGAGAAAAAAAAAGGCAAAAACCCAGGCAGAGGGAGAAGCAGGCTCCATGCACCGGGAGCCCGACGTGGGATTCGATCCCAGGTCTCCAGGACCGCGCCCTGGGCCAAAGGCAGGCGCCAAACCGCTGCGCCACCCAGGGATCCC	T	PASS	intergenic_region	MODIFIER	LOC111098892-LOC482589	111098892-482589	intergenic_region	111098892-482589		-1	n.28490477_28490721del
15	30101766	C	G	PASS	upstream_gene_variant	MODIFIER	LOC111090025	111090025	transcript	XR_002614094.1	pseudogene	-1	n.-923G>C
15	30101766	C	G	PASS	intergenic_region	MODIFIER	LOC111090025-LOC111090027	111090025-111090027	intergenic_region	111090025-111090027		-1	n.30101766C>G
15	51076581	C	CAG	PASS	intron_variant	MODIFIER	LOC106559757	106559757	transcript	XM_022403523.1	protein_coding	2	c.-51-10394_-51-10393insAG
15	52191038	CAG	C	PASS	intergenic_region	MODIFIER	LOC106559746-PLRG1	106559746-612490	intergenic_region	106559746-612490		-1	n.52191039_52191040delAG
15	52399475	T	TCCCCCCCCCCCC	PASS	upstream_gene_variant	MODIFIER	LRAT	482660	transcript	XM_022403532.1	protein_coding	-1	c.-1760_-1759insCCCCCCCCCCCC
15	52399475	T	TCCCCCCCCCCCC	PASS	upstream_gene_variant	MODIFIER	LRAT	482660	transcript	XM_022403531.1	protein_coding	-1	c.-1760_-1759insCCCCCCCCCCCC
15	52399475	T	TCCCCCCCCCCCC	PASS	upstream_gene_variant	MODIFIER	LRAT	482660	transcript	XM_539777.5	protein_coding	-1	c.-1760_-1759insCCCCCCCCCCCC
15	52399475	T	TCCCCCCCCCCCC	PASS	intergenic_region	MODIFIER	LOC111090106-LRAT	111090106-482660	intergenic_region	111090106-482660		-1	n.52399475_52399476insCCCCCCCCCCCC
15	57880946	A	G	PASS	intergenic_region	MODIFIER	LOC111098924-FSTL5	111098924-482671	intergenic_region	111098924-482671		-1	n.57880946A>G
16	1373178	C	A	PASS	upstream_gene_variant	MODIFIER	LOC102152352	102152352	transcript	XR_002614477.1	pseudogene	-1	n.-627G>T
16	1373178	C	A	PASS	upstream_gene_variant	MODIFIER	LOC102152352	102152352	transcript	XR_294304.3	pseudogene	-1	n.-2877G>T
16	1373178	C	A	PASS	upstream_gene_variant	MODIFIER	LOC102152352	102152352	transcript	XR_001317875.2	pseudogene	-1	n.-488G>T
16	1373178	C	A	PASS	intergenic_region	MODIFIER	LOC102152352-LOC111090205	102152352-111090205	intergenic_region	102152352-111090205		-1	n.1373178C>A
16	11495160	C	A	PASS	intergenic_region	MODIFIER	LOC111090243-CHRM2	111090243-403858	intergenic_region	111090243-403858		-1	n.11495160C>A
16	11547364	G	A	PASS	intron_variant	MODIFIER	CHRM2	403858	transcript	XM_005629578.3	protein_coding	1	c.-47-28271C>T
16	11550803	A	G	PASS	intron_variant	MODIFIER	CHRM2	403858	transcript	XM_005629578.3	protein_coding	1	c.-47-31710T>C
16	11601658	T	TTTC	PASS	intron_variant	MODIFIER	CHRM2	403858	transcript	XM_005629578.3	protein_coding	1	c.-48+63592_-48+63593insGAA
16	11718319	T	G	PASS	intergenic_region	MODIFIER	LOC106559804-LOC102156087	106559804-102156087	intergenic_region	106559804-102156087		-1	n.11718319T>G
16	11754001	C	T	PASS	intergenic_region	MODIFIER	LOC106559804-LOC102156087	106559804-102156087	intergenic_region	106559804-102156087		-1	n.11754001C>T
16	12578318	AC	A	PASS	intron_variant	MODIFIER	SLC13A4	610242	transcript	XM_847687.5	protein_coding	15	c.1743+791delC
16	12578318	AC	A	PASS	intron_variant	MODIFIER	SLC13A4	610242	transcript	XR_002614544.1	pseudogene	15	n.2666+791delC
16	13043177	T	C	PASS	downstream_gene_variant	MODIFIER	LOC111090246	111090246	transcript	XR_002614554.1	pseudogene	-1	n.*4982T>C
16	13043177	T	C	PASS	intron_variant	MODIFIER	AGBL3	475504	transcript	XM_022403774.1	protein_coding	14	c.2017-599A>G
16	13043177	T	C	PASS	intron_variant	MODIFIER	AGBL3	475504	transcript	XM_022403787.1	protein_coding	9	c.1600-599A>G
16	13043177	T	C	PASS	intron_variant	MODIFIER	AGBL3	475504	transcript	XM_022403790.1	protein_coding	6	c.499-599A>G
16	13043177	T	C	PASS	intron_variant	MODIFIER	AGBL3	475504	transcript	XM_022403788.1	protein_coding	9	c.1282-599A>G
16	13043177	T	C	PASS	intron_variant	MODIFIER	AGBL3	475504	transcript	XM_022403789.1	protein_coding	8	c.655-599A>G
16	13043177	T	C	PASS	intron_variant	MODIFIER	AGBL3	475504	transcript	XM_022403781.1	protein_coding	13	c.1636-599A>G
16	13043177	T	C	PASS	intron_variant	MODIFIER	AGBL3	475504	transcript	XM_022403779.1	protein_coding	11	c.1897-599A>G
16	13043177	T	C	PASS	intron_variant	MODIFIER	AGBL3	475504	transcript	XM_022403783.1	protein_coding	11	c.1636-599A>G
16	13043177	T	C	PASS	intron_variant	MODIFIER	AGBL3	475504	transcript	XM_022403784.1	protein_coding	13	c.1636-599A>G
16	13043177	T	C	PASS	intron_variant	MODIFIER	AGBL3	475504	transcript	XM_022403785.1	protein_coding	12	c.1636-599A>G
16	13043177	T	C	PASS	intron_variant	MODIFIER	AGBL3	475504	transcript	XM_022403786.1	protein_coding	11	c.1636-599A>G
16	13043177	T	C	PASS	intron_variant	MODIFIER	AGBL3	475504	transcript	XM_022403775.1	protein_coding	14	c.2017-599A>G
16	13043177	T	C	PASS	intron_variant	MODIFIER	AGBL3	475504	transcript	XM_022403780.1	protein_coding	11	c.1636-599A>G
16	13043177	T	C	PASS	intron_variant	MODIFIER	AGBL3	475504	transcript	XM_014119859.2	protein_coding	13	c.1996-599A>G
16	13043177	T	C	PASS	intron_variant	MODIFIER	AGBL3	475504	transcript	XM_022403778.1	protein_coding	13	c.1939-599A>G
16	13043177	T	C	PASS	intron_variant	MODIFIER	AGBL3	475504	transcript	XM_022403777.1	protein_coding	14	c.1981-599A>G
16	13043177	T	C	PASS	intron_variant	MODIFIER	AGBL3	475504	transcript	XM_014119858.2	protein_coding	14	c.2014-599A>G
16	13043177	T	C	PASS	intron_variant	MODIFIER	AGBL3	475504	transcript	XM_022403776.1	protein_coding	14	c.2017-599A>G
16	13364657	C	T	PASS	intergenic_region	MODIFIER	CALD1-BPGM	608135-482704	intergenic_region	608135-482704		-1	n.13364657C>T
16	13423110	CCACTAA	C	PASS	upstream_gene_variant	MODIFIER	BPGM	482704	transcript	XM_022403797.1	protein_coding	-1	c.-17397_-17392delTTAGTG
16	13423110	CCACTAA	C	PASS	intergenic_region	MODIFIER	BPGM-LOC102152103	482704-102152103	intergenic_region	482704-102152103		-1	n.13423111_13423116delCACTAA
16	13606821	C	CT	PASS	upstream_gene_variant	MODIFIER	LOC102152245	102152245	transcript	XM_022403619.1	protein_coding	-1	c.-3284_-3283insA
16	13606821	C	CT	PASS	upstream_gene_variant	MODIFIER	LOC102152245	102152245	transcript	XM_022403620.1	protein_coding	-1	c.-3284_-3283insA
16	13606821	C	CT	PASS	upstream_gene_variant	MODIFIER	LOC102152245	102152245	transcript	XM_005629606.2	protein_coding	-1	c.-3759_-3758insA
16	13606821	C	CT	PASS	intergenic_region	MODIFIER	LOC102152245-LYPD8	102152245-100684982	intergenic_region	102152245-100684982		-1	n.13606821_13606822insT
16	13606822	G	GA	PASS	upstream_gene_variant	MODIFIER	LOC102152245	102152245	transcript	XM_022403619.1	protein_coding	-1	c.-3285_-3284insT
16	13606822	G	GA	PASS	upstream_gene_variant	MODIFIER	LOC102152245	102152245	transcript	XM_022403620.1	protein_coding	-1	c.-3285_-3284insT
16	13606822	G	GA	PASS	upstream_gene_variant	MODIFIER	LOC102152245	102152245	transcript	XM_005629606.2	protein_coding	-1	c.-3760_-3759insT
16	13606822	G	GA	PASS	intergenic_region	MODIFIER	LOC102152245-LYPD8	102152245-100684982	intergenic_region	102152245-100684982		-1	n.13606822_13606823insA
16	13606825	GC	G	PASS	upstream_gene_variant	MODIFIER	LOC102152245	102152245	transcript	XM_022403619.1	protein_coding	-1	c.-3288delG
16	13606825	GC	G	PASS	upstream_gene_variant	MODIFIER	LOC102152245	102152245	transcript	XM_022403620.1	protein_coding	-1	c.-3288delG
16	13606825	GC	G	PASS	upstream_gene_variant	MODIFIER	LOC102152245	102152245	transcript	XM_005629606.2	protein_coding	-1	c.-3763delG
16	13606825	GC	G	PASS	intergenic_region	MODIFIER	LOC102152245-LYPD8	102152245-100684982	intergenic_region	102152245-100684982		-1	n.13606826delC
16	13904033	G	A	PASS	downstream_gene_variant	MODIFIER	MIR8794-2	104794986	transcript	NR_128795.1	pseudogene	-1	n.*2683G>A
16	13904033	G	A	PASS	downstream_gene_variant	MODIFIER	LOC102156989	102156989	transcript	XM_022404304.1	protein_coding	-1	c.*4835C>T
16	13904033	G	A	PASS	downstream_gene_variant	MODIFIER	MIR8794-2	104794986	transcript	TRANSCRIPT_104794986	pseudogene	-1	n.*2708G>A
16	13904033	G	A	PASS	intron_variant	MODIFIER	LOC491379	491379	transcript	XM_005629614.3	protein_coding	1	c.-61-15552G>A
16	13904033	G	A	PASS	intron_variant	MODIFIER	LOC491379	491379	transcript	XM_005629615.3	protein_coding	1	c.-62+11593G>A
16	13904033	G	A	PASS	intron_variant	MODIFIER	LOC491379	491379	transcript	XM_014119814.2	protein_coding	1	c.-62+4047G>A
16	16833715	A	G	PASS	intergenic_region	MODIFIER	LOC111090258-LOC111090259	111090258-111090259	intergenic_region	111090258-111090259		-1	n.16833715A>G
16	16833717	T	C	PASS	intergenic_region	MODIFIER	LOC111090258-LOC111090259	111090258-111090259	intergenic_region	111090258-111090259		-1	n.16833717T>C
16	17640376	A	T	PASS	intron_variant	MODIFIER	DPP6	475553	transcript	XM_532774.7	protein_coding	1	c.256-54671A>T
16	17640376	A	T	PASS	intron_variant	MODIFIER	LOC102154307	102154307	transcript	XR_002614576.1	pseudogene	3	n.965-36464A>T
16	17640376	A	T	PASS	intron_variant	MODIFIER	DPP6	475553	transcript	XM_022403892.1	protein_coding	1	c.256-54671A>T
16	17640376	A	T	PASS	intron_variant	MODIFIER	DPP6	475553	transcript	XM_014119865.2	protein_coding	1	c.256-54671A>T
16	17640376	A	T	PASS	intron_variant	MODIFIER	DPP6	475553	transcript	XM_005629701.3	protein_coding	1	c.58-54671A>T
16	17640376	A	T	PASS	intron_variant	MODIFIER	LOC102154307	102154307	transcript	XR_002614578.1	pseudogene	3	n.631-36464A>T
16	17640376	A	T	PASS	intron_variant	MODIFIER	LOC102154307	102154307	transcript	XR_002614577.1	pseudogene	2	n.187-36464A>T
16	17640376	A	T	PASS	intron_variant	MODIFIER	LOC102154307	102154307	transcript	XR_001317878.2	pseudogene	3	n.553-36464A>T
16	17640376	A	T	PASS	intron_variant	MODIFIER	LOC102154307	102154307	transcript	XR_002614579.1	pseudogene	2	n.590-36464A>T
16	18664097	G	A	PASS	upstream_gene_variant	MODIFIER	SHH	608860	transcript	XM_845357.4	protein_coding	-1	c.-1194C>T
16	18664097	G	A	PASS	intergenic_region	MODIFIER	SHH-LOC102155425	608860-102155425	intergenic_region	608860-102155425		-1	n.18664097G>A
16	18734247	C	T	PASS	intergenic_region	MODIFIER	SHH-LOC102155425	608860-102155425	intergenic_region	608860-102155425		-1	n.18734247C>T
16	23778819	G	A	PASS	intergenic_region	MODIFIER	LOC111090161-LOC111090274	111090161-111090274	intergenic_region	111090161-111090274		-1	n.23778819G>A
16	23806030	G	A	PASS	intergenic_region	MODIFIER	LOC111090161-LOC111090274	111090161-111090274	intergenic_region	111090161-111090274		-1	n.23806030G>A
16	23920814	G	A	PASS	intron_variant	MODIFIER	ANK1	100686820	transcript	XM_005629812.3	protein_coding	25	c.2671-427G>A
16	23920814	G	A	PASS	intron_variant	MODIFIER	ANK1	100686820	transcript	XM_022403985.1	protein_coding	24	c.2647-427G>A
16	23920814	G	A	PASS	intron_variant	MODIFIER	ANK1	100686820	transcript	XM_022403986.1	protein_coding	25	c.2671-427G>A
16	23920814	G	A	PASS	intron_variant	MODIFIER	ANK1	100686820	transcript	XM_022403987.1	protein_coding	25	c.2671-427G>A
16	23920814	G	A	PASS	intron_variant	MODIFIER	ANK1	100686820	transcript	XM_022403988.1	protein_coding	24	c.2647-427G>A
16	23920814	G	A	PASS	intron_variant	MODIFIER	ANK1	100686820	transcript	XM_022403989.1	protein_coding	24	c.2647-427G>A
16	23920814	G	A	PASS	intron_variant	MODIFIER	ANK1	100686820	transcript	XM_022403990.1	protein_coding	25	c.2671-427G>A
16	23920814	G	A	PASS	intron_variant	MODIFIER	ANK1	100686820	transcript	XM_022403991.1	protein_coding	24	c.2647-427G>A
16	23967945	G	A	PASS	5_prime_UTR_variant	MODIFIER	NKX6-3	607413	transcript	XM_844065.3	protein_coding	1	c.-838G>A
16	23967945	G	A	PASS	downstream_gene_variant	MODIFIER	ANK1	100686820	transcript	XM_005629812.3	protein_coding	-1	c.*9803G>A
16	23967945	G	A	PASS	downstream_gene_variant	MODIFIER	ANK1	100686820	transcript	XM_022403985.1	protein_coding	-1	c.*9803G>A
16	23967945	G	A	PASS	downstream_gene_variant	MODIFIER	ANK1	100686820	transcript	XM_022403986.1	protein_coding	-1	c.*4005G>A
16	23967945	G	A	PASS	downstream_gene_variant	MODIFIER	ANK1	100686820	transcript	XM_022403987.1	protein_coding	-1	c.*9803G>A
16	23967945	G	A	PASS	downstream_gene_variant	MODIFIER	ANK1	100686820	transcript	XM_022403988.1	protein_coding	-1	c.*4005G>A
16	23967945	G	A	PASS	downstream_gene_variant	MODIFIER	ANK1	100686820	transcript	XM_022403989.1	protein_coding	-1	c.*9803G>A
16	23967945	G	A	PASS	downstream_gene_variant	MODIFIER	ANK1	100686820	transcript	XM_022403990.1	protein_coding	-1	c.*4005G>A
16	23967945	G	A	PASS	downstream_gene_variant	MODIFIER	ANK1	100686820	transcript	XM_022403991.1	protein_coding	-1	c.*4005G>A
16	23967945	G	A	PASS	downstream_gene_variant	MODIFIER	ANK1	100686820	transcript	XM_022403992.1	protein_coding	-1	c.*4005G>A
16	23967945	G	A	PASS	downstream_gene_variant	MODIFIER	ANK1	100686820	transcript	XM_014120061.2	protein_coding	-1	c.*9803G>A
16	23967945	G	A	PASS	downstream_gene_variant	MODIFIER	ANK1	100686820	transcript	XM_005629818.3	protein_coding	-1	c.*4005G>A
16	23967945	G	A	PASS	downstream_gene_variant	MODIFIER	ANK1	100686820	transcript	XM_003432108.4	protein_coding	-1	c.*9803G>A
16	23981779	T	C	PASS	intergenic_region	MODIFIER	NKX6-3-MIR8854	607413-104794992	intergenic_region	607413-104794992		-1	n.23981779T>C
16	24024860	C	A	PASS	upstream_gene_variant	MODIFIER	GPAT4	111090276	transcript	XM_022403993.1	protein_coding	-1	c.-15271G>T
16	24024860	C	A	PASS	intergenic_region	MODIFIER	GPAT4-GINS4	111090276-482843	intergenic_region	111090276-482843		-1	n.24024860C>A
16	24138263	C	T	PASS	intergenic_region	MODIFIER	GOLGA7-LOC111090277	607476-111090277	intergenic_region	607476-111090277		-1	n.24138263C>T
16	24211008	C	A	PASS	intergenic_region	MODIFIER	GOLGA7-LOC111090277	607476-111090277	intergenic_region	607476-111090277		-1	n.24211008C>A
16	24217839	G	A	PASS	intergenic_region	MODIFIER	GOLGA7-LOC111090277	607476-111090277	intergenic_region	607476-111090277		-1	n.24217839G>A
16	24235739	C	T	GATKstd	intergenic_region	MODIFIER	GOLGA7-LOC111090277	607476-111090277	intergenic_region	607476-111090277		-1	n.24235739C>T
16	24285102	C	T	PASS	intron_variant	MODIFIER	SFRP1	482844	transcript	XM_003639564.2	protein_coding	3	c.547+16662C>T
16	24347925	A	T	PASS	intergenic_region	MODIFIER	SFRP1-LOC111090278	482844-111090278	intergenic_region	482844-111090278		-1	n.24347925A>T
16	25639515	CTA	C	PASS	intron_variant	MODIFIER	ADAM18	607708	transcript	XM_022404005.1	protein_coding	13	c.1264-971_1264-970delTA
16	25639515	CTA	C	PASS	intron_variant	MODIFIER	LOC102153445	102153445	transcript	XR_294371.3	pseudogene	1	n.80-1212_80-1211delTA
16	25639515	CTA	C	PASS	intron_variant	MODIFIER	ADAM18	607708	transcript	XM_022404007.1	protein_coding	12	c.1198-971_1198-970delTA
16	25639515	CTA	C	PASS	intron_variant	MODIFIER	ADAM18	607708	transcript	XM_022404008.1	protein_coding	13	c.1264-971_1264-970delTA
16	25639515	CTA	C	PASS	intron_variant	MODIFIER	ADAM18	607708	transcript	XM_022404013.1	protein_coding	9	c.916-971_916-970delTA
16	25639515	CTA	C	PASS	intron_variant	MODIFIER	ADAM18	607708	transcript	XM_022404014.1	protein_coding	9	c.910-971_910-970delTA
16	25639515	CTA	C	PASS	intron_variant	MODIFIER	ADAM18	607708	transcript	XM_022404016.1	protein_coding	8	c.844-971_844-970delTA
16	25639515	CTA	C	PASS	intron_variant	MODIFIER	ADAM18	607708	transcript	XM_022404010.1	protein_coding	10	c.982-971_982-970delTA
16	25639515	CTA	C	PASS	intron_variant	MODIFIER	ADAM18	607708	transcript	XM_022404015.1	protein_coding	13	c.1264-971_1264-970delTA
16	25639515	CTA	C	PASS	intron_variant	MODIFIER	ADAM18	607708	transcript	XM_022404006.1	protein_coding	12	c.1231-971_1231-970delTA
16	25639515	CTA	C	PASS	intron_variant	MODIFIER	ADAM18	607708	transcript	XM_022404011.1	protein_coding	13	c.1264-971_1264-970delTA
16	25639515	CTA	C	PASS	intron_variant	MODIFIER	ADAM18	607708	transcript	XR_002614628.1	pseudogene	13	n.1590-971_1590-970delTA
16	25639515	CTA	C	PASS	intron_variant	MODIFIER	ADAM18	607708	transcript	XR_002614629.1	pseudogene	13	n.1590-971_1590-970delTA
16	25639515	CTA	C	PASS	intron_variant	MODIFIER	ADAM18	607708	transcript	XR_002614626.1	pseudogene	13	n.1589-971_1589-970delTA
16	25639515	CTA	C	PASS	intron_variant	MODIFIER	ADAM18	607708	transcript	XR_002614627.1	pseudogene	13	n.1589-971_1589-970delTA
16	25639515	CTA	C	PASS	intron_variant	MODIFIER	ADAM18	607708	transcript	XM_022404009.1	protein_coding	13	c.1264-971_1264-970delTA
16	25709127	A	G	PASS	intron_variant	MODIFIER	ADAM18	607708	transcript	XM_022404005.1	protein_coding	18	c.1936-684A>G
16	25709127	A	G	PASS	intron_variant	MODIFIER	ADAM18	607708	transcript	XM_022404007.1	protein_coding	17	c.1870-684A>G
16	25709127	A	G	PASS	intron_variant	MODIFIER	ADAM18	607708	transcript	XM_022404008.1	protein_coding	17	c.1855-684A>G
16	25709127	A	G	PASS	intron_variant	MODIFIER	ADAM18	607708	transcript	XM_022404013.1	protein_coding	14	c.1588-684A>G
16	25709127	A	G	PASS	intron_variant	MODIFIER	ADAM18	607708	transcript	XM_022404014.1	protein_coding	14	c.1582-684A>G
16	25709127	A	G	PASS	intron_variant	MODIFIER	ADAM18	607708	transcript	XM_022404016.1	protein_coding	13	c.1516-684A>G
16	25709127	A	G	PASS	intron_variant	MODIFIER	ADAM18	607708	transcript	XM_022404010.1	protein_coding	15	c.1654-684A>G
16	25709127	A	G	PASS	intron_variant	MODIFIER	ADAM18	607708	transcript	XM_022404006.1	protein_coding	17	c.1903-684A>G
16	25709127	A	G	PASS	intron_variant	MODIFIER	ADAM18	607708	transcript	XM_022404011.1	protein_coding	18	c.1936-684A>G
16	25709127	A	G	PASS	intron_variant	MODIFIER	ADAM18	607708	transcript	XR_002614628.1	pseudogene	17	n.2181-728A>G
16	25709127	A	G	PASS	intron_variant	MODIFIER	ADAM18	607708	transcript	XR_002614629.1	pseudogene	17	n.2181-728A>G
16	25709127	A	G	PASS	intron_variant	MODIFIER	ADAM18	607708	transcript	XR_002614626.1	pseudogene	18	n.2261-728A>G
16	25709127	A	G	PASS	intron_variant	MODIFIER	ADAM18	607708	transcript	XR_002614627.1	pseudogene	18	n.2261-728A>G
16	25709127	A	G	PASS	intron_variant	MODIFIER	ADAM18	607708	transcript	XM_022404009.1	protein_coding	18	c.1936-684A>G
16	26405992	TATATATATATAC	T	PASS	intron_variant	MODIFIER	LOC475578	475578	transcript	XM_022404026.1	protein_coding	1	c.58+4508_58+4519delGTATATATATAT
16	26405992	TATATATATATAC	T	PASS	intron_variant	MODIFIER	LOC475578	475578	transcript	XM_022404028.1	protein_coding	1	c.-165+4479_-165+4490delGTATATATATAT
16	26405992	TATATATATATAC	T	PASS	intron_variant	MODIFIER	LOC475578	475578	transcript	XM_022404029.1	protein_coding	1	c.-85+4508_-85+4519delGTATATATATAT
16	26405992	TATATATATATAC	T	PASS	intron_variant	MODIFIER	LOC475578	475578	transcript	XM_005629840.2	protein_coding	1	c.58+4508_58+4519delGTATATATATAT
16	26405992	TATATATATATAC	T	PASS	intron_variant	MODIFIER	LOC475578	475578	transcript	XM_022404027.1	protein_coding	1	c.58+4508_58+4519delGTATATATATAT
16	26405992	TATATATATATAC	T	PASS	intron_variant	MODIFIER	LOC475578	475578	transcript	XM_532797.6	protein_coding	1	c.58+4508_58+4519delGTATATATATAT
16	26405992	TATATATATATAC	T	PASS	intron_variant	MODIFIER	LOC475578	475578	transcript	XR_002614630.1	pseudogene	1	n.123+4508_123+4519delGTATATATATAT
16	26812345	C	G	PASS	downstream_gene_variant	MODIFIER	LOC111090164	111090164	transcript	XR_002614429.1	pseudogene	-1	n.*2367G>C
16	26812345	C	G	PASS	intergenic_region	MODIFIER	LOC607834-LOC111090164	607834-111090164	intergenic_region	607834-111090164		-1	n.26812345C>G
16	59114175	A	C	PASS	intergenic_region	MODIFIER	LOC611251-LOC611292	611251-611292	intergenic_region	611251-611292		-1	n.59114175A>C
16	59278558	A	G	PASS	intergenic_region	MODIFIER	LOC611251-LOC611292	611251-611292	intergenic_region	611251-611292		-1	n.59278558A>G
17	36947526	GCCCCCCCCCCCCAAATTTTTAAAAAAAA	G	PASS	intron_variant	MODIFIER	CKAP2L	475753	transcript	XM_005630446.3	protein_coding	5	c.1609-1206_1609-1179delTTTTTTTTAAAAATTTGGGGGGGGGGGG
17	36947526	GCCCCCCCCCCCCAAATTTTTAAAAAAAA	G	PASS	intron_variant	MODIFIER	CKAP2L	475753	transcript	XM_005630447.3	protein_coding	5	c.1609-1206_1609-1179delTTTTTTTTAAAAATTTGGGGGGGGGGGG
17	36947526	GCCCCCCCCCCCCAAATTTTTAAAAAAAA	G	PASS	intron_variant	MODIFIER	CKAP2L	475753	transcript	XM_022404730.1	protein_coding	5	c.1609-1206_1609-1179delTTTTTTTTAAAAATTTGGGGGGGGGGGG
17	36947526	GCCCCCCCCCCCCAAATTTTTAAAAAAAA	G	PASS	intron_variant	MODIFIER	CKAP2L	475753	transcript	XM_532961.6	protein_coding	5	c.1609-1206_1609-1179delTTTTTTTTAAAAATTTGGGGGGGGGGGG
17	36947526	GCCCCCCCCCCCCAAATTTTTAAAAAAAA	G	PASS	intron_variant	MODIFIER	CKAP2L	475753	transcript	XR_002615312.1	pseudogene	5	n.1714-1206_1714-1179delTTTTTTTTAAAAATTTGGGGGGGGGGGG
17	36947526	GCCCCCCCCCCCCAAATTTTTAAAAAAAA	G	PASS	intron_variant	MODIFIER	CKAP2L	475753	transcript	XM_022404731.1	protein_coding	5	c.1609-1206_1609-1179delTTTTTTTTAAAAATTTGGGGGGGGGGGG
17	40364456	T	A	PASS	intron_variant	MODIFIER	DNAH6	475774	transcript	XM_022404367.1	protein_coding	4	c.402+371A>T
17	56209774	A	AGGGGGGGAGCCCGTCTTGAGTTTTAACTTTTTTTTCTCC	PASS	intergenic_region	MODIFIER	TBX15-WARS2	483144-483145	intergenic_region	483144-483145		-1	n.56209774_56209775insGGGGGGGAGCCCGTCTTGAGTTTTAACTTTTTTTTCTCC
17	57250224	T	A	PASS	intron_variant	MODIFIER	LOC100683419	100683419	transcript	XM_014120591.2	protein_coding	5	c.804-1744T>A
17	57250224	T	A	PASS	intron_variant	MODIFIER	LOC100683419	100683419	transcript	XM_022404897.1	protein_coding	5	c.804-1744T>A
17	57250224	T	A	PASS	intron_variant	MODIFIER	LOC100683419	100683419	transcript	XM_014120596.2	protein_coding	5	c.804-1744T>A
17	57250224	T	A	PASS	intron_variant	MODIFIER	LOC100683419	100683419	transcript	XM_014120595.2	protein_coding	5	c.804-1744T>A
17	57250224	T	A	PASS	intron_variant	MODIFIER	LOC100683419	100683419	transcript	XM_014120597.2	protein_coding	5	c.804-1744T>A
17	57250224	T	A	PASS	intron_variant	MODIFIER	LOC100683419	100683419	transcript	XM_014120602.2	protein_coding	5	c.804-1744T>A
17	57250224	T	A	PASS	intron_variant	MODIFIER	LOC100683419	100683419	transcript	XM_005630689.3	protein_coding	5	c.804-1744T>A
17	57250224	T	A	PASS	intron_variant	MODIFIER	LOC100683419	100683419	transcript	XM_005630691.3	protein_coding	5	c.804-1744T>A
17	57250224	T	A	PASS	intron_variant	MODIFIER	LOC100683419	100683419	transcript	XM_014120592.2	protein_coding	5	c.804-1744T>A
17	57250224	T	A	PASS	intron_variant	MODIFIER	LOC100683419	100683419	transcript	XM_014120593.2	protein_coding	5	c.804-1744T>A
17	57250224	T	A	PASS	intron_variant	MODIFIER	LOC100683419	100683419	transcript	XM_014120594.2	protein_coding	5	c.804-1744T>A
17	57250224	T	A	PASS	intron_variant	MODIFIER	LOC100683419	100683419	transcript	XM_014120598.2	protein_coding	5	c.804-1744T>A
17	57250224	T	A	PASS	intron_variant	MODIFIER	LOC100683419	100683419	transcript	XM_022404899.1	protein_coding	5	c.804-1744T>A
17	57250224	T	A	PASS	intron_variant	MODIFIER	LOC100683419	100683419	transcript	XM_014120599.2	protein_coding	5	c.417-1744T>A
17	57250224	T	A	PASS	intron_variant	MODIFIER	LOC100683419	100683419	transcript	XM_003432239.4	protein_coding	3	c.228-1744T>A
17	57250224	T	A	PASS	intron_variant	MODIFIER	LOC100683419	100683419	transcript	XM_005630692.3	protein_coding	3	c.228-1744T>A
17	57250224	T	A	PASS	intron_variant	MODIFIER	LOC100683419	100683419	transcript	XM_014120601.2	protein_coding	2	c.219-1744T>A
17	58892913	A	T	PASS	upstream_gene_variant	MODIFIER	TRNAV-CAC	111090757	transcript	111090757	pseudogene	-1	n.-1176A>T
17	58892913	A	T	PASS	downstream_gene_variant	MODIFIER	TRNAN-GUU	111090769	transcript	111090769	pseudogene	-1	n.*4585T>A
17	58892913	A	T	PASS	intergenic_region	MODIFIER	TRNAN-GUU-TRNAV-CAC	111090756-111090757	intergenic_region	111090756-111090757		-1	n.58892913A>T
17	58922150	T	A	PASS	upstream_gene_variant	MODIFIER	TRNAH-GUG	111090772	transcript	111090772	pseudogene	-1	n.-2596A>T
17	58922150	T	A	PASS	downstream_gene_variant	MODIFIER	TRNAN-GUU	111090761	transcript	111090761	pseudogene	-1	n.*1963T>A
17	58922150	T	A	PASS	downstream_gene_variant	MODIFIER	TRNAV-CAC	111090773	transcript	111090773	pseudogene	-1	n.*1345A>T
17	58922150	T	A	PASS	intergenic_region	MODIFIER	TRNAN-GUU-TRNAV-CAC	111090761-111090773	intergenic_region	111090761-111090773		-1	n.58922150T>A
17	64140543	C	T	PASS	intergenic_region	MODIFIER	LOC102156319-LOC111090745	102156319-111090745	intergenic_region	102156319-111090745		-1	n.64140543C>T
18	7423682	ATATATATTTTT	A	PASS	intergenic_region	MODIFIER	LOC102152354-GLI3	102152354-483244	intergenic_region	102152354-483244		-1	n.7423683_7423693delTATATATTTTT
18	8073374	A	AGGAGGGGGAC	PASS	downstream_gene_variant	MODIFIER	GLI3	483244	transcript	XM_022405177.1	protein_coding	-1	c.*5242_*5243insGGAGGGGGAC
18	8073374	A	AGGAGGGGGAC	PASS	downstream_gene_variant	MODIFIER	GLI3	483244	transcript	XM_540363.5	protein_coding	-1	c.*5242_*5243insGGAGGGGGAC
18	8073374	A	AGGAGGGGGAC	PASS	downstream_gene_variant	MODIFIER	GLI3	483244	transcript	XM_022405178.1	protein_coding	-1	c.*5242_*5243insGGAGGGGGAC
18	8073374	A	AGGAGGGGGAC	PASS	downstream_gene_variant	MODIFIER	GLI3	483244	transcript	XM_014120825.2	protein_coding	-1	c.*5242_*5243insGGAGGGGGAC
18	8073374	A	AGGAGGGGGAC	PASS	intergenic_region	MODIFIER	GLI3-LOC102152764	483244-102152764	intergenic_region	483244-102152764		-1	n.8073374_8073375insGGAGGGGGAC
18	10258758	C	CGGGG	PASS	intron_variant	MODIFIER	LOC483249	483249	transcript	XM_022405181.1	protein_coding	2	c.300+6411_300+6412insCCCC
18	18676652	T	TA	PASS	intron_variant	MODIFIER	MAGI2	475904	transcript	XM_022405247.1	protein_coding	2	c.164-121921_164-121920insT
18	18676652	T	TA	PASS	intron_variant	MODIFIER	MAGI2	475904	transcript	XM_022405251.1	protein_coding	2	c.164-121921_164-121920insT
18	18676652	T	TA	PASS	intron_variant	MODIFIER	MAGI2	475904	transcript	XM_022405248.1	protein_coding	2	c.164-121921_164-121920insT
18	18676652	T	TA	PASS	intron_variant	MODIFIER	MAGI2	475904	transcript	XM_022405255.1	protein_coding	2	c.164-121921_164-121920insT
18	18676652	T	TA	PASS	intron_variant	MODIFIER	MAGI2	475904	transcript	XM_014120763.2	protein_coding	1	c.-72+21917_-72+21918insT
18	18676652	T	TA	PASS	intron_variant	MODIFIER	MAGI2	475904	transcript	XM_014120764.2	protein_coding	2	c.-72+21917_-72+21918insT
18	18676652	T	TA	PASS	intron_variant	MODIFIER	MAGI2	475904	transcript	XM_022405257.1	protein_coding	2	c.164-121921_164-121920insT
18	18676652	T	TA	PASS	intron_variant	MODIFIER	MAGI2	475904	transcript	XM_022405256.1	protein_coding	2	c.164-121921_164-121920insT
18	18676652	T	TA	PASS	intron_variant	MODIFIER	MAGI2	475904	transcript	XM_022405249.1	protein_coding	2	c.164-121921_164-121920insT
18	18676652	T	TA	PASS	intron_variant	MODIFIER	MAGI2	475904	transcript	XM_022405250.1	protein_coding	2	c.164-121921_164-121920insT
18	18676652	T	TA	PASS	intron_variant	MODIFIER	MAGI2	475904	transcript	XM_022405252.1	protein_coding	2	c.164-121921_164-121920insT
18	18676652	T	TA	PASS	intron_variant	MODIFIER	MAGI2	475904	transcript	XM_022405254.1	protein_coding	2	c.164-121921_164-121920insT
18	18676652	T	TA	PASS	intron_variant	MODIFIER	MAGI2	475904	transcript	XM_022405253.1	protein_coding	2	c.164-121921_164-121920insT
18	27224488	C	T	PASS	intergenic_region	MODIFIER	LOC111090928-LOC111090929	111090928-111090929	intergenic_region	111090928-111090929		-1	n.27224488C>T
18	27478737	G	A	PASS	intergenic_region	MODIFIER	LOC111090929-LOC102151311	111090929-102151311	intergenic_region	111090929-102151311		-1	n.27478737G>A
18	28168359	C	T	PASS	intron_variant	MODIFIER	LRRC4C	483417	transcript	XM_005631098.3	protein_coding	2	c.-682-138674C>T
18	28168359	C	T	PASS	intron_variant	MODIFIER	LRRC4C	483417	transcript	XM_005631099.3	protein_coding	2	c.-632-104970C>T
18	28168359	C	T	PASS	intron_variant	MODIFIER	LRRC4C	483417	transcript	XM_005631100.3	protein_coding	2	c.-490-193375C>T
18	28168359	C	T	PASS	intron_variant	MODIFIER	LRRC4C	483417	transcript	XM_014121147.2	protein_coding	2	c.-824-104970C>T
18	28168359	C	T	PASS	intron_variant	MODIFIER	LRRC4C	483417	transcript	XM_022405301.1	protein_coding	2	c.-824-104970C>T
18	28168359	C	T	PASS	intron_variant	MODIFIER	LRRC4C	483417	transcript	XM_022405302.1	protein_coding	2	c.-757-104970C>T
18	30625219	GAAGGAAGA	G	PASS	intergenic_region	MODIFIER	LOC111090810-LOC102151911	111090810-102151911	intergenic_region	111090810-102151911		-1	n.30625220_30625227delAAGGAAGA
18	31597363	AATATACACATTGGGATCCCTGGGTGGCGCAGCGGTTTGGCGCCTGCCTTTGGCCCAGGGCGCGATCCTGGAGACCCTGGATCGAATCCCACGTCGGGCTCCCGGTGCATGGAGCCTGCTTCTCCCTCTGCCTATGTCTCTGCCTCTCTCTCTCTCTCTCTCTCTCTCTCTCTCTGTGTGACTATCATAAATAAATAAAAAATTTAAAAAAAAAAAT	A	PASS	intron_variant	MODIFIER	C18H11orf74	475941	transcript	XM_022405307.1	protein_coding	2	c.133+3549_133+3764del
18	31597363	AATATACACATTGGGATCCCTGGGTGGCGCAGCGGTTTGGCGCCTGCCTTTGGCCCAGGGCGCGATCCTGGAGACCCTGGATCGAATCCCACGTCGGGCTCCCGGTGCATGGAGCCTGCTTCTCCCTCTGCCTATGTCTCTGCCTCTCTCTCTCTCTCTCTCTCTCTCTCTCTCTGTGTGACTATCATAAATAAATAAAAAATTTAAAAAAAAAAAT	A	PASS	intron_variant	MODIFIER	C18H11orf74	475941	transcript	XM_022405312.1	protein_coding	2	c.133+3549_133+3764del
18	31597363	AATATACACATTGGGATCCCTGGGTGGCGCAGCGGTTTGGCGCCTGCCTTTGGCCCAGGGCGCGATCCTGGAGACCCTGGATCGAATCCCACGTCGGGCTCCCGGTGCATGGAGCCTGCTTCTCCCTCTGCCTATGTCTCTGCCTCTCTCTCTCTCTCTCTCTCTCTCTCTCTCTGTGTGACTATCATAAATAAATAAAAAATTTAAAAAAAAAAAT	A	PASS	intron_variant	MODIFIER	C18H11orf74	475941	transcript	XM_533151.6	protein_coding	2	c.133+3549_133+3764del
18	31597363	AATATACACATTGGGATCCCTGGGTGGCGCAGCGGTTTGGCGCCTGCCTTTGGCCCAGGGCGCGATCCTGGAGACCCTGGATCGAATCCCACGTCGGGCTCCCGGTGCATGGAGCCTGCTTCTCCCTCTGCCTATGTCTCTGCCTCTCTCTCTCTCTCTCTCTCTCTCTCTCTCTGTGTGACTATCATAAATAAATAAAAAATTTAAAAAAAAAAAT	A	PASS	intron_variant	MODIFIER	C18H11orf74	475941	transcript	XM_022405310.1	protein_coding	2	c.133+3549_133+3764del
18	31597363	AATATACACATTGGGATCCCTGGGTGGCGCAGCGGTTTGGCGCCTGCCTTTGGCCCAGGGCGCGATCCTGGAGACCCTGGATCGAATCCCACGTCGGGCTCCCGGTGCATGGAGCCTGCTTCTCCCTCTGCCTATGTCTCTGCCTCTCTCTCTCTCTCTCTCTCTCTCTCTCTCTGTGTGACTATCATAAATAAATAAAAAATTTAAAAAAAAAAAT	A	PASS	intron_variant	MODIFIER	C18H11orf74	475941	transcript	XM_022405309.1	protein_coding	4	c.133+3549_133+3764del
18	31597363	AATATACACATTGGGATCCCTGGGTGGCGCAGCGGTTTGGCGCCTGCCTTTGGCCCAGGGCGCGATCCTGGAGACCCTGGATCGAATCCCACGTCGGGCTCCCGGTGCATGGAGCCTGCTTCTCCCTCTGCCTATGTCTCTGCCTCTCTCTCTCTCTCTCTCTCTCTCTCTCTCTGTGTGACTATCATAAATAAATAAAAAATTTAAAAAAAAAAAT	A	PASS	intron_variant	MODIFIER	C18H11orf74	475941	transcript	XM_022405311.1	protein_coding	3	c.133+3549_133+3764del
18	31597363	AATATACACATTGGGATCCCTGGGTGGCGCAGCGGTTTGGCGCCTGCCTTTGGCCCAGGGCGCGATCCTGGAGACCCTGGATCGAATCCCACGTCGGGCTCCCGGTGCATGGAGCCTGCTTCTCCCTCTGCCTATGTCTCTGCCTCTCTCTCTCTCTCTCTCTCTCTCTCTCTCTGTGTGACTATCATAAATAAATAAAAAATTTAAAAAAAAAAAT	A	PASS	intron_variant	MODIFIER	C18H11orf74	475941	transcript	XM_022405308.1	protein_coding	3	c.133+3549_133+3764del
18	37419387	C	T	PASS	intergenic_region	MODIFIER	LOC100855520-COR5AN3	100855520-491480	intergenic_region	100855520-491480		-1	n.37419387C>T
18	37603371	G	GACCAC	PASS	intergenic_region	MODIFIER	FAM111A-FAM111B	609888-609897	intergenic_region	609888-609897		-1	n.37603371_37603372insACCAC
18	37656967	A	G	PASS	upstream_gene_variant	MODIFIER	LOC483462	483462	transcript	XM_005631179.3	protein_coding	-1	c.-8343A>G
18	37656967	A	G	PASS	intron_variant	MODIFIER	LOC111090956	111090956	transcript	XR_002615917.1	pseudogene	2	n.324-530T>C
18	37656967	A	G	PASS	intron_variant	MODIFIER	LOC483462	483462	transcript	XM_014121175.2	protein_coding	1	c.-12-8331A>G
18	37656967	A	G	PASS	intron_variant	MODIFIER	LOC111090956	111090956	transcript	XR_002615921.1	pseudogene	2	n.226-530T>C
18	37656967	A	G	PASS	intron_variant	MODIFIER	LOC111090956	111090956	transcript	XR_002615918.1	pseudogene	2	n.324-417T>C
18	37656967	A	G	PASS	intron_variant	MODIFIER	LOC111090956	111090956	transcript	XR_002615919.1	pseudogene	2	n.324-530T>C
18	37656967	A	G	PASS	intron_variant	MODIFIER	LOC111090956	111090956	transcript	XR_002615920.1	pseudogene	2	n.324-417T>C
18	37656967	A	G	PASS	intron_variant	MODIFIER	LOC483462	483462	transcript	XM_540580.6	protein_coding	1	c.-13+180A>G
18	37694465	C	T	PASS	upstream_gene_variant	MODIFIER	GLYAT	483463	transcript	XM_014121176.2	protein_coding	-1	c.-1418C>T
18	37694465	C	T	PASS	upstream_gene_variant	MODIFIER	GLYAT	483463	transcript	XM_022405386.1	protein_coding	-1	c.-1418C>T
18	37694465	C	T	PASS	intron_variant	MODIFIER	LOC111090956	111090956	transcript	XR_002615917.1	pseudogene	1	n.211+376G>A
18	37694465	C	T	PASS	intron_variant	MODIFIER	GLYAT	483463	transcript	XM_005631180.3	protein_coding	2	c.-20-1398C>T
18	37694465	C	T	PASS	intron_variant	MODIFIER	LOC111090956	111090956	transcript	XR_002615921.1	pseudogene	1	n.113+474G>A
18	37694465	C	T	PASS	intron_variant	MODIFIER	LOC111090956	111090956	transcript	XR_002615918.1	pseudogene	1	n.211+376G>A
18	37694465	C	T	PASS	intron_variant	MODIFIER	LOC111090956	111090956	transcript	XR_002615919.1	pseudogene	1	n.211+376G>A
18	37694465	C	T	PASS	intron_variant	MODIFIER	LOC111090956	111090956	transcript	XR_002615920.1	pseudogene	1	n.211+376G>A
18	37694465	C	T	PASS	intron_variant	MODIFIER	GLYAT	483463	transcript	XM_540581.6	protein_coding	1	c.-20-1398C>T
18	37694465	C	T	PASS	intron_variant	MODIFIER	GLYAT	483463	transcript	XM_005631181.3	protein_coding	2	c.-20-1398C>T
18	37694465	C	T	PASS	intron_variant	MODIFIER	GLYAT	483463	transcript	XM_005631182.3	protein_coding	2	c.-20-1398C>T
18	37694465	C	T	PASS	intron_variant	MODIFIER	GLYAT	483463	transcript	XM_005631183.3	protein_coding	1	c.-20-1398C>T
18	37694465	C	T	PASS	intron_variant	MODIFIER	GLYAT	483463	transcript	XM_022405385.1	protein_coding	2	c.-20-1398C>T
18	37799651	ACAGT	A	PASS	intron_variant	MODIFIER	ZFP91	475962	transcript	XM_853755.5	protein_coding	2	c.379+4461_379+4464delACTG
18	37799651	ACAGT	A	PASS	intron_variant	MODIFIER	ZFP91	475962	transcript	XM_005631184.3	protein_coding	2	c.379+4461_379+4464delACTG
18	40744338	T	G	GATKstd	upstream_gene_variant	MODIFIER	LOC100856340	100856340	transcript	100856340	pseudogene	-1	n.-3299T>G
18	40744338	T	G	GATKstd	intergenic_region	MODIFIER	LOC100686543-LOC100856340	100686543-100856340	intergenic_region	100686543-100856340		-1	n.40744338T>G
18	40837511	C	A	PASS	missense_variant	MODERATE	LOC491529	491529	transcript	XM_848506.2	protein_coding	1	c.408G>T	p.Arg136Ser
18	43734835	G	A	GATKstd	5_prime_UTR_variant	MODIFIER	CHST1	483642	transcript	XM_005631305.3	protein_coding	1	c.-869G>A
18	43734835	G	A	GATKstd	upstream_gene_variant	MODIFIER	CHST1	483642	transcript	XM_022405504.1	protein_coding	-1	c.-2694G>A
18	43862519	A	AC	PASS	intron_variant	MODIFIER	LOC106560016	106560016	transcript	XR_001318241.1	pseudogene	3	n.448+17964_448+17965insC
18	43862519	A	AC	PASS	intron_variant	MODIFIER	LOC106560016	106560016	transcript	XR_001318240.2	pseudogene	3	n.448+17964_448+17965insC
18	43862519	A	AC	PASS	intron_variant	MODIFIER	LOC106560016	106560016	transcript	XR_001318243.1	pseudogene	3	n.448+17964_448+17965insC
18	43923700	C	A	PASS	intergenic_region	MODIFIER	LOC106560016-SYT13	106560016-483643	intergenic_region	106560016-483643		-1	n.43923700C>A
18	46191556	C	T	PASS	intergenic_region	MODIFIER	LOC111090981-H19	111090981-100271858	intergenic_region	111090981-100271858		-1	n.46191556C>T
18	46266642	C	G	PASS	intergenic_region	MODIFIER	LOC111090823-IGF2	111090823-483664	intergenic_region	111090823-483664		-1	n.46266642C>G
18	46375485	C	T	GATKstd	intergenic_region	MODIFIER	LOC111090824-ASCL2	111090824-483666	intergenic_region	111090824-483666		-1	n.46375485C>T
18	47839421	T	A	PASS	intron_variant	MODIFIER	SHANK2	483677	transcript	XM_022405123.1	protein_coding	15	c.2188-49077T>A
18	53128285	C	G	PASS	upstream_gene_variant	MODIFIER	MARK2	483769	transcript	XM_022405757.1	protein_coding	-1	c.-2677G>C
18	53128285	C	G	PASS	upstream_gene_variant	MODIFIER	MARK2	483769	transcript	XM_005631565.3	protein_coding	-1	c.-10388G>C
18	53128285	C	G	PASS	upstream_gene_variant	MODIFIER	MARK2	483769	transcript	XM_014121162.2	protein_coding	-1	c.-2677G>C
18	53128285	C	G	PASS	upstream_gene_variant	MODIFIER	MARK2	483769	transcript	XM_014121166.2	protein_coding	-1	c.-2677G>C
18	53128285	C	G	PASS	upstream_gene_variant	MODIFIER	MARK2	483769	transcript	XM_014121167.2	protein_coding	-1	c.-2677G>C
18	53128285	C	G	PASS	upstream_gene_variant	MODIFIER	MARK2	483769	transcript	XM_014121160.2	protein_coding	-1	c.-2677G>C
18	53128285	C	G	PASS	upstream_gene_variant	MODIFIER	MARK2	483769	transcript	XM_014121161.2	protein_coding	-1	c.-2677G>C
18	53128285	C	G	PASS	upstream_gene_variant	MODIFIER	MARK2	483769	transcript	XM_014121164.2	protein_coding	-1	c.-2677G>C
18	53128285	C	G	PASS	upstream_gene_variant	MODIFIER	MARK2	483769	transcript	XM_014121165.2	protein_coding	-1	c.-2677G>C
18	53128285	C	G	PASS	upstream_gene_variant	MODIFIER	MARK2	483769	transcript	XM_014121168.2	protein_coding	-1	c.-2677G>C
18	53128285	C	G	PASS	upstream_gene_variant	MODIFIER	MARK2	483769	transcript	XM_014121163.2	protein_coding	-1	c.-2677G>C
18	53128285	C	G	PASS	upstream_gene_variant	MODIFIER	MARK2	483769	transcript	XM_014121169.2	protein_coding	-1	c.-2677G>C
18	53128285	C	G	PASS	intron_variant	MODIFIER	LOC111091006	111091006	transcript	XR_002616059.1	pseudogene	1	n.503+1132C>G
18	53128285	C	G	PASS	intron_variant	MODIFIER	LOC111091006	111091006	transcript	XR_002616060.1	pseudogene	1	n.503+1132C>G
19	10055486	T	G	PASS	intergenic_region	MODIFIER	LOC111091102-LOC111091103	111091102-111091103	intergenic_region	111091102-111091103		-1	n.10055486T>G
19	10073055	A	AC	PASS	intergenic_region	MODIFIER	LOC111091102-LOC111091103	111091102-111091103	intergenic_region	111091102-111091103		-1	n.10073055_10073056insC
19	10354030	G	GAAGTTAAAATCTCAGT	PASS	intergenic_region	MODIFIER	LOC111091102-LOC111091103	111091102-111091103	intergenic_region	111091102-111091103		-1	n.10354030_10354031insAAGTTAAAATCTCAGT
19	10354032	G	GATTTGTTAGCAGAGATAATACAGAATTGAAGA	PASS	intergenic_region	MODIFIER	LOC111091102-LOC111091103	111091102-111091103	intergenic_region	111091102-111091103		-1	n.10354032_10354033insATTTGTTAGCAGAGATAATACAGAATTGAAGA
19	10354036	C	A	PASS	intergenic_region	MODIFIER	LOC111091102-LOC111091103	111091102-111091103	intergenic_region	111091102-111091103		-1	n.10354036C>A
19	10563520	G	A	PASS	intergenic_region	MODIFIER	LOC111091103-LOC476083	111091103-476083	intergenic_region	111091103-476083		-1	n.10563520G>A
19	10876286	G	A	PASS	intergenic_region	MODIFIER	LOC102157141-LOC102157193	102157141-102157193	intergenic_region	102157141-102157193		-1	n.10876286G>A
19	10959313	G	A	PASS	intron_variant	MODIFIER	LOC102157193	102157193	transcript	XR_002616164.1	pseudogene	3	n.207+3894C>T
19	10959313	G	A	PASS	intron_variant	MODIFIER	LOC102157193	102157193	transcript	XR_294792.2	pseudogene	3	n.207+3894C>T
19	11362478	T	C	PASS	intergenic_region	MODIFIER	LOC102157193-LOC111091104	102157193-111091104	intergenic_region	102157193-111091104		-1	n.11362478T>C
19	11377428	A	G	PASS	intergenic_region	MODIFIER	LOC102157193-LOC111091104	102157193-111091104	intergenic_region	102157193-111091104		-1	n.11377428A>G
19	11865830	A	G	PASS	intergenic_region	MODIFIER	LOC111091105-C19H4orf33	111091105-483828	intergenic_region	111091105-483828		-1	n.11865830A>G
19	12221537	C	CA	PASS	intron_variant	MODIFIER	JADE1	483830	transcript	XM_005631803.3	protein_coding	2	c.98-2629_98-2628insT
19	12221537	C	CA	PASS	intron_variant	MODIFIER	JADE1	483830	transcript	XM_022405931.1	protein_coding	2	c.53-2629_53-2628insT
19	12221537	C	CA	PASS	intron_variant	MODIFIER	JADE1	483830	transcript	XM_022405933.1	protein_coding	2	c.53-2629_53-2628insT
19	12221537	C	CA	PASS	intron_variant	MODIFIER	JADE1	483830	transcript	XM_022405936.1	protein_coding	2	c.7-2629_7-2628insT
19	12221537	C	CA	PASS	intron_variant	MODIFIER	JADE1	483830	transcript	XM_005631805.2	protein_coding	2	c.53-2629_53-2628insT
19	12221537	C	CA	PASS	intron_variant	MODIFIER	JADE1	483830	transcript	XM_022405937.1	protein_coding	2	c.7-2629_7-2628insT
19	12221537	C	CA	PASS	intron_variant	MODIFIER	JADE1	483830	transcript	XM_022405935.1	protein_coding	2	c.7-2629_7-2628insT
19	12221537	C	CA	PASS	intron_variant	MODIFIER	JADE1	483830	transcript	XM_022405932.1	protein_coding	2	c.53-2629_53-2628insT
19	12221537	C	CA	PASS	intron_variant	MODIFIER	JADE1	483830	transcript	XM_843412.6	protein_coding	2	c.53-2629_53-2628insT
19	12221537	C	CA	PASS	intron_variant	MODIFIER	JADE1	483830	transcript	XM_022405938.1	protein_coding	2	c.7-2629_7-2628insT
19	12221537	C	CA	PASS	intron_variant	MODIFIER	JADE1	483830	transcript	XM_003639705.4	protein_coding	2	c.53-2629_53-2628insT
19	12221537	C	CA	PASS	intron_variant	MODIFIER	JADE1	483830	transcript	XM_022405934.1	protein_coding	2	c.7-2629_7-2628insT
19	12221537	C	CA	PASS	intron_variant	MODIFIER	JADE1	483830	transcript	XM_005631804.1	protein_coding	2	c.53-2629_53-2628insT
19	12429180	C	T	PASS	intergenic_region	MODIFIER	JADE1-LOC102151797	483830-102151797	intergenic_region	483830-102151797		-1	n.12429180C>T
19	12678045	C	T	PASS	intron_variant	MODIFIER	LOC102151797	102151797	transcript	XR_002616179.1	pseudogene	3	n.675+30911G>A
19	12678045	C	T	PASS	intron_variant	MODIFIER	LOC102151797	102151797	transcript	XR_294796.3	pseudogene	3	n.782+30805G>A
19	12678045	C	T	PASS	intron_variant	MODIFIER	LOC102151797	102151797	transcript	XR_002616177.1	pseudogene	3	n.807+30805G>A
19	12678045	C	T	PASS	intron_variant	MODIFIER	LOC102151797	102151797	transcript	XM_022405940.1	protein_coding	3	c.-216+30805G>A
19	13023433	G	A	PASS	downstream_gene_variant	MODIFIER	MFSD8	476086	transcript	XM_533294.6	protein_coding	-1	c.*3587G>A
19	13023433	G	A	PASS	downstream_gene_variant	MODIFIER	MFSD8	476086	transcript	XM_005631818.3	protein_coding	-1	c.*3587G>A
19	13023433	G	A	PASS	downstream_gene_variant	MODIFIER	MFSD8	476086	transcript	XM_022405949.1	protein_coding	-1	c.*3587G>A
19	13023433	G	A	PASS	downstream_gene_variant	MODIFIER	MFSD8	476086	transcript	XM_014121438.2	protein_coding	-1	c.*3587G>A
19	13023433	G	A	PASS	downstream_gene_variant	MODIFIER	MFSD8	476086	transcript	XM_022405951.1	protein_coding	-1	c.*3587G>A
19	13023433	G	A	PASS	downstream_gene_variant	MODIFIER	MFSD8	476086	transcript	XM_005631820.3	protein_coding	-1	c.*3587G>A
19	13023433	G	A	PASS	downstream_gene_variant	MODIFIER	MFSD8	476086	transcript	XM_005631821.3	protein_coding	-1	c.*3587G>A
19	13023433	G	A	PASS	downstream_gene_variant	MODIFIER	MFSD8	476086	transcript	XM_005631819.3	protein_coding	-1	c.*3587G>A
19	13023433	G	A	PASS	intron_variant	MODIFIER	MFSD8	476086	transcript	XM_022405950.1	protein_coding	11	c.1353+5846G>A
19	13041424	A	C	PASS	downstream_gene_variant	MODIFIER	PLK4	476087	transcript	XM_533295.5	protein_coding	-1	c.*372T>G
19	13041424	A	C	PASS	downstream_gene_variant	MODIFIER	PLK4	476087	transcript	XM_022405958.1	protein_coding	-1	c.*372T>G
19	13041424	A	C	PASS	intergenic_region	MODIFIER	MFSD8-PLK4	476086-476087	intergenic_region	476086-476087		-1	n.13041424A>C
19	13461699	ACCCCCCCTCC	A	PASS	intergenic_region	MODIFIER	LOC111091111-LOC111091067	111091111-111091067	intergenic_region	111091111-111091067		-1	n.13461700_13461709delCCCCCCCTCC
19	13490180	C	T	PASS	intergenic_region	MODIFIER	LOC111091111-LOC111091067	111091111-111091067	intergenic_region	111091111-111091067		-1	n.13490180C>T
19	13839983	ATTG	A	PASS	intergenic_region	MODIFIER	LOC100685412-LOC106560036	100685412-106560036	intergenic_region	100685412-106560036		-1	n.13839984_13839986delTTG
19	14941593	G	A	PASS	intergenic_region	MODIFIER	LOC111091048-FAT4	111091048-483834	intergenic_region	111091048-483834		-1	n.14941593G>A
19	14969948	T	A	PASS	intergenic_region	MODIFIER	LOC111091048-FAT4	111091048-483834	intergenic_region	111091048-483834		-1	n.14969948T>A
19	14981763	C	T	PASS	intergenic_region	MODIFIER	LOC111091048-FAT4	111091048-483834	intergenic_region	111091048-483834		-1	n.14981763C>T
19	14981981	A	C	GATKstd	intergenic_region	MODIFIER	LOC111091048-FAT4	111091048-483834	intergenic_region	111091048-483834		-1	n.14981981A>C
19	14981986	G	T	GATKstd	intergenic_region	MODIFIER	LOC111091048-FAT4	111091048-483834	intergenic_region	111091048-483834		-1	n.14981986G>T
19	14981992	T	G	GATKstd	intergenic_region	MODIFIER	LOC111091048-FAT4	111091048-483834	intergenic_region	111091048-483834		-1	n.14981992T>G
19	14981993	T	C	GATKstd	intergenic_region	MODIFIER	LOC111091048-FAT4	111091048-483834	intergenic_region	111091048-483834		-1	n.14981993T>C
19	14981995	C	G	GATKstd	intergenic_region	MODIFIER	LOC111091048-FAT4	111091048-483834	intergenic_region	111091048-483834		-1	n.14981995C>G
19	14987732	A	G	PASS	intergenic_region	MODIFIER	LOC111091048-FAT4	111091048-483834	intergenic_region	111091048-483834		-1	n.14987732A>G
19	15051638	T	A	PASS	intergenic_region	MODIFIER	LOC111091048-FAT4	111091048-483834	intergenic_region	111091048-483834		-1	n.15051638T>A
19	15123252	C	T	PASS	intergenic_region	MODIFIER	LOC111091048-FAT4	111091048-483834	intergenic_region	111091048-483834		-1	n.15123252C>T
19	15401489	A	G	PASS	intergenic_region	MODIFIER	FAT4-LOC102153490	483834-102153490	intergenic_region	483834-102153490		-1	n.15401489A>G
19	15480254	G	A	PASS	intergenic_region	MODIFIER	LOC102153490-TRNAG-UCC	102153490-111091207	intergenic_region	102153490-111091207		-1	n.15480254G>A
19	15560669	C	T	PASS	intergenic_region	MODIFIER	LOC102153490-TRNAG-UCC	102153490-111091207	intergenic_region	102153490-111091207		-1	n.15560669C>T
19	15576620	G	A	PASS	intergenic_region	MODIFIER	LOC102153490-TRNAG-UCC	102153490-111091207	intergenic_region	102153490-111091207		-1	n.15576620G>A
19	15584739	T	C	PASS	intergenic_region	MODIFIER	LOC102153490-TRNAG-UCC	102153490-111091207	intergenic_region	102153490-111091207		-1	n.15584739T>C
19	15968007	T	TTAAAAAGGATCCATGCAAAAAAAAAAAAAAAAAAAAAAAAAAAAAAAAAAAAA	PASS	intergenic_region	MODIFIER	ANKRD50-LOC111091114	483835-111091114	intergenic_region	483835-111091114		-1	n.15968007_15968008insTAAAAAGGATCCATGCAAAAAAAAAAAAAAAAAAAAAAAAAAAAAAAAAAAAA
19	16074358	C	T	PASS	intron_variant	MODIFIER	LOC111091114	111091114	transcript	XR_002616201.1	pseudogene	1	n.610+1242C>T
19	16074358	C	T	PASS	intron_variant	MODIFIER	LOC111091114	111091114	transcript	XR_002616202.1	pseudogene	1	n.610+1242C>T
19	16074358	C	T	PASS	intron_variant	MODIFIER	LOC111091114	111091114	transcript	XR_002616203.1	pseudogene	1	n.610+1242C>T
19	16166287	A	T	PASS	intergenic_region	MODIFIER	LOC111091114-LOC111091115	111091114-111091115	intergenic_region	111091114-111091115		-1	n.16166287A>T
19	16397366	G	A	GATKstd	intergenic_region	MODIFIER	LOC608967-LOC102153884	608967-102153884	intergenic_region	608967-102153884		-1	n.16397366G>A
19	16653604	G	A	PASS	intron_variant	MODIFIER	LOC102153884	102153884	transcript	XR_001318295.2	pseudogene	3	n.529-16309C>T
19	16858842	C	CAAAAAGCAGTAGTTGGAAAAAAAAAAAAAAAAAAAAAAAAA	PASS	intergenic_region	MODIFIER	LOC111091116-LOC111091049	111091116-111091049	intergenic_region	111091116-111091049		-1	n.16858842_16858843insAAAAAGCAGTAGTTGGAAAAAAAAAAAAAAAAAAAAAAAAA
19	18193357	G	A	GATKstd	intergenic_region	MODIFIER	LOC102155243-TRPC3	102155243-483844	intergenic_region	102155243-483844		-1	n.18193357G>A
19	18297878	G	T	PASS	intron_variant	MODIFIER	BBS7	476092	transcript	XM_022405986.1	protein_coding	9	c.935-38G>T
19	18297878	G	T	PASS	intron_variant	MODIFIER	LOC111091122	111091122	transcript	XR_002616211.1	pseudogene	4	n.431+4248C>A
19	18297878	G	T	PASS	intron_variant	MODIFIER	BBS7	476092	transcript	XM_022405987.1	protein_coding	8	c.869-38G>T
19	18297878	G	T	PASS	intron_variant	MODIFIER	BBS7	476092	transcript	XM_533301.5	protein_coding	9	c.935-38G>T
19	18297878	G	T	PASS	intron_variant	MODIFIER	LOC111091122	111091122	transcript	XR_002616212.1	pseudogene	3	n.318+5910C>A
19	18406813	ACATTTTATTTCATTT	A	PASS	intergenic_region	MODIFIER	LOC102155940-ANXA5	102155940-476094	intergenic_region	102155940-476094		-1	n.18406814_18406828delCATTTTATTTCATTT
19	18750220	A	G	PASS	intron_variant	MODIFIER	QRFPR	483846	transcript	XM_540966.6	protein_coding	1	c.341-7047A>G
19	20394698	A	G	PASS	intron_variant	MODIFIER	LOC111091127	111091127	transcript	XR_002616237.1	pseudogene	1	n.2856+15166T>C
19	41930621	ACTATATTGTGTATCTTTTTTTTTTTAATTTTTTTTTAATTTTTATTTATTTATGATAGTCACACAGAGAGAGAGAGAGGCAGAGACACAGGCAGAGGGAGAAGCAGGCTCCATGCACTGGGAGCCCGACGTGGGATTCGATCCCGGATCTCCAGGATCGCGCCCTGGGCCAAAGGCAGGCGCTAAACCGCTGCGCCACCCAGGGTTCC	A	PASS	intergenic_region	MODIFIER	LOC111091178-LOC111091179	111091178-111091179	intergenic_region	111091178-111091179		-1	n.41930622_41930829del
19	50933498	C	G	PASS	intergenic_region	MODIFIER	LYPD6B-LYPD6	100686612-608509	intergenic_region	100686612-608509		-1	n.50933498C>G
2	1650496	A	T	PASS	intron_variant	MODIFIER	CCNY	606967	transcript	XM_005616934.3	protein_coding	2	c.-75-13576T>A
2	1650496	A	T	PASS	intron_variant	MODIFIER	CCNY	606967	transcript	XM_014121363.2	protein_coding	2	c.-75-13576T>A
2	1650496	A	T	PASS	intron_variant	MODIFIER	CCNY	606967	transcript	XM_022406040.1	protein_coding	3	c.-75-13576T>A
2	4553712	G	A	PASS	intron_variant	MODIFIER	LOC607646	607646	transcript	XM_022415036.1	protein_coding	15	c.1562-816C>T
2	4553712	G	A	PASS	intron_variant	MODIFIER	LOC607646	607646	transcript	XM_022415040.1	protein_coding	15	c.1562-816C>T
2	4553712	G	A	PASS	intron_variant	MODIFIER	LOC607646	607646	transcript	XM_022415044.1	protein_coding	15	c.1562-816C>T
2	4553712	G	A	PASS	intron_variant	MODIFIER	LOC607646	607646	transcript	XM_022415048.1	protein_coding	15	c.1562-816C>T
2	4553712	G	A	PASS	intron_variant	MODIFIER	LOC607646	607646	transcript	XR_002623412.1	pseudogene	15	n.2118-816C>T
2	4553712	G	A	PASS	intron_variant	MODIFIER	LOC607646	607646	transcript	XR_002623407.1	pseudogene	15	n.2118-816C>T
2	4553712	G	A	PASS	intron_variant	MODIFIER	LOC607646	607646	transcript	XR_002623411.1	pseudogene	15	n.2118-816C>T
2	4553712	G	A	PASS	intron_variant	MODIFIER	LOC607646	607646	transcript	XR_002623413.1	pseudogene	15	n.2118-816C>T
2	4553712	G	A	PASS	intron_variant	MODIFIER	LOC607646	607646	transcript	XM_022415053.1	protein_coding	15	c.1562-816C>T
2	4553712	G	A	PASS	intron_variant	MODIFIER	LOC607646	607646	transcript	XM_022415056.1	protein_coding	15	c.1562-816C>T
2	5966223	G	A	GATKstd	downstream_gene_variant	MODIFIER	MKX	487079	transcript	XM_022415130.1	protein_coding	-1	c.*3994G>A
2	5966223	G	A	GATKstd	downstream_gene_variant	MODIFIER	MKX	487079	transcript	XM_022415136.1	protein_coding	-1	c.*4110G>A
2	5966223	G	A	GATKstd	downstream_gene_variant	MODIFIER	MKX	487079	transcript	XM_022415137.1	protein_coding	-1	c.*3994G>A
2	5966223	G	A	GATKstd	intron_variant	MODIFIER	LOC111091106	111091106	transcript	XM_022405927.1	protein_coding	3	c.547-319537C>T
2	5983418	C	T	PASS	intron_variant	MODIFIER	LOC111091106	111091106	transcript	XM_022405927.1	protein_coding	3	c.547-336732G>A
2	5983418	C	T	PASS	intron_variant	MODIFIER	LOC102155544	102155544	transcript	XR_002623645.1	pseudogene	2	n.179+214G>A
2	5983418	C	T	PASS	intron_variant	MODIFIER	LOC102155544	102155544	transcript	XR_291486.2	pseudogene	1	n.111+973G>A
2	6226419	G	A	GATKstd	downstream_gene_variant	MODIFIER	LOC480753	480753	transcript	XM_022415027.1	protein_coding	-1	c.*5724C>T
2	6226419	G	A	GATKstd	intron_variant	MODIFIER	LOC111091106	111091106	transcript	XM_022405927.1	protein_coding	3	c.546+204679C>T
2	6261649	TG	T	PASS	intron_variant	MODIFIER	LOC111091106	111091106	transcript	XM_022405927.1	protein_coding	3	c.546+169448delC
2	6261649	TG	T	PASS	intron_variant	MODIFIER	LOC480753	480753	transcript	XM_005616957.3	protein_coding	35	c.5184+5550delC
2	6261649	TG	T	PASS	intron_variant	MODIFIER	LOC480753	480753	transcript	XM_022415027.1	protein_coding	35	c.5184+5550delC
2	6261649	TG	T	PASS	intron_variant	MODIFIER	LOC480753	480753	transcript	XM_022415009.1	protein_coding	35	c.5184+5550delC
2	6261649	TG	T	PASS	intron_variant	MODIFIER	LOC480753	480753	transcript	XM_022415019.1	protein_coding	35	c.5184+5550delC
2	6261649	TG	T	PASS	intron_variant	MODIFIER	LOC480753	480753	transcript	XM_022415030.1	protein_coding	33	c.5004+5550delC
2	12827499	A	AAAGAAAGAAAG	PASS	intron_variant	MODIFIER	PLXDC2	608632	transcript	XM_022406817.1	protein_coding	3	c.564+5573_564+5574insCTTTCTTTCTT
2	12827499	A	AAAGAAAGAAAG	PASS	intron_variant	MODIFIER	PLXDC2	608632	transcript	XM_022406828.1	protein_coding	3	c.420+5573_420+5574insCTTTCTTTCTT
2	12827499	A	AAAGAAAGAAAG	PASS	intron_variant	MODIFIER	PLXDC2	608632	transcript	XM_845716.5	protein_coding	3	c.471+5573_471+5574insCTTTCTTTCTT
2	12827499	A	AAAGAAAGAAAG	PASS	intron_variant	MODIFIER	PLXDC2	608632	transcript	XM_022406830.1	protein_coding	6	c.375+5573_375+5574insCTTTCTTTCTT
2	12827499	A	AAAGAAAGAAAG	PASS	intron_variant	MODIFIER	PLXDC2	608632	transcript	XM_022406819.1	protein_coding	3	c.564+5573_564+5574insCTTTCTTTCTT
2	12953925	G	A	PASS	intron_variant	MODIFIER	PLXDC2	608632	transcript	XM_022406817.1	protein_coding	1	c.206-69420C>T
2	12953925	G	A	PASS	intron_variant	MODIFIER	PLXDC2	608632	transcript	XM_845716.5	protein_coding	1	c.113-69420C>T
2	12953925	G	A	PASS	intron_variant	MODIFIER	PLXDC2	608632	transcript	XM_022406830.1	protein_coding	4	c.17-69420C>T
2	12953925	G	A	PASS	intron_variant	MODIFIER	PLXDC2	608632	transcript	XM_022406819.1	protein_coding	1	c.206-69420C>T
2	14411419	A	G	GATKstd	intergenic_region	MODIFIER	LOC111091355-LOC111094508	111091355-111094508	intergenic_region	111091355-111094508		-1	n.14411419A>G
2	16729222	G	T	PASS	intron_variant	MODIFIER	MAP3K8	487085	transcript	XM_005617056.3	protein_coding	4	c.504+1014G>T
2	16729222	G	T	PASS	intron_variant	MODIFIER	MAP3K8	487085	transcript	XM_005617057.3	protein_coding	4	c.504+1014G>T
2	16729222	G	T	PASS	intron_variant	MODIFIER	MAP3K8	487085	transcript	XM_544213.6	protein_coding	3	c.504+1014G>T
2	16729222	G	T	PASS	intron_variant	MODIFIER	MAP3K8	487085	transcript	XM_014122101.2	protein_coding	3	c.504+1014G>T
2	17271814	C	T	GATKstd	intergenic_region	MODIFIER	LOC111091390-TRNAK-CUU	111091390-111094724	intergenic_region	111091390-111094724		-1	n.17271814C>T
2	17389108	T	A	PASS	intergenic_region	MODIFIER	LOC100685104-BAMBI	100685104-487081	intergenic_region	100685104-487081		-1	n.17389108T>A
2	17974682	T	A	GATKstd	intron_variant	MODIFIER	MPP7	487080	transcript	XM_005617061.3	protein_coding	3	c.157-20745T>A
2	17974682	T	A	GATKstd	intron_variant	MODIFIER	MPP7	487080	transcript	XM_022407197.1	protein_coding	3	c.151-20745T>A
2	17974682	T	A	GATKstd	intron_variant	MODIFIER	MPP7	487080	transcript	XM_022407215.1	protein_coding	3	c.157-32882T>A
2	17974682	T	A	GATKstd	intron_variant	MODIFIER	MPP7	487080	transcript	XM_014122122.2	protein_coding	3	c.157-20745T>A
2	17974682	T	A	GATKstd	intron_variant	MODIFIER	MPP7	487080	transcript	XM_005617062.3	protein_coding	3	c.157-20745T>A
2	17974682	T	A	GATKstd	intron_variant	MODIFIER	MPP7	487080	transcript	XM_014122130.2	protein_coding	4	c.37-20745T>A
2	17974682	T	A	GATKstd	intron_variant	MODIFIER	MPP7	487080	transcript	XM_014122134.2	protein_coding	3	c.157-20745T>A
2	17974682	T	A	GATKstd	intron_variant	MODIFIER	MPP7	487080	transcript	XM_022407225.1	protein_coding	3	c.157-20745T>A
2	17974682	T	A	GATKstd	intron_variant	MODIFIER	MPP7	487080	transcript	XM_005617063.3	protein_coding	3	c.157-20745T>A
2	17974682	T	A	GATKstd	intron_variant	MODIFIER	MPP7	487080	transcript	XM_005617064.3	protein_coding	3	c.157-20745T>A
2	17974682	T	A	GATKstd	intron_variant	MODIFIER	MPP7	487080	transcript	XM_014122121.2	protein_coding	3	c.157-20745T>A
2	17974682	T	A	GATKstd	intron_variant	MODIFIER	MPP7	487080	transcript	XM_022407207.1	protein_coding	2	c.37-20745T>A
2	18106507	C	G	GATKstd	downstream_gene_variant	MODIFIER	MPP7	487080	transcript	XM_005617061.3	protein_coding	-1	c.*4815C>G
2	18106507	C	G	GATKstd	downstream_gene_variant	MODIFIER	MPP7	487080	transcript	XM_022407197.1	protein_coding	-1	c.*4815C>G
2	18106507	C	G	GATKstd	downstream_gene_variant	MODIFIER	MPP7	487080	transcript	XM_022407215.1	protein_coding	-1	c.*4815C>G
2	18106507	C	G	GATKstd	downstream_gene_variant	MODIFIER	MPP7	487080	transcript	XM_014122122.2	protein_coding	-1	c.*4815C>G
2	18106507	C	G	GATKstd	downstream_gene_variant	MODIFIER	MPP7	487080	transcript	XM_005617062.3	protein_coding	-1	c.*4815C>G
2	18106507	C	G	GATKstd	downstream_gene_variant	MODIFIER	MPP7	487080	transcript	XM_014122130.2	protein_coding	-1	c.*4815C>G
2	18106507	C	G	GATKstd	downstream_gene_variant	MODIFIER	MPP7	487080	transcript	XM_014122134.2	protein_coding	-1	c.*4815C>G
2	18106507	C	G	GATKstd	downstream_gene_variant	MODIFIER	MPP7	487080	transcript	XM_022407225.1	protein_coding	-1	c.*4815C>G
2	18106507	C	G	GATKstd	downstream_gene_variant	MODIFIER	MPP7	487080	transcript	XM_005617063.3	protein_coding	-1	c.*4815C>G
2	18106507	C	G	GATKstd	downstream_gene_variant	MODIFIER	MPP7	487080	transcript	XM_005617064.3	protein_coding	-1	c.*4815C>G
2	18106507	C	G	GATKstd	downstream_gene_variant	MODIFIER	MPP7	487080	transcript	XM_014122121.2	protein_coding	-1	c.*4815C>G
2	18106507	C	G	GATKstd	downstream_gene_variant	MODIFIER	MPP7	487080	transcript	XM_022407207.1	protein_coding	-1	c.*4815C>G
2	18106507	C	G	GATKstd	intergenic_region	MODIFIER	MPP7-LOC111091399	487080-111091399	intergenic_region	487080-111091399		-1	n.18106507C>G
2	18948455	G	A	PASS	intergenic_region	MODIFIER	LOC106560152-SLC39A12	106560152-477989	intergenic_region	106560152-477989		-1	n.18948455G>A
2	19693647	C	T	GATKstd	intron_variant	MODIFIER	LOC111091458	111091458	transcript	XR_002617049.1	pseudogene	2	n.1446-3386C>T
2	20026411	C	T	PASS	intron_variant	MODIFIER	CUBN	403767	transcript	NM_001003148.1	protein_coding	60	c.9508-2467C>T
2	20026411	C	T	PASS	intron_variant	MODIFIER	LOC111091460	111091460	transcript	XR_002617060.1	pseudogene	2	n.2597-142G>A
2	20026411	C	T	PASS	intron_variant	MODIFIER	LOC111091460	111091460	transcript	XR_002617061.1	pseudogene	2	n.767-142G>A
2	20301812	C	T	GATKstd	downstream_gene_variant	MODIFIER	RSU1	477993	transcript	XM_022407441.1	protein_coding	-1	c.*36380C>T
2	20301812	C	T	GATKstd	intron_variant	MODIFIER	C1QL3	606995	transcript	XM_014122455.2	protein_coding	1	c.588+138C>T
2	20301812	C	T	GATKstd	intron_variant	MODIFIER	PTER	477994	transcript	XM_005617102.3	protein_coding	4	c.839+14524G>A
2	20301812	C	T	GATKstd	intron_variant	MODIFIER	PTER	477994	transcript	XM_005617101.2	protein_coding	4	c.839+14524G>A
2	20301812	C	T	GATKstd	intron_variant	MODIFIER	PTER	477994	transcript	XR_291517.2	pseudogene	4	n.960+14524G>A
2	20305536	C	T	GATKstd	downstream_gene_variant	MODIFIER	PTER	477994	transcript	XM_005617099.3	protein_coding	-1	c.*5381G>A
2	20305536	C	T	GATKstd	downstream_gene_variant	MODIFIER	PTER	477994	transcript	XM_843558.5	protein_coding	-1	c.*5381G>A
2	20305536	C	T	GATKstd	intron_variant	MODIFIER	C1QL3	606995	transcript	XM_014122455.2	protein_coding	1	c.589-1888C>T
2	20305536	C	T	GATKstd	intron_variant	MODIFIER	PTER	477994	transcript	XM_005617102.3	protein_coding	4	c.839+10800G>A
2	20305536	C	T	GATKstd	intron_variant	MODIFIER	PTER	477994	transcript	XM_005617101.2	protein_coding	4	c.839+10800G>A
2	20305536	C	T	GATKstd	intron_variant	MODIFIER	PTER	477994	transcript	XR_291517.2	pseudogene	4	n.960+10800G>A
2	20307475	A	G	GATKstd	missense_variant	MODERATE	C1QL3	606995	transcript	XM_014122455.2	protein_coding	2	c.640A>G	p.Ser214Gly
2	20307475	A	G	GATKstd	downstream_gene_variant	MODIFIER	PTER	477994	transcript	XM_005617099.3	protein_coding	-1	c.*3442T>C
2	20307475	A	G	GATKstd	downstream_gene_variant	MODIFIER	PTER	477994	transcript	XM_843558.5	protein_coding	-1	c.*3442T>C
2	20307475	A	G	GATKstd	intron_variant	MODIFIER	PTER	477994	transcript	XM_005617102.3	protein_coding	4	c.839+8861T>C
2	20307475	A	G	GATKstd	intron_variant	MODIFIER	PTER	477994	transcript	XM_005617101.2	protein_coding	4	c.839+8861T>C
2	20307475	A	G	GATKstd	intron_variant	MODIFIER	PTER	477994	transcript	XR_291517.2	pseudogene	4	n.960+8861T>C
2	20442765	C	T	PASS	intergenic_region	MODIFIER	PTER-LOC106560138	477994-106560138	intergenic_region	477994-106560138		-1	n.20442765C>T
2	20476065	A	G	GATKstd	intergenic_region	MODIFIER	LOC106560138-LOC111094518	106560138-111094518	intergenic_region	106560138-111094518		-1	n.20476065A>G
2	20641126	T	A	PASS	upstream_gene_variant	MODIFIER	LOC111094520	111094520	transcript	111094520	pseudogene	-1	n.-2444A>T
2	20641126	T	A	PASS	intergenic_region	MODIFIER	LOC111094520-LOC111091466	111094520-111091466	intergenic_region	111094520-111091466		-1	n.20641126T>A
2	20728616	T	G	GATKstd	intergenic_region	MODIFIER	LOC111094520-LOC111091466	111094520-111091466	intergenic_region	111094520-111091466		-1	n.20728616T>G
2	20734461	TG	T	PASS	intergenic_region	MODIFIER	LOC111094520-LOC111091466	111094520-111091466	intergenic_region	111094520-111091466		-1	n.20734462delG
2	20751754	T	A	PASS	intergenic_region	MODIFIER	LOC111094520-LOC111091466	111094520-111091466	intergenic_region	111094520-111091466		-1	n.20751754T>A
2	20752792	G	A	PASS	intergenic_region	MODIFIER	LOC111094520-LOC111091466	111094520-111091466	intergenic_region	111094520-111091466		-1	n.20752792G>A
2	20753216	G	A	PASS	intergenic_region	MODIFIER	LOC111094520-LOC111091466	111094520-111091466	intergenic_region	111094520-111091466		-1	n.20753216G>A
2	20786814	A	G	GATKstd	intron_variant	MODIFIER	LOC111091466	111091466	transcript	XR_002617066.1	pseudogene	3	n.274+977T>C
2	20786814	A	G	GATKstd	intron_variant	MODIFIER	LOC111091466	111091466	transcript	XR_002617065.1	pseudogene	2	n.161+977T>C
2	21611909	G	A	GATKstd	downstream_gene_variant	MODIFIER	NMT2	487120	transcript	XM_005617199.2	protein_coding	-1	c.*3316G>A
2	21611909	G	A	GATKstd	downstream_gene_variant	MODIFIER	RPP38	100683678	transcript	XM_003433729.4	protein_coding	-1	c.*291C>T
2	21611909	G	A	GATKstd	downstream_gene_variant	MODIFIER	RPP38	100683678	transcript	XM_022407487.1	protein_coding	-1	c.*291C>T
2	21611909	G	A	GATKstd	downstream_gene_variant	MODIFIER	RPP38	100683678	transcript	XM_022407457.1	protein_coding	-1	c.*291C>T
2	21611909	G	A	GATKstd	downstream_gene_variant	MODIFIER	RPP38	100683678	transcript	XM_022407467.1	protein_coding	-1	c.*291C>T
2	21611909	G	A	GATKstd	downstream_gene_variant	MODIFIER	RPP38	100683678	transcript	XM_022407464.1	protein_coding	-1	c.*291C>T
2	21611909	G	A	GATKstd	downstream_gene_variant	MODIFIER	RPP38	100683678	transcript	XM_022407485.1	protein_coding	-1	c.*291C>T
2	21611909	G	A	GATKstd	downstream_gene_variant	MODIFIER	RPP38	100683678	transcript	XM_022407456.1	protein_coding	-1	c.*291C>T
2	21611909	G	A	GATKstd	downstream_gene_variant	MODIFIER	RPP38	100683678	transcript	XM_005617106.3	protein_coding	-1	c.*291C>T
2	21611909	G	A	GATKstd	downstream_gene_variant	MODIFIER	RPP38	100683678	transcript	XM_022407493.1	protein_coding	-1	c.*291C>T
2	21611909	G	A	GATKstd	downstream_gene_variant	MODIFIER	RPP38	100683678	transcript	XM_022407455.1	protein_coding	-1	c.*291C>T
2	21611909	G	A	GATKstd	downstream_gene_variant	MODIFIER	RPP38	100683678	transcript	XM_022407475.1	protein_coding	-1	c.*291C>T
2	21611909	G	A	GATKstd	downstream_gene_variant	MODIFIER	RPP38	100683678	transcript	XM_022407492.1	protein_coding	-1	c.*291C>T
2	21611909	G	A	GATKstd	intergenic_region	MODIFIER	NMT2-RPP38	487120-100683678	intergenic_region	487120-100683678		-1	n.21611909G>A
2	21638732	G	A	GATKstd	missense_variant	MODERATE	ACBD7	607198	transcript	XM_843806.5	protein_coding	2	c.16G>A	p.Asp6Asn
2	21699369	G	A	PASS	intron_variant	MODIFIER	DCLRE1C	487123	transcript	XM_014122478.2	protein_coding	4	c.286-78G>A
2	21699369	G	A	PASS	intron_variant	MODIFIER	DCLRE1C	487123	transcript	XM_544251.6	protein_coding	3	c.247-78G>A
2	21699369	G	A	PASS	intron_variant	MODIFIER	DCLRE1C	487123	transcript	XM_022407524.1	protein_coding	4	c.124-78G>A
2	21699369	G	A	PASS	intron_variant	MODIFIER	DCLRE1C	487123	transcript	XM_022407514.1	protein_coding	4	c.214-78G>A
2	21699369	G	A	PASS	intron_variant	MODIFIER	DCLRE1C	487123	transcript	XM_022407528.1	protein_coding	2	c.-43-78G>A
2	21699369	G	A	PASS	intron_variant	MODIFIER	DCLRE1C	487123	transcript	XM_022407532.1	protein_coding	2	c.-43-78G>A
2	21699369	G	A	PASS	intron_variant	MODIFIER	DCLRE1C	487123	transcript	XM_022407533.1	protein_coding	1	c.-43-78G>A
2	21699369	G	A	PASS	intron_variant	MODIFIER	DCLRE1C	487123	transcript	XM_022407534.1	protein_coding	1	c.-114-78G>A
2	25269126	AGAGCGGGGGG	A	PASS	intron_variant	MODIFIER	CELF2	607310	transcript	XM_022407904.1	protein_coding	1	c.152+43289_152+43298delCCCCCCGCTC
2	25269126	AGAGCGGGGGG	A	PASS	intron_variant	MODIFIER	CELF2	607310	transcript	XM_022407934.1	protein_coding	1	c.-20+21775_-20+21784delCCCCCCGCTC
2	25269126	AGAGCGGGGGG	A	PASS	intron_variant	MODIFIER	CELF2	607310	transcript	XM_005617152.3	protein_coding	1	c.152+43289_152+43298delCCCCCCGCTC
2	25269126	AGAGCGGGGGG	A	PASS	intron_variant	MODIFIER	CELF2	607310	transcript	XM_005617151.3	protein_coding	1	c.152+43289_152+43298delCCCCCCGCTC
2	25269126	AGAGCGGGGGG	A	PASS	intron_variant	MODIFIER	CELF2	607310	transcript	XM_005617153.3	protein_coding	1	c.152+43289_152+43298delCCCCCCGCTC
2	25269126	AGAGCGGGGGG	A	PASS	intron_variant	MODIFIER	CELF2	607310	transcript	XM_022407912.1	protein_coding	1	c.152+43289_152+43298delCCCCCCGCTC
2	25269126	AGAGCGGGGGG	A	PASS	intron_variant	MODIFIER	CELF2	607310	transcript	XM_022407935.1	protein_coding	1	c.152+43289_152+43298delCCCCCCGCTC
2	25269126	AGAGCGGGGGG	A	PASS	intron_variant	MODIFIER	CELF2	607310	transcript	XM_022407917.1	protein_coding	1	c.53+51212_53+51221delCCCCCCGCTC
2	25269126	AGAGCGGGGGG	A	PASS	intron_variant	MODIFIER	CELF2	607310	transcript	XM_022407916.1	protein_coding	2	c.90-105768_90-105759delCCCCCCGCTC
2	25269126	AGAGCGGGGGG	A	PASS	intron_variant	MODIFIER	CELF2	607310	transcript	XM_022407922.1	protein_coding	3	c.-19-105768_-19-105759delCCCCCCGCTC
2	28106483	G	A	GATKstd	intron_variant	MODIFIER	LOC111091610	111091610	transcript	XR_002617456.1	pseudogene	2	n.1142-2073G>A
2	28106483	G	A	GATKstd	intron_variant	MODIFIER	LOC111091610	111091610	transcript	XR_002617455.1	pseudogene	2	n.536-2073G>A
2	28232379	T	TA	PASS	intron_variant	MODIFIER	TAF3	487135	transcript	XM_544263.6	protein_coding	2	c.409+59989_409+59990insT
2	28232379	T	TA	PASS	intron_variant	MODIFIER	TAF3	487135	transcript	XM_022407989.1	protein_coding	2	c.289+59989_289+59990insT
2	28599984	C	T	GATKstd	intergenic_region	MODIFIER	LOC100855427-SFMBT2	100855427-608271	intergenic_region	100855427-608271		-1	n.28599984C>T
2	28614054	A	T	PASS	intergenic_region	MODIFIER	LOC100855427-SFMBT2	100855427-608271	intergenic_region	100855427-608271		-1	n.28614054A>T
2	28907886	A	G	GATKstd	intergenic_region	MODIFIER	SFMBT2-LOC106557540	608271-106557540	intergenic_region	608271-106557540		-1	n.28907886A>G
2	29099481	G	A	GATKstd	intergenic_region	MODIFIER	LOC111094539-LOC102154159	111094539-102154159	intergenic_region	111094539-102154159		-1	n.29099481G>A
2	29552118	A	AG	PASS	intergenic_region	MODIFIER	PRKCQ-LOC111094187	478013-111094187	intergenic_region	478013-111094187		-1	n.29552118_29552119insG
2	39017473	A	T	PASS	intron_variant	MODIFIER	KCTD16	487196	transcript	XM_005617336.3	protein_coding	2	c.832+74616A>T
2	39017473	A	T	PASS	intron_variant	MODIFIER	KCTD16	487196	transcript	XM_005617337.3	protein_coding	2	c.832+74616A>T
2	39017473	A	T	PASS	intron_variant	MODIFIER	KCTD16	487196	transcript	XM_014108141.2	protein_coding	3	c.832+74616A>T
2	64271629	AGGG	A	PASS	intron_variant	MODIFIER	LOC102157376	102157376	transcript	XR_002620329.1	pseudogene	3	n.840-399_840-397delGGG
2	64271629	AGGG	A	PASS	intron_variant	MODIFIER	LOC102157376	102157376	transcript	XR_002620336.1	pseudogene	3	n.839+2690_839+2692delGGG
2	64271638	T	C	PASS	intron_variant	MODIFIER	LOC102157376	102157376	transcript	XR_002620329.1	pseudogene	3	n.840-391T>C
2	64271638	T	C	PASS	intron_variant	MODIFIER	LOC102157376	102157376	transcript	XR_002620336.1	pseudogene	3	n.839+2698T>C
2	64984668	G	T	PASS	intron_variant	MODIFIER	BRD7	478130	transcript	XM_022411485.1	protein_coding	4	c.543+1253G>T
2	67693320	T	G	PASS	intron_variant	MODIFIER	ITFG1	478141	transcript	XM_846378.4	protein_coding	12	c.1334-10590T>G
2	67693320	T	G	PASS	intron_variant	MODIFIER	ITFG1	478141	transcript	XM_022411662.1	protein_coding	12	c.995-10590T>G
2	67693320	T	G	PASS	intron_variant	MODIFIER	ITFG1	478141	transcript	XM_022411658.1	protein_coding	12	c.995-10590T>G
2	70495904	T	TCCCCC	PASS	intergenic_region	MODIFIER	LOC111094698-LOC111094699	111094698-111094699	intergenic_region	111094698-111094699		-1	n.70495904_70495905insCCCCC
2	75712381	T	TCCCC	PASS	upstream_gene_variant	MODIFIER	LYPLA2	100855579	transcript	XM_003638904.3	protein_coding	-1	c.-1252_-1251insGGGG
2	75712381	T	TCCCC	PASS	downstream_gene_variant	MODIFIER	GALE	100855555	transcript	XM_003638903.4	protein_coding	-1	c.*4479_*4480insCCCC
2	75712381	T	TCCCC	PASS	downstream_gene_variant	MODIFIER	PITHD1	612304	transcript	XM_022413403.1	protein_coding	-1	c.*3033_*3034insGGGG
2	75712381	T	TCCCC	PASS	downstream_gene_variant	MODIFIER	GALE	100855555	transcript	XM_022413386.1	protein_coding	-1	c.*4479_*4480insCCCC
2	75712381	T	TCCCC	PASS	downstream_gene_variant	MODIFIER	PITHD1	612304	transcript	XM_850047.5	protein_coding	-1	c.*3033_*3034insGGGG
2	75712381	T	TCCCC	PASS	intergenic_region	MODIFIER	LYPLA2-PITHD1	100855579-612304	intergenic_region	100855579-612304		-1	n.75712381_75712382insCCCC
2	75712382	T	TCCCCGCCCGCCCGGCCCCCGCCGAGCGCCCGCCCGCCCCCGGCAGCCCCCTCCGCCG	PASS	upstream_gene_variant	MODIFIER	LYPLA2	100855579	transcript	XM_003638904.3	protein_coding	-1	c.-1253_-1252insCGGCGGAGGGGGCTGCCGGGGGCGGGCGGGCGCTCGGCGGGGGCCGGGCGGGCGGGG
2	75712382	T	TCCCCGCCCGCCCGGCCCCCGCCGAGCGCCCGCCCGCCCCCGGCAGCCCCCTCCGCCG	PASS	downstream_gene_variant	MODIFIER	GALE	100855555	transcript	XM_003638903.4	protein_coding	-1	c.*4480_*4481insCCCCGCCCGCCCGGCCCCCGCCGAGCGCCCGCCCGCCCCCGGCAGCCCCCTCCGCCG
2	75712382	T	TCCCCGCCCGCCCGGCCCCCGCCGAGCGCCCGCCCGCCCCCGGCAGCCCCCTCCGCCG	PASS	downstream_gene_variant	MODIFIER	PITHD1	612304	transcript	XM_022413403.1	protein_coding	-1	c.*3032_*3033insCGGCGGAGGGGGCTGCCGGGGGCGGGCGGGCGCTCGGCGGGGGCCGGGCGGGCGGGG
2	75712382	T	TCCCCGCCCGCCCGGCCCCCGCCGAGCGCCCGCCCGCCCCCGGCAGCCCCCTCCGCCG	PASS	downstream_gene_variant	MODIFIER	GALE	100855555	transcript	XM_022413386.1	protein_coding	-1	c.*4480_*4481insCCCCGCCCGCCCGGCCCCCGCCGAGCGCCCGCCCGCCCCCGGCAGCCCCCTCCGCCG
2	75712382	T	TCCCCGCCCGCCCGGCCCCCGCCGAGCGCCCGCCCGCCCCCGGCAGCCCCCTCCGCCG	PASS	downstream_gene_variant	MODIFIER	PITHD1	612304	transcript	XM_850047.5	protein_coding	-1	c.*3032_*3033insCGGCGGAGGGGGCTGCCGGGGGCGGGCGGGCGCTCGGCGGGGGCCGGGCGGGCGGGG
2	75712382	T	TCCCCGCCCGCCCGGCCCCCGCCGAGCGCCCGCCCGCCCCCGGCAGCCCCCTCCGCCG	PASS	intergenic_region	MODIFIER	LYPLA2-PITHD1	100855579-612304	intergenic_region	100855579-612304		-1	n.75712382_75712383insCCCCGCCCGCCCGGCCCCCGCCGAGCGCCCGCCCGCCCCCGGCAGCCCCCTCCGCCG
2	81349782	T	C	PASS	upstream_gene_variant	MODIFIER	LOC111093873	111093873	transcript	XR_002622616.1	pseudogene	-1	n.-119T>C
2	81349782	T	C	PASS	intron_variant	MODIFIER	SZRD1	608518	transcript	XM_005617952.2	protein_coding	1	c.51+793A>G
2	81349782	T	C	PASS	intron_variant	MODIFIER	SZRD1	608518	transcript	XM_846908.4	protein_coding	1	c.51+793A>G
20	8424341	G	GGATAATTTTACTTATTACATTCATTGTTTATCTA	PASS	intron_variant	MODIFIER	TTLL3	484664	transcript	XM_022406399.1	protein_coding	9	c.1559+623_1559+624insTAGATAAACAATGAATGTAATAAGTAAAATTATC
20	23359055	A	C	PASS	intron_variant	MODIFIER	FAM19A1	611001	transcript	XM_022406462.1	protein_coding	2	c.119-115949T>G
20	23359055	A	C	PASS	intron_variant	MODIFIER	FAM19A1	611001	transcript	XM_022406463.1	protein_coding	2	c.119-115949T>G
20	32358895	G	A	PASS	intron_variant	MODIFIER	DNASE1L3	476576	transcript	XM_014122243.2	protein_coding	2	c.141+484G>A
20	32358895	G	A	PASS	intron_variant	MODIFIER	DNASE1L3	476576	transcript	XM_022406529.1	protein_coding	1	c.-30-6231G>A
20	38086804	T	C	PASS	upstream_gene_variant	MODIFIER	LOC102157354	102157354	transcript	XR_294971.2	pseudogene	-1	n.-812T>C
20	38086804	T	C	PASS	intron_variant	MODIFIER	RAD54L2	476608	transcript	XM_005632483.3	protein_coding	1	c.-200+543A>G
20	38086804	T	C	PASS	intron_variant	MODIFIER	RAD54L2	476608	transcript	XM_005632484.3	protein_coding	1	c.-55+543A>G
20	38086804	T	C	PASS	intron_variant	MODIFIER	RAD54L2	476608	transcript	XM_005632485.3	protein_coding	1	c.-55+2485A>G
20	39101907	T	TACCTTTACACACACACACACCTCTGGCACCTTCACACACACCCACACCCCTGGC	PASS	intergenic_region	MODIFIER	GNAI2-SLC38A3	442957-476617	intergenic_region	442957-476617		-1	n.39101907_39101908insACCTTTACACACACACACACCTCTGGCACCTTCACACACACCCACACCCCTGGC
20	48139843	T	G	PASS	upstream_gene_variant	MODIFIER	GIPC1	484902	transcript	XM_022406965.1	protein_coding	-1	c.-10748T>G
20	48139843	T	G	PASS	upstream_gene_variant	MODIFIER	GIPC1	484902	transcript	XM_005632787.3	protein_coding	-1	c.-10748T>G
20	48139843	T	G	PASS	upstream_gene_variant	MODIFIER	GIPC1	484902	transcript	XM_022406966.1	protein_coding	-1	c.-10748T>G
20	48139843	T	G	PASS	upstream_gene_variant	MODIFIER	GIPC1	484902	transcript	XM_022406967.1	protein_coding	-1	c.-10748T>G
20	48139843	T	G	PASS	upstream_gene_variant	MODIFIER	GIPC1	484902	transcript	XM_022406968.1	protein_coding	-1	c.-10748T>G
20	48139843	T	G	PASS	upstream_gene_variant	MODIFIER	GIPC1	484902	transcript	XM_022406969.1	protein_coding	-1	c.-10748T>G
20	48139843	T	G	PASS	intergenic_region	MODIFIER	DNAJB1-GIPC1	476688-484902	intergenic_region	476688-484902		-1	n.48139843T>G
20	54692415	G	GCC	PASS	intergenic_region	MODIFIER	PTPRS-KDM4B	485030-476741	intergenic_region	485030-476741		-1	n.54692415_54692416insCC
20	56012639	C	T	GATKstd	intergenic_region	MODIFIER	NFIC-LOC102153539	485061-102153539	intergenic_region	485061-102153539		-1	n.56012639C>T
20	56862302	G	A	GATKstd	intron_variant	MODIFIER	DOT1L	485073	transcript	XM_005633239.1	protein_coding	3	c.303+5434C>T
20	57323080	GGGGGGGCC	G	PASS	intron_variant	MODIFIER	MEX3D	612270	transcript	XM_022407397.1	protein_coding	2	c.1999+25_1999+32delGGGGGGCC
21	3666322	G	A	GATKstd	intergenic_region	MODIFIER	LOC100688359-LOC100688495	100688359-100688495	intergenic_region	100688359-100688495		-1	n.3666322G>A
21	3666323	A	C	GATKstd	intergenic_region	MODIFIER	LOC100688359-LOC100688495	100688359-100688495	intergenic_region	100688359-100688495		-1	n.3666323A>C
21	4372376	CCG	C	PASS	intergenic_region	MODIFIER	LOC111091515-LOC100684434	111091515-100684434	intergenic_region	111091515-100684434		-1	n.4372377_4372378delCG
21	16464250	A	C	PASS	intron_variant	MODIFIER	LOC111091514	111091514	transcript	XR_002617208.1	pseudogene	3	n.480+15313A>C
21	16464250	A	C	PASS	intron_variant	MODIFIER	LOC111091514	111091514	transcript	XR_002617209.1	pseudogene	2	n.386+15313A>C
21	17116126	T	G	PASS	intergenic_region	MODIFIER	LOC111091608-LOC100686166	111091608-100686166	intergenic_region	111091608-100686166		-1	n.17116126T>G
21	17190205	T	A	PASS	intergenic_region	MODIFIER	LOC111091608-LOC100686166	111091608-100686166	intergenic_region	111091608-100686166		-1	n.17190205T>A
21	17598534	C	T	PASS	intergenic_region	MODIFIER	LOC100686237-TENM4	100686237-485166	intergenic_region	100686237-485166		-1	n.17598534C>T
21	17711940	C	T	PASS	intergenic_region	MODIFIER	LOC100686237-TENM4	100686237-485166	intergenic_region	100686237-485166		-1	n.17711940C>T
21	18413423	C	T	PASS	intron_variant	MODIFIER	TENM4	485166	transcript	XM_022407591.1	protein_coding	2	c.-341-115412C>T
21	18413423	C	T	PASS	intron_variant	MODIFIER	TENM4	485166	transcript	XM_022407596.1	protein_coding	2	c.-341-115412C>T
21	18413423	C	T	PASS	intron_variant	MODIFIER	TENM4	485166	transcript	XM_022407597.1	protein_coding	2	c.-341-115412C>T
21	18413423	C	T	PASS	intron_variant	MODIFIER	TENM4	485166	transcript	XM_022407598.1	protein_coding	2	c.-513-115412C>T
21	18413423	C	T	PASS	intron_variant	MODIFIER	TENM4	485166	transcript	XM_022407599.1	protein_coding	2	c.-341-115412C>T
21	18413423	C	T	PASS	intron_variant	MODIFIER	TENM4	485166	transcript	XM_022407600.1	protein_coding	2	c.-341-115412C>T
21	18413423	C	T	PASS	intron_variant	MODIFIER	TENM4	485166	transcript	XM_022407601.1	protein_coding	2	c.-341-115412C>T
21	18413423	C	T	PASS	intron_variant	MODIFIER	TENM4	485166	transcript	XM_022407602.1	protein_coding	2	c.-341-115412C>T
21	18413423	C	T	PASS	intron_variant	MODIFIER	TENM4	485166	transcript	XM_022407604.1	protein_coding	2	c.-341-115412C>T
21	18413423	C	T	PASS	intron_variant	MODIFIER	TENM4	485166	transcript	XM_022407592.1	protein_coding	3	c.-342+33169C>T
21	21164278	TA	T	PASS	downstream_gene_variant	MODIFIER	CLNS1A	403971	transcript	NM_001003288.1	protein_coding	-1	c.*6639delA
21	21164278	TA	T	PASS	downstream_gene_variant	MODIFIER	CLNS1A	403971	transcript	XM_022407422.1	protein_coding	-1	c.*6639delA
21	21164278	TA	T	PASS	downstream_gene_variant	MODIFIER	CLNS1A	403971	transcript	XM_005633283.3	protein_coding	-1	c.*6639delA
21	21164278	TA	T	PASS	intron_variant	MODIFIER	CLNS1A	403971	transcript	XR_001318492.2	pseudogene	6	n.818+6617delA
21	22679332	ATG	A	PASS	intron_variant	MODIFIER	UVRAG	607998	transcript	XM_844798.4	protein_coding	6	c.594-6573_594-6572delCA
21	22679332	ATG	A	PASS	intron_variant	MODIFIER	UVRAG	607998	transcript	XM_022407665.1	protein_coding	6	c.594-6573_594-6572delCA
21	22679335	C	CAT	PASS	intron_variant	MODIFIER	UVRAG	607998	transcript	XM_844798.4	protein_coding	6	c.594-6575_594-6574insAT
21	22679335	C	CAT	PASS	intron_variant	MODIFIER	UVRAG	607998	transcript	XM_022407665.1	protein_coding	6	c.594-6575_594-6574insAT
21	22858618	C	T	GATKstd	intergenic_region	MODIFIER	DGAT2-MOGAT2	485185-485186	intergenic_region	485185-485186		-1	n.22858618C>T
21	23081608	G	T	PASS	intron_variant	MODIFIER	GDPD5	485188	transcript	XM_022407677.1	protein_coding	1	c.-287+10041G>T
21	23081608	G	T	PASS	intron_variant	MODIFIER	GDPD5	485188	transcript	XM_005633489.3	protein_coding	1	c.-144+10041G>T
21	23081608	G	T	PASS	intron_variant	MODIFIER	GDPD5	485188	transcript	XM_005633490.3	protein_coding	1	c.-144+10041G>T
21	23578024	C	T	PASS	3_prime_UTR_variant	MODIFIER	RNF169	609300	transcript	XM_846539.5	protein_coding	6	c.*1346G>A
21	23578024	C	T	PASS	downstream_gene_variant	MODIFIER	XRRA1	476805	transcript	XM_005633504.3	protein_coding	-1	c.*7715C>T
21	23578024	C	T	PASS	downstream_gene_variant	MODIFIER	XRRA1	476805	transcript	XM_014122559.2	protein_coding	-1	c.*7715C>T
21	23578024	C	T	PASS	downstream_gene_variant	MODIFIER	XRRA1	476805	transcript	XM_005633506.3	protein_coding	-1	c.*7715C>T
21	23932078	A	AAG	PASS	downstream_gene_variant	MODIFIER	LOC111091533	111091533	transcript	XR_002617239.1	pseudogene	-1	n.*1264_*1265insCT
21	23932078	A	AAG	PASS	downstream_gene_variant	MODIFIER	LOC111091533	111091533	transcript	XR_002617241.1	pseudogene	-1	n.*1267_*1268insCT
21	23932078	A	AAG	PASS	intron_variant	MODIFIER	PGM2L1	485198	transcript	XM_542316.6	protein_coding	1	c.112-9315_112-9314insAG
21	23932078	A	AAG	PASS	intron_variant	MODIFIER	LOC111091533	111091533	transcript	XR_002617240.1	pseudogene	2	n.443-4732_443-4731insCT
21	23947384	A	ATTGTTGT	PASS	intron_variant	MODIFIER	PGM2L1	485198	transcript	XM_542316.6	protein_coding	4	c.471+1234_471+1235insTTGTTGT
21	23947384	A	ATTGTTGT	PASS	intron_variant	MODIFIER	LOC111091533	111091533	transcript	XR_002617240.1	pseudogene	1	n.305-2005_305-2004insACAACAA
21	23947384	A	ATTGTTGT	PASS	intron_variant	MODIFIER	LOC111091533	111091533	transcript	XR_002617239.1	pseudogene	1	n.308-2005_308-2004insACAACAA
21	23947384	A	ATTGTTGT	PASS	intron_variant	MODIFIER	LOC111091533	111091533	transcript	XR_002617241.1	pseudogene	1	n.304-2005_304-2004insACAACAA
21	23947384	A	ATTGTTGT	PASS	intron_variant	MODIFIER	LOC111091533	111091533	transcript	XR_002617238.1	pseudogene	1	n.308-2005_308-2004insACAACAA
21	23947385	A	ATATTGTATTTTGTTGTATATTGTTTTGTTGTATATTTTTGTTAAG	PASS	intron_variant	MODIFIER	PGM2L1	485198	transcript	XM_542316.6	protein_coding	4	c.471+1235_471+1236insTATTGTATTTTGTTGTATATTGTTTTGTTGTATATTTTTGTTAAG
21	23947385	A	ATATTGTATTTTGTTGTATATTGTTTTGTTGTATATTTTTGTTAAG	PASS	intron_variant	MODIFIER	LOC111091533	111091533	transcript	XR_002617240.1	pseudogene	1	n.305-2006_305-2005insCTTAACAAAAATATACAACAAAACAATATACAACAAAATACAATA
21	23947385	A	ATATTGTATTTTGTTGTATATTGTTTTGTTGTATATTTTTGTTAAG	PASS	intron_variant	MODIFIER	LOC111091533	111091533	transcript	XR_002617239.1	pseudogene	1	n.308-2006_308-2005insCTTAACAAAAATATACAACAAAACAATATACAACAAAATACAATA
21	23947385	A	ATATTGTATTTTGTTGTATATTGTTTTGTTGTATATTTTTGTTAAG	PASS	intron_variant	MODIFIER	LOC111091533	111091533	transcript	XR_002617241.1	pseudogene	1	n.304-2006_304-2005insCTTAACAAAAATATACAACAAAACAATATACAACAAAATACAATA
21	23947385	A	ATATTGTATTTTGTTGTATATTGTTTTGTTGTATATTTTTGTTAAG	PASS	intron_variant	MODIFIER	LOC111091533	111091533	transcript	XR_002617238.1	pseudogene	1	n.308-2006_308-2005insCTTAACAAAAATATACAACAAAACAATATACAACAAAATACAATA
21	23947386	C	T	PASS	intron_variant	MODIFIER	PGM2L1	485198	transcript	XM_542316.6	protein_coding	4	c.471+1236C>T
21	23947386	C	T	PASS	intron_variant	MODIFIER	LOC111091533	111091533	transcript	XR_002617240.1	pseudogene	1	n.305-2006G>A
21	23947386	C	T	PASS	intron_variant	MODIFIER	LOC111091533	111091533	transcript	XR_002617239.1	pseudogene	1	n.308-2006G>A
21	23947386	C	T	PASS	intron_variant	MODIFIER	LOC111091533	111091533	transcript	XR_002617241.1	pseudogene	1	n.304-2006G>A
21	23947386	C	T	PASS	intron_variant	MODIFIER	LOC111091533	111091533	transcript	XR_002617238.1	pseudogene	1	n.308-2006G>A
21	23990461	G	A	PASS	upstream_gene_variant	MODIFIER	P4HA3	609381	transcript	XM_846625.4	protein_coding	-1	c.-1029G>A
21	23990461	G	A	PASS	upstream_gene_variant	MODIFIER	P4HA3	609381	transcript	XM_005633516.2	protein_coding	-1	c.-1029G>A
21	23990461	G	A	PASS	upstream_gene_variant	MODIFIER	P4HA3	609381	transcript	XM_005633517.2	protein_coding	-1	c.-1029G>A
21	23990461	G	A	PASS	upstream_gene_variant	MODIFIER	P4HA3	609381	transcript	XM_022407692.1	protein_coding	-1	c.-1029G>A
21	23990461	G	A	PASS	intron_variant	MODIFIER	LOC111091533	111091533	transcript	XR_002617240.1	pseudogene	1	n.304+465C>T
21	23990461	G	A	PASS	intron_variant	MODIFIER	LOC111091533	111091533	transcript	XR_002617239.1	pseudogene	1	n.307+465C>T
21	23990461	G	A	PASS	intron_variant	MODIFIER	LOC111091533	111091533	transcript	XR_002617241.1	pseudogene	1	n.303+465C>T
21	23990461	G	A	PASS	intron_variant	MODIFIER	LOC111091533	111091533	transcript	XR_002617238.1	pseudogene	1	n.307+465C>T
21	28037398	A	AAG	PASS	upstream_gene_variant	MODIFIER	COR52AE1	485247	transcript	XM_542365.3	protein_coding	-1	c.-2714_-2713insCT
21	28037398	A	AAG	PASS	intergenic_region	MODIFIER	COR52AE1-LOC485248	485247-485248	intergenic_region	485247-485248		-1	n.28037398_28037399insAG
21	28037399	T	TATTATATATATATAA	PASS	upstream_gene_variant	MODIFIER	COR52AE1	485247	transcript	XM_542365.3	protein_coding	-1	c.-2715_-2714insTTATATATATATAAT
21	28037399	T	TATTATATATATATAA	PASS	intergenic_region	MODIFIER	COR52AE1-LOC485248	485247-485248	intergenic_region	485247-485248		-1	n.28037399_28037400insATTATATATATATAA
21	43039536	C	G	PASS	intron_variant	MODIFIER	NELL1	476888	transcript	XM_022407972.1	protein_coding	14	c.1781-2587C>G
21	43597060	T	G	PASS	intergenic_region	MODIFIER	NELL1-LOC111091580	476888-111091580	intergenic_region	476888-111091580		-1	n.43597060T>G
21	43950768	T	A	GATKstd	splice_region_variant&intron_variant	LOW	ANO5	485416	transcript	XM_014122435.2	protein_coding	9	c.1032-4T>A
21	43950768	T	A	GATKstd	splice_region_variant&intron_variant	LOW	ANO5	485416	transcript	XM_005633297.3	protein_coding	9	c.936-4T>A
21	43950768	T	A	GATKstd	splice_region_variant&intron_variant	LOW	ANO5	485416	transcript	XM_005633298.3	protein_coding	8	c.894-4T>A
21	43950768	T	A	GATKstd	splice_region_variant&intron_variant	LOW	ANO5	485416	transcript	XM_005633299.3	protein_coding	8	c.891-4T>A
21	43950768	T	A	GATKstd	splice_region_variant&intron_variant	LOW	ANO5	485416	transcript	XM_014122436.2	protein_coding	9	c.933-4T>A
21	43950768	T	A	GATKstd	splice_region_variant&intron_variant	LOW	ANO5	485416	transcript	NM_001168413.1	protein_coding	9	c.1029-4T>A
21	46149812	GAGGAGAGGAGAGGAGAGGAGAGGAGAGGAT	G	PASS	intron_variant	MODIFIER	LUZP2	612193	transcript	XM_022407942.1	protein_coding	9	c.586-10139_586-10110delAGGAGAGGAGAGGAGAGGAGAGGAGAGGAT
21	46149812	GAGGAGAGGAGAGGAGAGGAGAGGAGAGGAT	G	PASS	intron_variant	MODIFIER	LUZP2	612193	transcript	XM_014122801.2	protein_coding	8	c.502-10139_502-10110delAGGAGAGGAGAGGAGAGGAGAGGAGAGGAT
21	46749400	G	A	PASS	intergenic_region	MODIFIER	LOC102153887-LOC100687213	102153887-100687213	intergenic_region	102153887-100687213		-1	n.46749400G>A
21	47845254	C	T	PASS	intron_variant	MODIFIER	LOC102154504	102154504	transcript	XM_022407973.1	protein_coding	3	c.278+5150G>A
22	380608	G	T	PASS	intron_variant	MODIFIER	WDFY2	606922	transcript	XM_843402.3	protein_coding	5	c.804+7873C>A
22	860512	G	A	PASS	intron_variant	MODIFIER	LOC106557547	106557547	transcript	XM_022408081.1	protein_coding	1	c.81+2901G>A
22	1581485	GC	G	PASS	intergenic_region	MODIFIER	LOC100682699-LOC111091794	100682699-111091794	intergenic_region	100682699-111091794		-1	n.1581486delC
22	1581487	AGACT	A	PASS	intergenic_region	MODIFIER	LOC100682699-LOC111091794	100682699-111091794	intergenic_region	100682699-111091794		-1	n.1581488_1581491delGACT
22	1581495	GCAGACTATAC	G	PASS	intergenic_region	MODIFIER	LOC100682699-LOC111091794	100682699-111091794	intergenic_region	100682699-111091794		-1	n.1581496_1581505delCAGACTATAC
22	2314244	G	A	PASS	upstream_gene_variant	MODIFIER	CAB39L	485442	transcript	XM_542560.6	protein_coding	-1	c.-53961G>A
22	2314244	G	A	PASS	intron_variant	MODIFIER	SETDB2	485441	transcript	XM_005633865.3	protein_coding	2	c.-334-1579C>T
22	2314244	G	A	PASS	intron_variant	MODIFIER	SETDB2	485441	transcript	XM_005633869.3	protein_coding	2	c.-334-1579C>T
22	2314244	G	A	PASS	intron_variant	MODIFIER	SETDB2	485441	transcript	XM_022408258.1	protein_coding	2	c.-334-1579C>T
22	2314244	G	A	PASS	intron_variant	MODIFIER	SETDB2	485441	transcript	XM_022408257.1	protein_coding	2	c.-334-1579C>T
22	2314244	G	A	PASS	intron_variant	MODIFIER	SETDB2	485441	transcript	XM_014106340.2	protein_coding	1	c.-335+908C>T
22	2314244	G	A	PASS	intron_variant	MODIFIER	SETDB2	485441	transcript	XM_005633868.3	protein_coding	1	c.-334-1579C>T
22	2314244	G	A	PASS	intron_variant	MODIFIER	SETDB2	485441	transcript	XM_005633867.3	protein_coding	1	c.-334-1579C>T
22	2314244	G	A	PASS	intron_variant	MODIFIER	SETDB2	485441	transcript	XM_014106339.2	protein_coding	2	c.-334-1579C>T
22	2314244	G	A	PASS	intron_variant	MODIFIER	SETDB2	485441	transcript	XM_022408256.1	protein_coding	3	c.-334-1579C>T
22	2314244	G	A	PASS	intron_variant	MODIFIER	SETDB2	485441	transcript	XM_542559.7	protein_coding	2	c.-334-1579C>T
22	2314244	G	A	PASS	intron_variant	MODIFIER	SETDB2	485441	transcript	XM_005633870.3	protein_coding	2	c.-334-1579C>T
22	2314244	G	A	PASS	intron_variant	MODIFIER	SETDB2	485441	transcript	XM_014106341.2	protein_coding	2	c.-334-1579C>T
22	2314244	G	A	PASS	intron_variant	MODIFIER	SETDB2	485441	transcript	XM_022408255.1	protein_coding	3	c.-334-1579C>T
22	2314905	T	C	GATKstd	upstream_gene_variant	MODIFIER	CAB39L	485442	transcript	XM_005633859.3	protein_coding	-1	c.-53300T>C
22	2314905	T	C	GATKstd	upstream_gene_variant	MODIFIER	CAB39L	485442	transcript	XM_542560.6	protein_coding	-1	c.-53300T>C
22	2314905	T	C	GATKstd	upstream_gene_variant	MODIFIER	CAB39L	485442	transcript	XM_005633861.3	protein_coding	-1	c.-53300T>C
22	2314905	T	C	GATKstd	intron_variant	MODIFIER	SETDB2	485441	transcript	XM_005633865.3	protein_coding	2	c.-334-2240A>G
22	2314905	T	C	GATKstd	intron_variant	MODIFIER	SETDB2	485441	transcript	XM_005633869.3	protein_coding	2	c.-334-2240A>G
22	2314905	T	C	GATKstd	intron_variant	MODIFIER	SETDB2	485441	transcript	XM_022408258.1	protein_coding	2	c.-334-2240A>G
22	2314905	T	C	GATKstd	intron_variant	MODIFIER	SETDB2	485441	transcript	XM_022408257.1	protein_coding	2	c.-334-2240A>G
22	2314905	T	C	GATKstd	intron_variant	MODIFIER	SETDB2	485441	transcript	XM_014106340.2	protein_coding	1	c.-335+247A>G
22	2314905	T	C	GATKstd	intron_variant	MODIFIER	SETDB2	485441	transcript	XM_005633868.3	protein_coding	1	c.-335+1638A>G
22	2314905	T	C	GATKstd	intron_variant	MODIFIER	SETDB2	485441	transcript	XM_005633867.3	protein_coding	1	c.-334-2240A>G
22	2314905	T	C	GATKstd	intron_variant	MODIFIER	SETDB2	485441	transcript	XM_014106339.2	protein_coding	2	c.-334-2240A>G
22	2314905	T	C	GATKstd	intron_variant	MODIFIER	SETDB2	485441	transcript	XM_022408256.1	protein_coding	3	c.-334-2240A>G
22	2314905	T	C	GATKstd	intron_variant	MODIFIER	SETDB2	485441	transcript	XM_542559.7	protein_coding	2	c.-334-2240A>G
22	2314905	T	C	GATKstd	intron_variant	MODIFIER	SETDB2	485441	transcript	XM_005633870.3	protein_coding	2	c.-334-2240A>G
22	2314905	T	C	GATKstd	intron_variant	MODIFIER	SETDB2	485441	transcript	XM_014106341.2	protein_coding	2	c.-334-2240A>G
22	2314905	T	C	GATKstd	intron_variant	MODIFIER	SETDB2	485441	transcript	XM_022408255.1	protein_coding	3	c.-334-2240A>G
22	2637446	TC	T	PASS	intron_variant	MODIFIER	FNDC3A	476914	transcript	XM_005633873.3	protein_coding	2	c.100-578delG
22	2637446	TC	T	PASS	intron_variant	MODIFIER	FNDC3A	476914	transcript	XM_022408266.1	protein_coding	1	c.100-578delG
22	3929035	T	A	PASS	upstream_gene_variant	MODIFIER	LOC111091806	111091806	transcript	XR_002617878.1	pseudogene	-1	n.-2907T>A
22	3929035	T	A	PASS	upstream_gene_variant	MODIFIER	LOC111091806	111091806	transcript	XR_002617879.1	pseudogene	-1	n.-2907T>A
22	3929035	T	A	PASS	upstream_gene_variant	MODIFIER	LOC111091806	111091806	transcript	XR_002617880.1	pseudogene	-1	n.-2907T>A
22	3929035	T	A	PASS	intergenic_region	MODIFIER	LOC100685987-LOC111091806	100685987-111091806	intergenic_region	100685987-111091806		-1	n.3929035T>A
22	5357829	C	T	PASS	intron_variant	MODIFIER	SIAH3	485454	transcript	XM_542573.5	protein_coding	2	c.133-28011C>T
22	5357829	C	T	PASS	intron_variant	MODIFIER	LOC111091812	111091812	transcript	XR_002617889.1	pseudogene	1	n.570-7611G>A
22	5357829	C	T	PASS	intron_variant	MODIFIER	LOC111091812	111091812	transcript	XR_002617890.1	pseudogene	1	n.570-7611G>A
22	5357829	C	T	PASS	intron_variant	MODIFIER	LOC111091812	111091812	transcript	XR_002617891.1	pseudogene	1	n.570-7611G>A
22	5357829	C	T	PASS	intron_variant	MODIFIER	LOC111091812	111091812	transcript	XR_002617892.1	pseudogene	1	n.570-7611G>A
22	5711126	C	T	PASS	5_prime_UTR_variant	MODIFIER	TPT1	476924	transcript	XM_005633903.2	protein_coding	1	c.-99C>T
22	5905127	C	A	PASS	upstream_gene_variant	MODIFIER	GTF2F2	609164	transcript	XM_846373.5	protein_coding	-1	c.-542G>T
22	5905127	C	A	PASS	intergenic_region	MODIFIER	GTF2F2-TRNAR-CCU	609164-111091837	intergenic_region	609164-111091837		-1	n.5905127C>A
22	5913522	T	TGTTCAATTTACTAACATACA	PASS	intergenic_region	MODIFIER	GTF2F2-TRNAR-CCU	609164-111091837	intergenic_region	609164-111091837		-1	n.5913522_5913523insGTTCAATTTACTAACATACA
22	6447896	CTCT	C	PASS	intron_variant	MODIFIER	TSC22D1	476927	transcript	XM_534128.6	protein_coding	1	c.2916-55988_2916-55986delTCT
22	6447896	CTCT	C	PASS	intron_variant	MODIFIER	TSC22D1	476927	transcript	XR_002617910.1	pseudogene	2	n.3334+40183_3334+40185delTCT
22	6447896	CTCT	C	PASS	intron_variant	MODIFIER	TSC22D1	476927	transcript	XM_022408317.1	protein_coding	2	c.3072+40183_3072+40185delTCT
22	7688143	T	C	PASS	intergenic_region	MODIFIER	LOC100684416-DNAJC15	100684416-476930	intergenic_region	100684416-476930		-1	n.7688143T>C
22	10597223	A	G	PASS	intergenic_region	MODIFIER	LOC100855527-LOC111091829	100855527-111091829	intergenic_region	100855527-111091829		-1	n.10597223A>G
22	11447629	C	T	PASS	intergenic_region	MODIFIER	LOC100685817-LOC111091734	100685817-111091734	intergenic_region	100685817-111091734		-1	n.11447629C>T
22	14131140	C	T	PASS	intergenic_region	MODIFIER	PCDH17-LOC111091778	100688591-111091778	intergenic_region	100688591-111091778		-1	n.14131140C>T
22	14562151	G	A	PASS	intergenic_region	MODIFIER	LOC111091632-LOC111091633	111091632-111091633	intergenic_region	111091632-111091633		-1	n.14562151G>A
22	15250212	C	T	PASS	intergenic_region	MODIFIER	LOC111091632-LOC111091633	111091632-111091633	intergenic_region	111091632-111091633		-1	n.15250212C>T
22	15318296	A	G	PASS	intergenic_region	MODIFIER	LOC102154343-DIAPH3	102154343-485474	intergenic_region	102154343-485474		-1	n.15318296A>G
22	15492880	C	G	PASS	intergenic_region	MODIFIER	LOC102154343-DIAPH3	102154343-485474	intergenic_region	102154343-485474		-1	n.15492880C>G
22	15507583	C	A	PASS	intergenic_region	MODIFIER	LOC102154343-DIAPH3	102154343-485474	intergenic_region	102154343-485474		-1	n.15507583C>A
22	15542414	G	A	PASS	intergenic_region	MODIFIER	LOC102154343-DIAPH3	102154343-485474	intergenic_region	102154343-485474		-1	n.15542414G>A
22	15550593	TG	T	PASS	intergenic_region	MODIFIER	LOC102154343-DIAPH3	102154343-485474	intergenic_region	102154343-485474		-1	n.15550594delG
22	15563520	C	CA	PASS	intergenic_region	MODIFIER	LOC102154343-DIAPH3	102154343-485474	intergenic_region	102154343-485474		-1	n.15563520_15563521insA
22	15563524	G	T	PASS	intergenic_region	MODIFIER	LOC102154343-DIAPH3	102154343-485474	intergenic_region	102154343-485474		-1	n.15563524G>T
22	15671628	G	C	PASS	intron_variant	MODIFIER	DIAPH3	485474	transcript	XM_542593.6	protein_coding	27	c.3313+28002C>G
22	15671628	G	C	PASS	intron_variant	MODIFIER	DIAPH3	485474	transcript	XM_005633952.3	protein_coding	23	c.2707+28002C>G
22	15671628	G	C	PASS	intron_variant	MODIFIER	DIAPH3	485474	transcript	XM_005633947.3	protein_coding	23	c.2737+28002C>G
22	15671628	G	C	PASS	intron_variant	MODIFIER	DIAPH3	485474	transcript	XM_022408011.1	protein_coding	24	c.2719+28002C>G
22	15671628	G	C	PASS	intron_variant	MODIFIER	DIAPH3	485474	transcript	XM_005633948.3	protein_coding	24	c.2737+28002C>G
22	15671628	G	C	PASS	intron_variant	MODIFIER	DIAPH3	485474	transcript	XM_005633951.3	protein_coding	24	c.2719+28002C>G
22	15671628	G	C	PASS	intron_variant	MODIFIER	DIAPH3	485474	transcript	XM_005633940.3	protein_coding	26	c.3280+28002C>G
22	15671628	G	C	PASS	intron_variant	MODIFIER	DIAPH3	485474	transcript	XR_002617482.1	pseudogene	27	n.3328+28002C>G
22	15671628	G	C	PASS	intron_variant	MODIFIER	DIAPH3	485474	transcript	XR_002617483.1	pseudogene	27	n.3328+28002C>G
22	15671628	G	C	PASS	intron_variant	MODIFIER	DIAPH3	485474	transcript	XM_005633945.3	protein_coding	27	c.3313+28002C>G
22	15671628	G	C	PASS	intron_variant	MODIFIER	DIAPH3	485474	transcript	XM_022408007.1	protein_coding	27	c.3314-26816C>G
22	15684768	T	C	PASS	intron_variant	MODIFIER	DIAPH3	485474	transcript	XM_542593.6	protein_coding	27	c.3313+14862A>G
22	15684768	T	C	PASS	intron_variant	MODIFIER	DIAPH3	485474	transcript	XM_005633952.3	protein_coding	23	c.2707+14862A>G
22	15684768	T	C	PASS	intron_variant	MODIFIER	DIAPH3	485474	transcript	XM_005633947.3	protein_coding	23	c.2737+14862A>G
22	15684768	T	C	PASS	intron_variant	MODIFIER	DIAPH3	485474	transcript	XM_022408011.1	protein_coding	24	c.2719+14862A>G
22	15684768	T	C	PASS	intron_variant	MODIFIER	DIAPH3	485474	transcript	XM_005633948.3	protein_coding	24	c.2737+14862A>G
22	15684768	T	C	PASS	intron_variant	MODIFIER	DIAPH3	485474	transcript	XM_005633951.3	protein_coding	24	c.2719+14862A>G
22	15684768	T	C	PASS	intron_variant	MODIFIER	DIAPH3	485474	transcript	XM_005633940.3	protein_coding	26	c.3280+14862A>G
22	15684768	T	C	PASS	intron_variant	MODIFIER	DIAPH3	485474	transcript	XR_002617482.1	pseudogene	27	n.3328+14862A>G
22	15684768	T	C	PASS	intron_variant	MODIFIER	DIAPH3	485474	transcript	XR_002617483.1	pseudogene	27	n.3328+14862A>G
22	15684768	T	C	PASS	intron_variant	MODIFIER	DIAPH3	485474	transcript	XM_005633945.3	protein_coding	27	c.3313+14862A>G
22	15684768	T	C	PASS	intron_variant	MODIFIER	DIAPH3	485474	transcript	XM_022408007.1	protein_coding	27	c.3313+14862A>G
22	15684768	T	C	PASS	intron_variant	MODIFIER	DIAPH3	485474	transcript	XM_022408008.1	protein_coding	27	c.3314-7660A>G
22	15701111	A	AG	PASS	intron_variant	MODIFIER	DIAPH3	485474	transcript	XM_542593.6	protein_coding	25	c.3158-823_3158-822insC
22	15701111	A	AG	PASS	intron_variant	MODIFIER	DIAPH3	485474	transcript	XM_005633952.3	protein_coding	21	c.2552-823_2552-822insC
22	15701111	A	AG	PASS	intron_variant	MODIFIER	DIAPH3	485474	transcript	XM_005633947.3	protein_coding	21	c.2582-823_2582-822insC
22	15701111	A	AG	PASS	intron_variant	MODIFIER	DIAPH3	485474	transcript	XM_022408011.1	protein_coding	22	c.2564-823_2564-822insC
22	15701111	A	AG	PASS	intron_variant	MODIFIER	DIAPH3	485474	transcript	XM_005633948.3	protein_coding	22	c.2582-823_2582-822insC
22	15701111	A	AG	PASS	intron_variant	MODIFIER	DIAPH3	485474	transcript	XM_005633951.3	protein_coding	22	c.2564-823_2564-822insC
22	15701111	A	AG	PASS	intron_variant	MODIFIER	DIAPH3	485474	transcript	XM_005633940.3	protein_coding	24	c.3125-823_3125-822insC
22	15701111	A	AG	PASS	intron_variant	MODIFIER	DIAPH3	485474	transcript	XR_002617482.1	pseudogene	25	n.3173-823_3173-822insC
22	15701111	A	AG	PASS	intron_variant	MODIFIER	DIAPH3	485474	transcript	XR_002617483.1	pseudogene	25	n.3173-823_3173-822insC
22	15701111	A	AG	PASS	intron_variant	MODIFIER	DIAPH3	485474	transcript	XM_005633945.3	protein_coding	25	c.3158-823_3158-822insC
22	15701111	A	AG	PASS	intron_variant	MODIFIER	DIAPH3	485474	transcript	XM_022408007.1	protein_coding	25	c.3158-823_3158-822insC
22	15701111	A	AG	PASS	intron_variant	MODIFIER	DIAPH3	485474	transcript	XM_022408008.1	protein_coding	25	c.3158-823_3158-822insC
22	15701111	A	AG	PASS	intron_variant	MODIFIER	DIAPH3	485474	transcript	XM_022408009.1	protein_coding	25	c.3158-823_3158-822insC
22	15701111	A	AG	PASS	intron_variant	MODIFIER	DIAPH3	485474	transcript	XR_002617484.1	pseudogene	26	n.3265-823_3265-822insC
22	15822720	CTCT	C	PASS	intron_variant	MODIFIER	DIAPH3	485474	transcript	XM_542593.6	protein_coding	20	c.2361+8486_2361+8488delAGA
22	15822720	CTCT	C	PASS	intron_variant	MODIFIER	DIAPH3	485474	transcript	XM_005633952.3	protein_coding	16	c.1755+8486_1755+8488delAGA
22	15822720	CTCT	C	PASS	intron_variant	MODIFIER	DIAPH3	485474	transcript	XM_005633947.3	protein_coding	16	c.1785+8486_1785+8488delAGA
22	15822720	CTCT	C	PASS	intron_variant	MODIFIER	DIAPH3	485474	transcript	XM_022408011.1	protein_coding	17	c.1767+8486_1767+8488delAGA
22	15822720	CTCT	C	PASS	intron_variant	MODIFIER	DIAPH3	485474	transcript	XM_005633948.3	protein_coding	17	c.1785+8486_1785+8488delAGA
22	15822720	CTCT	C	PASS	intron_variant	MODIFIER	DIAPH3	485474	transcript	XM_005633951.3	protein_coding	17	c.1767+8486_1767+8488delAGA
22	15822720	CTCT	C	PASS	intron_variant	MODIFIER	DIAPH3	485474	transcript	XM_005633940.3	protein_coding	19	c.2328+8486_2328+8488delAGA
22	15822720	CTCT	C	PASS	intron_variant	MODIFIER	DIAPH3	485474	transcript	XR_002617482.1	pseudogene	20	n.2376+8486_2376+8488delAGA
22	15822720	CTCT	C	PASS	intron_variant	MODIFIER	DIAPH3	485474	transcript	XR_002617483.1	pseudogene	20	n.2376+8486_2376+8488delAGA
22	15822720	CTCT	C	PASS	intron_variant	MODIFIER	DIAPH3	485474	transcript	XM_005633945.3	protein_coding	20	c.2361+8486_2361+8488delAGA
22	15822720	CTCT	C	PASS	intron_variant	MODIFIER	DIAPH3	485474	transcript	XM_022408007.1	protein_coding	20	c.2361+8486_2361+8488delAGA
22	15822720	CTCT	C	PASS	intron_variant	MODIFIER	DIAPH3	485474	transcript	XM_022408008.1	protein_coding	20	c.2361+8486_2361+8488delAGA
22	15822720	CTCT	C	PASS	intron_variant	MODIFIER	DIAPH3	485474	transcript	XM_022408009.1	protein_coding	20	c.2361+8486_2361+8488delAGA
22	15822720	CTCT	C	PASS	intron_variant	MODIFIER	DIAPH3	485474	transcript	XR_002617484.1	pseudogene	20	n.2376+8486_2376+8488delAGA
22	15822720	CTCT	C	PASS	intron_variant	MODIFIER	DIAPH3	485474	transcript	XR_002617485.1	pseudogene	20	n.2376+8486_2376+8488delAGA
22	15822720	CTCT	C	PASS	intron_variant	MODIFIER	DIAPH3	485474	transcript	XM_022408010.1	protein_coding	20	c.2361+8486_2361+8488delAGA
22	15888215	C	T	PASS	intron_variant	MODIFIER	DIAPH3	485474	transcript	XM_542593.6	protein_coding	14	c.1536+2876G>A
22	15888215	C	T	PASS	intron_variant	MODIFIER	DIAPH3	485474	transcript	XM_005633952.3	protein_coding	10	c.930+2876G>A
22	15888215	C	T	PASS	intron_variant	MODIFIER	DIAPH3	485474	transcript	XM_005633947.3	protein_coding	10	c.960+2876G>A
22	15888215	C	T	PASS	intron_variant	MODIFIER	DIAPH3	485474	transcript	XM_022408011.1	protein_coding	11	c.942+2876G>A
22	15888215	C	T	PASS	intron_variant	MODIFIER	DIAPH3	485474	transcript	XM_005633948.3	protein_coding	11	c.960+2876G>A
22	15888215	C	T	PASS	intron_variant	MODIFIER	DIAPH3	485474	transcript	XM_005633951.3	protein_coding	11	c.942+2876G>A
22	15888215	C	T	PASS	intron_variant	MODIFIER	DIAPH3	485474	transcript	XM_005633940.3	protein_coding	13	c.1503+2876G>A
22	15888215	C	T	PASS	intron_variant	MODIFIER	DIAPH3	485474	transcript	XR_002617482.1	pseudogene	14	n.1551+2876G>A
22	15888215	C	T	PASS	intron_variant	MODIFIER	DIAPH3	485474	transcript	XR_002617483.1	pseudogene	14	n.1551+2876G>A
22	15888215	C	T	PASS	intron_variant	MODIFIER	DIAPH3	485474	transcript	XM_005633945.3	protein_coding	14	c.1536+2876G>A
22	15888215	C	T	PASS	intron_variant	MODIFIER	DIAPH3	485474	transcript	XM_022408007.1	protein_coding	14	c.1536+2876G>A
22	15888215	C	T	PASS	intron_variant	MODIFIER	DIAPH3	485474	transcript	XM_022408008.1	protein_coding	14	c.1536+2876G>A
22	15888215	C	T	PASS	intron_variant	MODIFIER	DIAPH3	485474	transcript	XM_022408009.1	protein_coding	14	c.1536+2876G>A
22	15888215	C	T	PASS	intron_variant	MODIFIER	DIAPH3	485474	transcript	XR_002617484.1	pseudogene	14	n.1551+2876G>A
22	15888215	C	T	PASS	intron_variant	MODIFIER	DIAPH3	485474	transcript	XR_002617485.1	pseudogene	14	n.1551+2876G>A
22	15888215	C	T	PASS	intron_variant	MODIFIER	DIAPH3	485474	transcript	XM_022408010.1	protein_coding	14	c.1536+2876G>A
22	15927692	A	C	PASS	intron_variant	MODIFIER	DIAPH3	485474	transcript	XM_542593.6	protein_coding	5	c.618-242T>G
22	15927692	A	C	PASS	intron_variant	MODIFIER	DIAPH3	485474	transcript	XM_005633952.3	protein_coding	1	c.12-242T>G
22	15927692	A	C	PASS	intron_variant	MODIFIER	DIAPH3	485474	transcript	XM_005633947.3	protein_coding	1	c.42-242T>G
22	15927692	A	C	PASS	intron_variant	MODIFIER	DIAPH3	485474	transcript	XM_022408011.1	protein_coding	2	c.24-242T>G
22	15927692	A	C	PASS	intron_variant	MODIFIER	DIAPH3	485474	transcript	XM_005633948.3	protein_coding	2	c.42-242T>G
22	15927692	A	C	PASS	intron_variant	MODIFIER	DIAPH3	485474	transcript	XM_005633951.3	protein_coding	2	c.24-242T>G
22	15927692	A	C	PASS	intron_variant	MODIFIER	DIAPH3	485474	transcript	XM_005633940.3	protein_coding	4	c.585-242T>G
22	15927692	A	C	PASS	intron_variant	MODIFIER	DIAPH3	485474	transcript	XR_002617482.1	pseudogene	5	n.633-242T>G
22	15927692	A	C	PASS	intron_variant	MODIFIER	DIAPH3	485474	transcript	XR_002617483.1	pseudogene	5	n.633-242T>G
22	15927692	A	C	PASS	intron_variant	MODIFIER	DIAPH3	485474	transcript	XM_005633945.3	protein_coding	5	c.618-242T>G
22	15927692	A	C	PASS	intron_variant	MODIFIER	DIAPH3	485474	transcript	XM_022408007.1	protein_coding	5	c.618-242T>G
22	15927692	A	C	PASS	intron_variant	MODIFIER	DIAPH3	485474	transcript	XM_022408008.1	protein_coding	5	c.618-242T>G
22	15927692	A	C	PASS	intron_variant	MODIFIER	DIAPH3	485474	transcript	XM_022408009.1	protein_coding	5	c.618-242T>G
22	15927692	A	C	PASS	intron_variant	MODIFIER	DIAPH3	485474	transcript	XR_002617484.1	pseudogene	5	n.633-242T>G
22	15927692	A	C	PASS	intron_variant	MODIFIER	DIAPH3	485474	transcript	XR_002617485.1	pseudogene	5	n.633-242T>G
22	15927692	A	C	PASS	intron_variant	MODIFIER	DIAPH3	485474	transcript	XM_022408010.1	protein_coding	5	c.618-242T>G
22	15946732	C	A	PASS	intron_variant	MODIFIER	DIAPH3	485474	transcript	XM_542593.6	protein_coding	5	c.617+8731G>T
22	15946732	C	A	PASS	intron_variant	MODIFIER	DIAPH3	485474	transcript	XM_005633940.3	protein_coding	4	c.584+8731G>T
22	15946732	C	A	PASS	intron_variant	MODIFIER	DIAPH3	485474	transcript	XR_002617482.1	pseudogene	5	n.632+8731G>T
22	15946732	C	A	PASS	intron_variant	MODIFIER	DIAPH3	485474	transcript	XR_002617483.1	pseudogene	5	n.632+8731G>T
22	15946732	C	A	PASS	intron_variant	MODIFIER	DIAPH3	485474	transcript	XM_005633945.3	protein_coding	5	c.617+8731G>T
22	15946732	C	A	PASS	intron_variant	MODIFIER	DIAPH3	485474	transcript	XM_022408007.1	protein_coding	5	c.617+8731G>T
22	15946732	C	A	PASS	intron_variant	MODIFIER	DIAPH3	485474	transcript	XM_022408008.1	protein_coding	5	c.617+8731G>T
22	15946732	C	A	PASS	intron_variant	MODIFIER	DIAPH3	485474	transcript	XM_022408009.1	protein_coding	5	c.617+8731G>T
22	15946732	C	A	PASS	intron_variant	MODIFIER	DIAPH3	485474	transcript	XR_002617484.1	pseudogene	5	n.632+8731G>T
22	15946732	C	A	PASS	intron_variant	MODIFIER	DIAPH3	485474	transcript	XR_002617485.1	pseudogene	5	n.632+8731G>T
22	15946732	C	A	PASS	intron_variant	MODIFIER	DIAPH3	485474	transcript	XM_022408010.1	protein_coding	5	c.617+8731G>T
22	16870456	C	A	PASS	intron_variant	MODIFIER	LOC100686777	100686777	transcript	100686777	pseudogene	2	n.220-5691G>T
22	17850440	C	T	PASS	intergenic_region	MODIFIER	LOC111091831-LOC100682554	111091831-100682554	intergenic_region	111091831-100682554		-1	n.17850440C>T
22	18272994	G	A	GATKstd	intergenic_region	MODIFIER	LOC111091789-LOC610082	111091789-610082	intergenic_region	111091789-610082		-1	n.18272994G>A
22	18483024	T	C	PASS	intergenic_region	MODIFIER	LOC610091-LOC100682783	610091-100682783	intergenic_region	610091-100682783		-1	n.18483024T>C
22	19681260	A	G	PASS	intron_variant	MODIFIER	LOC111091639	111091639	transcript	XR_002617504.1	pseudogene	1	n.224+106645T>C
22	19724221	A	C	PASS	intron_variant	MODIFIER	LOC111091639	111091639	transcript	XR_002617504.1	pseudogene	1	n.224+63684T>G
22	20398077	TTCCTTCCTTCCTTCCTTCCTTCCTTCCTTCCTTCCTTCCTTCCC	T	PASS	intergenic_region	MODIFIER	LOC111091756-LOC106557543	111091756-106557543	intergenic_region	111091756-106557543		-1	n.20398078_20398121delTCCTTCCTTCCTTCCTTCCTTCCTTCCTTCCTTCCTTCCTTCCC
22	20412943	G	A	PASS	intergenic_region	MODIFIER	LOC111091756-LOC106557543	111091756-106557543	intergenic_region	111091756-106557543		-1	n.20412943G>A
22	20424506	A	G	GATKstd	intergenic_region	MODIFIER	LOC111091756-LOC106557543	111091756-106557543	intergenic_region	111091756-106557543		-1	n.20424506A>G
22	20930072	G	T	PASS	intergenic_region	MODIFIER	LOC100688119-LOC111091750	100688119-111091750	intergenic_region	100688119-111091750		-1	n.20930072G>T
22	21119421	G	A	GATKstd	intergenic_region	MODIFIER	LOC111091750-PCDH9	111091750-476942	intergenic_region	111091750-476942		-1	n.21119421G>A
22	21130050	T	A	PASS	intergenic_region	MODIFIER	LOC111091750-PCDH9	111091750-476942	intergenic_region	111091750-476942		-1	n.21130050T>A
22	21139903	T	TATAC	PASS	intergenic_region	MODIFIER	LOC111091750-PCDH9	111091750-476942	intergenic_region	111091750-476942		-1	n.21139903_21139904insATAC
22	21196579	GTTCAT	G	PASS	intergenic_region	MODIFIER	LOC111091750-PCDH9	111091750-476942	intergenic_region	111091750-476942		-1	n.21196580_21196584delTTCAT
22	21217289	A	G	PASS	intergenic_region	MODIFIER	LOC111091750-PCDH9	111091750-476942	intergenic_region	111091750-476942		-1	n.21217289A>G
22	21253028	A	G	GATKstd	intergenic_region	MODIFIER	LOC111091750-PCDH9	111091750-476942	intergenic_region	111091750-476942		-1	n.21253028A>G
22	21288972	TC	T	PASS	intergenic_region	MODIFIER	LOC111091750-PCDH9	111091750-476942	intergenic_region	111091750-476942		-1	n.21288973delC
22	21309709	T	A	GATKstd	intergenic_region	MODIFIER	LOC111091750-PCDH9	111091750-476942	intergenic_region	111091750-476942		-1	n.21309709T>A
22	21310507	C	T	PASS	intergenic_region	MODIFIER	LOC111091750-PCDH9	111091750-476942	intergenic_region	111091750-476942		-1	n.21310507C>T
22	21353758	ATAAATAAATAAATAAATAATTAAATAAATAAT	A	PASS	intron_variant	MODIFIER	PCDH9	476942	transcript	XM_843846.5	protein_coding	4	c.3341-25542_3341-25511delATTATTTATTTAATTATTTATTTATTTATTTA
22	21353758	ATAAATAAATAAATAAATAATTAAATAAATAAT	A	PASS	intron_variant	MODIFIER	LOC111091643	111091643	transcript	XR_002617517.1	pseudogene	3	n.393-6988_393-6957delTAAATAAATAAATAAATAATTAAATAAATAAT
22	21353758	ATAAATAAATAAATAAATAATTAAATAAATAAT	A	PASS	intron_variant	MODIFIER	PCDH9	476942	transcript	XM_005633954.3	protein_coding	3	c.3239-25542_3239-25511delATTATTTATTTAATTATTTATTTATTTATTTA
22	21353758	ATAAATAAATAAATAAATAATTAAATAAATAAT	A	PASS	intron_variant	MODIFIER	PCDH9	476942	transcript	XM_005633955.3	protein_coding	3	c.3113-25542_3113-25511delATTATTTATTTAATTATTTATTTATTTATTTA
22	21353758	ATAAATAAATAAATAAATAATTAAATAAATAAT	A	PASS	intron_variant	MODIFIER	PCDH9	476942	transcript	XM_003433053.4	protein_coding	4	c.3215-25542_3215-25511delATTATTTATTTAATTATTTATTTATTTATTTA
22	21353758	ATAAATAAATAAATAAATAATTAAATAAATAAT	A	PASS	intron_variant	MODIFIER	PCDH9	476942	transcript	XM_022408012.1	protein_coding	4	c.3296-25542_3296-25511delATTATTTATTTAATTATTTATTTATTTATTTA
22	21353758	ATAAATAAATAAATAAATAATTAAATAAATAAT	A	PASS	intron_variant	MODIFIER	PCDH9	476942	transcript	XM_022408013.1	protein_coding	4	c.3170-25542_3170-25511delATTATTTATTTAATTATTTATTTATTTATTTA
22	21353758	ATAAATAAATAAATAAATAATTAAATAAATAAT	A	PASS	intron_variant	MODIFIER	LOC111091643	111091643	transcript	XR_002617518.1	pseudogene	3	n.393-21340_393-21309delTAAATAAATAAATAAATAATTAAATAAATAAT
22	21357452	C	T	GATKstd	intron_variant	MODIFIER	PCDH9	476942	transcript	XM_843846.5	protein_coding	4	c.3341-29204G>A
22	21357452	C	T	GATKstd	intron_variant	MODIFIER	LOC111091643	111091643	transcript	XR_002617517.1	pseudogene	3	n.393-3295C>T
22	21357452	C	T	GATKstd	intron_variant	MODIFIER	PCDH9	476942	transcript	XM_005633954.3	protein_coding	3	c.3239-29204G>A
22	21357452	C	T	GATKstd	intron_variant	MODIFIER	PCDH9	476942	transcript	XM_005633955.3	protein_coding	3	c.3113-29204G>A
22	21357452	C	T	GATKstd	intron_variant	MODIFIER	PCDH9	476942	transcript	XM_003433053.4	protein_coding	4	c.3215-29204G>A
22	21357452	C	T	GATKstd	intron_variant	MODIFIER	PCDH9	476942	transcript	XM_022408012.1	protein_coding	4	c.3296-29204G>A
22	21357452	C	T	GATKstd	intron_variant	MODIFIER	PCDH9	476942	transcript	XM_022408013.1	protein_coding	4	c.3170-29204G>A
22	21357452	C	T	GATKstd	intron_variant	MODIFIER	LOC111091643	111091643	transcript	XR_002617518.1	pseudogene	3	n.393-17647C>T
22	21480432	C	T	PASS	intron_variant	MODIFIER	PCDH9	476942	transcript	XM_843846.5	protein_coding	4	c.3341-152184G>A
22	21480432	C	T	PASS	intron_variant	MODIFIER	PCDH9	476942	transcript	XM_005633954.3	protein_coding	3	c.3239-152184G>A
22	21480432	C	T	PASS	intron_variant	MODIFIER	PCDH9	476942	transcript	XM_005633955.3	protein_coding	3	c.3113-152184G>A
22	21480432	C	T	PASS	intron_variant	MODIFIER	PCDH9	476942	transcript	XM_003433053.4	protein_coding	4	c.3215-152184G>A
22	21480432	C	T	PASS	intron_variant	MODIFIER	PCDH9	476942	transcript	XM_022408012.1	protein_coding	4	c.3296-152184G>A
22	21480432	C	T	PASS	intron_variant	MODIFIER	PCDH9	476942	transcript	XM_022408013.1	protein_coding	4	c.3170-152184G>A
22	21507091	C	A	GATKstd	intron_variant	MODIFIER	PCDH9	476942	transcript	XM_843846.5	protein_coding	4	c.3340+129139G>T
22	21507091	C	A	GATKstd	intron_variant	MODIFIER	PCDH9	476942	transcript	XM_005633954.3	protein_coding	3	c.3238+129139G>T
22	21507091	C	A	GATKstd	intron_variant	MODIFIER	PCDH9	476942	transcript	XM_005633955.3	protein_coding	3	c.3112+129139G>T
22	21507091	C	A	GATKstd	intron_variant	MODIFIER	PCDH9	476942	transcript	XM_003433053.4	protein_coding	4	c.3214+129139G>T
22	21507091	C	A	GATKstd	intron_variant	MODIFIER	PCDH9	476942	transcript	XM_022408012.1	protein_coding	4	c.3295+129139G>T
22	21507091	C	A	GATKstd	intron_variant	MODIFIER	PCDH9	476942	transcript	XM_022408013.1	protein_coding	4	c.3169+129139G>T
22	21542362	AC	A	PASS	intron_variant	MODIFIER	PCDH9	476942	transcript	XM_843846.5	protein_coding	4	c.3340+93867delG
22	21542362	AC	A	PASS	intron_variant	MODIFIER	PCDH9	476942	transcript	XM_005633954.3	protein_coding	3	c.3238+93867delG
22	21542362	AC	A	PASS	intron_variant	MODIFIER	PCDH9	476942	transcript	XM_005633955.3	protein_coding	3	c.3112+93867delG
22	21542362	AC	A	PASS	intron_variant	MODIFIER	PCDH9	476942	transcript	XM_003433053.4	protein_coding	4	c.3214+93867delG
22	21542362	AC	A	PASS	intron_variant	MODIFIER	PCDH9	476942	transcript	XM_022408012.1	protein_coding	4	c.3295+93867delG
22	21542362	AC	A	PASS	intron_variant	MODIFIER	PCDH9	476942	transcript	XM_022408013.1	protein_coding	4	c.3169+93867delG
22	21544461	T	C	GATKstd	intron_variant	MODIFIER	PCDH9	476942	transcript	XM_843846.5	protein_coding	4	c.3340+91769A>G
22	21544461	T	C	GATKstd	intron_variant	MODIFIER	PCDH9	476942	transcript	XM_005633954.3	protein_coding	3	c.3238+91769A>G
22	21544461	T	C	GATKstd	intron_variant	MODIFIER	PCDH9	476942	transcript	XM_005633955.3	protein_coding	3	c.3112+91769A>G
22	21544461	T	C	GATKstd	intron_variant	MODIFIER	PCDH9	476942	transcript	XM_003433053.4	protein_coding	4	c.3214+91769A>G
22	21544461	T	C	GATKstd	intron_variant	MODIFIER	PCDH9	476942	transcript	XM_022408012.1	protein_coding	4	c.3295+91769A>G
22	21544461	T	C	GATKstd	intron_variant	MODIFIER	PCDH9	476942	transcript	XM_022408013.1	protein_coding	4	c.3169+91769A>G
22	24808586	TTCTTTTTTTTG	T	PASS	intergenic_region	MODIFIER	LOC111091735-LOC106557564	111091735-106557564	intergenic_region	111091735-106557564		-1	n.24808587_24808597delTCTTTTTTTTG
22	53413217	T	TG	PASS	intergenic_region	MODIFIER	LOC102151553-LOC111091705	102151553-111091705	intergenic_region	102151553-111091705		-1	n.53413217_53413218insG
22	55324702	G	GAATA	PASS	intergenic_region	MODIFIER	LOC111091707-EFNB2	111091707-611745	intergenic_region	111091707-611745		-1	n.55324702_55324703insAATA
22	60024514	AGGGAGCTT	A	PASS	intergenic_region	MODIFIER	LOC102155469-LOC111091723	102155469-111091723	intergenic_region	102155469-111091723		-1	n.60024515_60024522delGGGAGCTT
22	60024523	C	CAA	PASS	intergenic_region	MODIFIER	LOC102155469-LOC111091723	102155469-111091723	intergenic_region	102155469-111091723		-1	n.60024523_60024524insAA
23	12992985	G	A	PASS	intron_variant	MODIFIER	OSBPL10	485627	transcript	XM_845430.5	protein_coding	7	c.1245+7256G>A
23	12992985	G	A	PASS	intron_variant	MODIFIER	OSBPL10	485627	transcript	XM_003433124.4	protein_coding	6	c.1053+7256G>A
23	14642983	TC	T	PASS	intron_variant	MODIFIER	RBMS3	485630	transcript	XM_022408546.1	protein_coding	9	c.1045+49096delG
23	14642983	TC	T	PASS	intron_variant	MODIFIER	RBMS3	485630	transcript	XM_022408558.1	protein_coding	6	c.637+49096delG
23	14642983	TC	T	PASS	intron_variant	MODIFIER	RBMS3	485630	transcript	XM_022408560.1	protein_coding	6	c.634+49096delG
23	14642983	TC	T	PASS	intron_variant	MODIFIER	RBMS3	485630	transcript	XM_022408559.1	protein_coding	7	c.637+49096delG
23	14642983	TC	T	PASS	intron_variant	MODIFIER	RBMS3	485630	transcript	XM_022408557.1	protein_coding	7	c.688+49096delG
23	14642983	TC	T	PASS	intron_variant	MODIFIER	RBMS3	485630	transcript	XM_022408556.1	protein_coding	8	c.688+49096delG
23	14642983	TC	T	PASS	intron_variant	MODIFIER	RBMS3	485630	transcript	XM_022408554.1	protein_coding	8	c.688+49096delG
23	14642983	TC	T	PASS	intron_variant	MODIFIER	RBMS3	485630	transcript	XM_022408555.1	protein_coding	9	c.688+49096delG
23	14642983	TC	T	PASS	intron_variant	MODIFIER	RBMS3	485630	transcript	XM_014106503.2	protein_coding	9	c.1045+49096delG
23	14642983	TC	T	PASS	intron_variant	MODIFIER	RBMS3	485630	transcript	XM_022408547.1	protein_coding	9	c.1042+49096delG
23	14642983	TC	T	PASS	intron_variant	MODIFIER	RBMS3	485630	transcript	XM_022408548.1	protein_coding	9	c.1045+49096delG
23	14642983	TC	T	PASS	intron_variant	MODIFIER	RBMS3	485630	transcript	XM_022408549.1	protein_coding	9	c.1045+49096delG
23	14642983	TC	T	PASS	intron_variant	MODIFIER	RBMS3	485630	transcript	XM_022408553.1	protein_coding	9	c.1045+49096delG
23	14642983	TC	T	PASS	intron_variant	MODIFIER	RBMS3	485630	transcript	XM_014106505.2	protein_coding	6	c.634+49096delG
23	14642983	TC	T	PASS	intron_variant	MODIFIER	RBMS3	485630	transcript	XM_845602.5	protein_coding	6	c.637+49096delG
23	14642983	TC	T	PASS	intron_variant	MODIFIER	RBMS3	485630	transcript	XM_003433125.3	protein_coding	6	c.637+49096delG
23	14642983	TC	T	PASS	intron_variant	MODIFIER	RBMS3	485630	transcript	XM_022408550.1	protein_coding	9	c.1045+49096delG
23	14642983	TC	T	PASS	intron_variant	MODIFIER	RBMS3	485630	transcript	XM_022408551.1	protein_coding	9	c.1045+49096delG
23	14642983	TC	T	PASS	intron_variant	MODIFIER	RBMS3	485630	transcript	XM_022408552.1	protein_coding	9	c.1042+49096delG
23	15113894	G	A	PASS	intron_variant	MODIFIER	RBMS3	485630	transcript	XM_022408546.1	protein_coding	4	c.483+110394C>T
23	15113894	G	A	PASS	intron_variant	MODIFIER	RBMS3	485630	transcript	XM_022408558.1	protein_coding	1	c.75+22484C>T
23	15113894	G	A	PASS	intron_variant	MODIFIER	RBMS3	485630	transcript	XM_022408560.1	protein_coding	1	c.75+22484C>T
23	15113894	G	A	PASS	intron_variant	MODIFIER	RBMS3	485630	transcript	XM_022408559.1	protein_coding	2	c.75+22484C>T
23	15113894	G	A	PASS	intron_variant	MODIFIER	RBMS3	485630	transcript	XM_022408557.1	protein_coding	2	c.126+110394C>T
23	15113894	G	A	PASS	intron_variant	MODIFIER	RBMS3	485630	transcript	XM_022408556.1	protein_coding	3	c.126+110394C>T
23	15113894	G	A	PASS	intron_variant	MODIFIER	RBMS3	485630	transcript	XM_022408554.1	protein_coding	3	c.126+110394C>T
23	15113894	G	A	PASS	intron_variant	MODIFIER	RBMS3	485630	transcript	XM_022408555.1	protein_coding	4	c.126+110394C>T
23	15113894	G	A	PASS	intron_variant	MODIFIER	RBMS3	485630	transcript	XM_014106503.2	protein_coding	4	c.483+110394C>T
23	15113894	G	A	PASS	intron_variant	MODIFIER	RBMS3	485630	transcript	XM_022408547.1	protein_coding	4	c.483+110394C>T
23	15113894	G	A	PASS	intron_variant	MODIFIER	RBMS3	485630	transcript	XM_022408548.1	protein_coding	4	c.483+110394C>T
23	15113894	G	A	PASS	intron_variant	MODIFIER	RBMS3	485630	transcript	XM_022408549.1	protein_coding	4	c.483+110394C>T
23	15113894	G	A	PASS	intron_variant	MODIFIER	RBMS3	485630	transcript	XM_022408553.1	protein_coding	4	c.483+110394C>T
23	15113894	G	A	PASS	intron_variant	MODIFIER	RBMS3	485630	transcript	XM_014106505.2	protein_coding	1	c.75+22484C>T
23	15113894	G	A	PASS	intron_variant	MODIFIER	RBMS3	485630	transcript	XM_845602.5	protein_coding	1	c.75+22484C>T
23	15113894	G	A	PASS	intron_variant	MODIFIER	RBMS3	485630	transcript	XM_003433125.3	protein_coding	1	c.75+22484C>T
23	15113894	G	A	PASS	intron_variant	MODIFIER	RBMS3	485630	transcript	XM_022408550.1	protein_coding	4	c.483+110394C>T
23	15113894	G	A	PASS	intron_variant	MODIFIER	RBMS3	485630	transcript	XM_022408551.1	protein_coding	4	c.483+110394C>T
23	15113894	G	A	PASS	intron_variant	MODIFIER	RBMS3	485630	transcript	XM_022408552.1	protein_coding	4	c.483+110394C>T
23	23991797	C	T	PASS	intron_variant	MODIFIER	LOC111091981	111091981	transcript	XR_002618311.1	pseudogene	1	n.181+4880C>T
23	23991797	C	T	PASS	intron_variant	MODIFIER	LOC111091981	111091981	transcript	XR_002618312.1	pseudogene	1	n.181+4880C>T
23	23991797	C	T	PASS	intron_variant	MODIFIER	LOC111091981	111091981	transcript	XR_002618313.1	pseudogene	1	n.181+4880C>T
23	24019864	T	A	PASS	intron_variant	MODIFIER	LOC111091981	111091981	transcript	XR_002618311.1	pseudogene	3	n.409+530T>A
23	24019864	T	A	PASS	intron_variant	MODIFIER	LOC111091981	111091981	transcript	XR_002618312.1	pseudogene	3	n.409+530T>A
23	24019864	T	A	PASS	intron_variant	MODIFIER	LOC111091981	111091981	transcript	XR_002618313.1	pseudogene	3	n.409+530T>A
23	24033507	A	G	PASS	intron_variant	MODIFIER	LOC111091981	111091981	transcript	XR_002618311.1	pseudogene	4	n.501+4301A>G
23	24033507	A	G	PASS	intron_variant	MODIFIER	LOC111091981	111091981	transcript	XR_002618312.1	pseudogene	4	n.501+4301A>G
23	24033507	A	G	PASS	intron_variant	MODIFIER	LOC111091981	111091981	transcript	XR_002618313.1	pseudogene	4	n.501+4301A>G
23	24075666	G	A	PASS	intron_variant	MODIFIER	LOC111091981	111091981	transcript	XR_002618311.1	pseudogene	6	n.861-4845G>A
23	24075666	G	A	PASS	intron_variant	MODIFIER	LOC111091981	111091981	transcript	XR_002618312.1	pseudogene	5	n.583-4845G>A
23	24075666	G	A	PASS	intron_variant	MODIFIER	LOC111091981	111091981	transcript	XR_002618313.1	pseudogene	4	n.502-4845G>A
23	27133312	TAAAAATACACCTGGCCCGGGGTGGCGCAGCGGTTTGGCGCCTGCCTTTGGCCCAGGGCGCGATCCTGGAGACCCGGGATCGAATCCCACATCAGGCTCCTGGTGCATGGAGCCTGCTTCTCCCTCTGCCTGTGTCTCTGCCTCTCTCTCTCTCTCTCTCTCTCTGTGACTATCATAAATAAATAAAAATTAAAAAAAAAAAAAAAAAA	T	PASS	intron_variant	MODIFIER	LOC608697	608697	transcript	XM_022408604.1	protein_coding	17	c.1859-17137_1859-16930del
23	27133312	TAAAAATACACCTGGCCCGGGGTGGCGCAGCGGTTTGGCGCCTGCCTTTGGCCCAGGGCGCGATCCTGGAGACCCGGGATCGAATCCCACATCAGGCTCCTGGTGCATGGAGCCTGCTTCTCCCTCTGCCTGTGTCTCTGCCTCTCTCTCTCTCTCTCTCTCTCTGTGACTATCATAAATAAATAAAAATTAAAAAAAAAAAAAAAAAA	T	PASS	intron_variant	MODIFIER	LOC608697	608697	transcript	XR_002618168.1	pseudogene	17	n.1905-17137_1905-16930del
23	27133312	TAAAAATACACCTGGCCCGGGGTGGCGCAGCGGTTTGGCGCCTGCCTTTGGCCCAGGGCGCGATCCTGGAGACCCGGGATCGAATCCCACATCAGGCTCCTGGTGCATGGAGCCTGCTTCTCCCTCTGCCTGTGTCTCTGCCTCTCTCTCTCTCTCTCTCTCTCTGTGACTATCATAAATAAATAAAAATTAAAAAAAAAAAAAAAAAA	T	PASS	intron_variant	MODIFIER	LOC608697	608697	transcript	XM_014106509.2	protein_coding	17	c.1859-17137_1859-16930del
23	27133312	TAAAAATACACCTGGCCCGGGGTGGCGCAGCGGTTTGGCGCCTGCCTTTGGCCCAGGGCGCGATCCTGGAGACCCGGGATCGAATCCCACATCAGGCTCCTGGTGCATGGAGCCTGCTTCTCCCTCTGCCTGTGTCTCTGCCTCTCTCTCTCTCTCTCTCTCTCTGTGACTATCATAAATAAATAAAAATTAAAAAAAAAAAAAAAAAA	T	PASS	intron_variant	MODIFIER	LOC608697	608697	transcript	XM_022408603.1	protein_coding	17	c.1859-17137_1859-16930del
23	27133312	TAAAAATACACCTGGCCCGGGGTGGCGCAGCGGTTTGGCGCCTGCCTTTGGCCCAGGGCGCGATCCTGGAGACCCGGGATCGAATCCCACATCAGGCTCCTGGTGCATGGAGCCTGCTTCTCCCTCTGCCTGTGTCTCTGCCTCTCTCTCTCTCTCTCTCTCTCTGTGACTATCATAAATAAATAAAAATTAAAAAAAAAAAAAAAAAA	T	PASS	intron_variant	MODIFIER	LOC608697	608697	transcript	XM_022408608.1	protein_coding	15	c.1541-17137_1541-16930del
23	27133312	TAAAAATACACCTGGCCCGGGGTGGCGCAGCGGTTTGGCGCCTGCCTTTGGCCCAGGGCGCGATCCTGGAGACCCGGGATCGAATCCCACATCAGGCTCCTGGTGCATGGAGCCTGCTTCTCCCTCTGCCTGTGTCTCTGCCTCTCTCTCTCTCTCTCTCTCTCTGTGACTATCATAAATAAATAAAAATTAAAAAAAAAAAAAAAAAA	T	PASS	intron_variant	MODIFIER	LOC608697	608697	transcript	XM_022408605.1	protein_coding	16	c.1586-17137_1586-16930del
23	27133312	TAAAAATACACCTGGCCCGGGGTGGCGCAGCGGTTTGGCGCCTGCCTTTGGCCCAGGGCGCGATCCTGGAGACCCGGGATCGAATCCCACATCAGGCTCCTGGTGCATGGAGCCTGCTTCTCCCTCTGCCTGTGTCTCTGCCTCTCTCTCTCTCTCTCTCTCTCTGTGACTATCATAAATAAATAAAAATTAAAAAAAAAAAAAAAAAA	T	PASS	intron_variant	MODIFIER	LOC608697	608697	transcript	XM_022408606.1	protein_coding	16	c.1586-17137_1586-16930del
23	27133312	TAAAAATACACCTGGCCCGGGGTGGCGCAGCGGTTTGGCGCCTGCCTTTGGCCCAGGGCGCGATCCTGGAGACCCGGGATCGAATCCCACATCAGGCTCCTGGTGCATGGAGCCTGCTTCTCCCTCTGCCTGTGTCTCTGCCTCTCTCTCTCTCTCTCTCTCTCTGTGACTATCATAAATAAATAAAAATTAAAAAAAAAAAAAAAAAA	T	PASS	intron_variant	MODIFIER	LOC608697	608697	transcript	XM_022408607.1	protein_coding	16	c.1568-17137_1568-16930del
23	27133312	TAAAAATACACCTGGCCCGGGGTGGCGCAGCGGTTTGGCGCCTGCCTTTGGCCCAGGGCGCGATCCTGGAGACCCGGGATCGAATCCCACATCAGGCTCCTGGTGCATGGAGCCTGCTTCTCCCTCTGCCTGTGTCTCTGCCTCTCTCTCTCTCTCTCTCTCTCTGTGACTATCATAAATAAATAAAAATTAAAAAAAAAAAAAAAAAA	T	PASS	intron_variant	MODIFIER	LOC608697	608697	transcript	XM_022408609.1	protein_coding	15	c.1541-17137_1541-16930del
23	27133312	TAAAAATACACCTGGCCCGGGGTGGCGCAGCGGTTTGGCGCCTGCCTTTGGCCCAGGGCGCGATCCTGGAGACCCGGGATCGAATCCCACATCAGGCTCCTGGTGCATGGAGCCTGCTTCTCCCTCTGCCTGTGTCTCTGCCTCTCTCTCTCTCTCTCTCTCTCTGTGACTATCATAAATAAATAAAAATTAAAAAAAAAAAAAAAAAA	T	PASS	intron_variant	MODIFIER	LOC608697	608697	transcript	XM_858278.5	protein_coding	1	c.106+8094_106+8301del
23	39327406	C	T	PASS	intron_variant	MODIFIER	SLC9A9	611417	transcript	XM_849086.5	protein_coding	3	c.378+9775G>A
23	39327406	C	T	PASS	intron_variant	MODIFIER	SLC9A9	611417	transcript	XM_022408719.1	protein_coding	2	c.195+9775G>A
23	39327406	C	T	PASS	intron_variant	MODIFIER	SLC9A9	611417	transcript	XM_022408721.1	protein_coding	2	c.195+9775G>A
23	39327406	C	T	PASS	intron_variant	MODIFIER	SLC9A9	611417	transcript	XM_022408718.1	protein_coding	3	c.195+9775G>A
23	39327406	C	T	PASS	intron_variant	MODIFIER	SLC9A9	611417	transcript	XM_022408717.1	protein_coding	3	c.195+9775G>A
23	39327406	C	T	PASS	intron_variant	MODIFIER	SLC9A9	611417	transcript	XM_022408720.1	protein_coding	3	c.195+9775G>A
23	39327406	C	T	PASS	intron_variant	MODIFIER	SLC9A9	611417	transcript	XM_022408716.1	protein_coding	3	c.195+9775G>A
23	39327774	AAGACTAGATCCTGGGACTCCAGGATCACACCCTGAGCCAAAGGCAGGCGCTAAACCGCTG	A	PASS	intron_variant	MODIFIER	SLC9A9	611417	transcript	XM_849086.5	protein_coding	3	c.378+9347_378+9406delCAGCGGTTTAGCGCCTGCCTTTGGCTCAGGGTGTGATCCTGGAGTCCCAGGATCTAGTCT
23	39327774	AAGACTAGATCCTGGGACTCCAGGATCACACCCTGAGCCAAAGGCAGGCGCTAAACCGCTG	A	PASS	intron_variant	MODIFIER	SLC9A9	611417	transcript	XM_022408719.1	protein_coding	2	c.195+9347_195+9406delCAGCGGTTTAGCGCCTGCCTTTGGCTCAGGGTGTGATCCTGGAGTCCCAGGATCTAGTCT
23	39327774	AAGACTAGATCCTGGGACTCCAGGATCACACCCTGAGCCAAAGGCAGGCGCTAAACCGCTG	A	PASS	intron_variant	MODIFIER	SLC9A9	611417	transcript	XM_022408721.1	protein_coding	2	c.195+9347_195+9406delCAGCGGTTTAGCGCCTGCCTTTGGCTCAGGGTGTGATCCTGGAGTCCCAGGATCTAGTCT
23	39327774	AAGACTAGATCCTGGGACTCCAGGATCACACCCTGAGCCAAAGGCAGGCGCTAAACCGCTG	A	PASS	intron_variant	MODIFIER	SLC9A9	611417	transcript	XM_022408718.1	protein_coding	3	c.195+9347_195+9406delCAGCGGTTTAGCGCCTGCCTTTGGCTCAGGGTGTGATCCTGGAGTCCCAGGATCTAGTCT
23	39327774	AAGACTAGATCCTGGGACTCCAGGATCACACCCTGAGCCAAAGGCAGGCGCTAAACCGCTG	A	PASS	intron_variant	MODIFIER	SLC9A9	611417	transcript	XM_022408717.1	protein_coding	3	c.195+9347_195+9406delCAGCGGTTTAGCGCCTGCCTTTGGCTCAGGGTGTGATCCTGGAGTCCCAGGATCTAGTCT
23	39327774	AAGACTAGATCCTGGGACTCCAGGATCACACCCTGAGCCAAAGGCAGGCGCTAAACCGCTG	A	PASS	intron_variant	MODIFIER	SLC9A9	611417	transcript	XM_022408720.1	protein_coding	3	c.195+9347_195+9406delCAGCGGTTTAGCGCCTGCCTTTGGCTCAGGGTGTGATCCTGGAGTCCCAGGATCTAGTCT
23	39327774	AAGACTAGATCCTGGGACTCCAGGATCACACCCTGAGCCAAAGGCAGGCGCTAAACCGCTG	A	PASS	intron_variant	MODIFIER	SLC9A9	611417	transcript	XM_022408716.1	protein_coding	3	c.195+9347_195+9406delCAGCGGTTTAGCGCCTGCCTTTGGCTCAGGGTGTGATCCTGGAGTCCCAGGATCTAGTCT
23	40285007	G	T	PASS	intron_variant	MODIFIER	LOC477105	477105	transcript	477105	pseudogene	2	n.490+13502G>T
23	40285007	G	T	PASS	intron_variant	MODIFIER	LOC106557598	106557598	transcript	XR_001314234.2	pseudogene	2	n.347-1742C>A
23	40285020	C	T	PASS	intron_variant	MODIFIER	LOC477105	477105	transcript	477105	pseudogene	2	n.490+13515C>T
23	40285020	C	T	PASS	intron_variant	MODIFIER	LOC106557598	106557598	transcript	XR_001314234.2	pseudogene	2	n.347-1755G>A
23	46426364	G	GGGTGCAT	PASS	downstream_gene_variant	MODIFIER	SUCNR1	485719	transcript	XM_022408748.1	protein_coding	-1	c.*4159_*4160insGGTGCAT
23	46426364	G	GGGTGCAT	PASS	intergenic_region	MODIFIER	SUCNR1-LOC111091866	485719-111091866	intergenic_region	485719-111091866		-1	n.46426364_46426365insGGTGCAT
24	901029	G	T	PASS	intron_variant	MODIFIER	AR	403588	transcript	NM_001003053.1	protein_coding	3	c.*868-3369978G>T
24	901029	G	T	PASS	intron_variant	MODIFIER	LOC485741	485741	transcript	485741	pseudogene	1	n.56+2031G>T
24	4651046	A	ATT	PASS	downstream_gene_variant	MODIFIER	LOC111092167	111092167	transcript	XM_022409278.1	protein_coding	-1	c.*5147_*5148insAA
24	4651046	A	ATT	PASS	intron_variant	MODIFIER	LOC111092155	111092155	transcript	XR_002618765.1	pseudogene	2	n.583+916_583+917insAA
24	4651046	A	ATT	PASS	intron_variant	MODIFIER	LOC111092155	111092155	transcript	XR_002618766.1	pseudogene	2	n.583+916_583+917insAA
24	10086720	AC	A	PASS	intergenic_region	MODIFIER	LOC102152494-LOC111092189	102152494-111092189	intergenic_region	102152494-111092189		-1	n.10086721delC
24	10164914	A	T	PASS	downstream_gene_variant	MODIFIER	LOC111092189	111092189	transcript	XR_002618813.1	pseudogene	-1	n.*3362T>A
24	10164914	A	T	PASS	intergenic_region	MODIFIER	LOC102152494-LOC111092189	102152494-111092189	intergenic_region	102152494-111092189		-1	n.10164914A>T
24	10217748	G	A	GATKstd	intron_variant	MODIFIER	LOC111092189	111092189	transcript	XR_002618813.1	pseudogene	2	n.215+13133C>T
24	10217749	GGA	G	PASS	intron_variant	MODIFIER	LOC111092189	111092189	transcript	XR_002618813.1	pseudogene	2	n.215+13130_215+13131delTC
24	10233236	G	A	GATKstd	intron_variant	MODIFIER	LOC111092189	111092189	transcript	XR_002618813.1	pseudogene	1	n.119-2259C>T
24	10277885	A	AAAGC	PASS	intergenic_region	MODIFIER	LOC111092189-LOC111092164	111092189-111092164	intergenic_region	111092189-111092164		-1	n.10277885_10277886insAAGC
24	10516351	G	A	PASS	upstream_gene_variant	MODIFIER	BTBD3	477154	transcript	XM_005634782.2	protein_coding	-1	c.-28433C>T
24	10516351	G	A	PASS	upstream_gene_variant	MODIFIER	BTBD3	477154	transcript	XM_022409523.1	protein_coding	-1	c.-28433C>T
24	10516351	G	A	PASS	upstream_gene_variant	MODIFIER	BTBD3	477154	transcript	XM_534344.6	protein_coding	-1	c.-28433C>T
24	10516351	G	A	PASS	intergenic_region	MODIFIER	BTBD3-LOC111092049	477154-111092049	intergenic_region	477154-111092049		-1	n.10516351G>A
24	10523376	T	A	GATKstd	intergenic_region	MODIFIER	BTBD3-LOC111092049	477154-111092049	intergenic_region	477154-111092049		-1	n.10523376T>A
24	10622210	G	T	PASS	intergenic_region	MODIFIER	BTBD3-LOC111092049	477154-111092049	intergenic_region	477154-111092049		-1	n.10622210G>T
24	10772346	C	CT	PASS	intergenic_region	MODIFIER	BTBD3-LOC111092049	477154-111092049	intergenic_region	477154-111092049		-1	n.10772346_10772347insT
24	10794460	T	C	GATKstd	intergenic_region	MODIFIER	BTBD3-LOC111092049	477154-111092049	intergenic_region	477154-111092049		-1	n.10794460T>C
24	10869856	A	G	GATKstd	intergenic_region	MODIFIER	BTBD3-LOC111092049	477154-111092049	intergenic_region	477154-111092049		-1	n.10869856A>G
24	10952623	T	C	PASS	intergenic_region	MODIFIER	BTBD3-LOC111092049	477154-111092049	intergenic_region	477154-111092049		-1	n.10952623T>C
24	10975255	T	TTTTC	PASS	intron_variant	MODIFIER	LOC111092049	111092049	transcript	XR_002618484.1	pseudogene	2	n.81+1973_81+1974insGAAA
24	11195119	A	T	GATKstd	intergenic_region	MODIFIER	LOC106557727-LOC106557729	106557727-106557729	intergenic_region	106557727-106557729		-1	n.11195119A>T
24	11238463	T	TG	PASS	intergenic_region	MODIFIER	LOC106557727-LOC106557729	106557727-106557729	intergenic_region	106557727-106557729		-1	n.11238463_11238464insG
24	11245275	C	T	GATKstd	intergenic_region	MODIFIER	LOC106557727-LOC106557729	106557727-106557729	intergenic_region	106557727-106557729		-1	n.11245275C>T
24	11279367	C	G	GATKstd	intergenic_region	MODIFIER	LOC106557727-LOC106557729	106557727-106557729	intergenic_region	106557727-106557729		-1	n.11279367C>G
24	11288106	G	A	GATKstd	intergenic_region	MODIFIER	LOC106557727-LOC106557729	106557727-106557729	intergenic_region	106557727-106557729		-1	n.11288106G>A
24	11290266	C	T	GATKstd	intergenic_region	MODIFIER	LOC106557727-LOC106557729	106557727-106557729	intergenic_region	106557727-106557729		-1	n.11290266C>T
24	11314265	G	A	PASS	intergenic_region	MODIFIER	LOC106557727-LOC106557729	106557727-106557729	intergenic_region	106557727-106557729		-1	n.11314265G>A
24	11372591	G	A	PASS	intron_variant	MODIFIER	LOC106557729	106557729	transcript	XR_001314439.2	pseudogene	2	n.183+15286C>T
24	11421409	T	C	GATKstd	intergenic_region	MODIFIER	LOC106557729-LOC100683450	106557729-100683450	intergenic_region	106557729-100683450		-1	n.11421409T>C
24	12094930	A	T	GATKstd	intron_variant	MODIFIER	LOC106557702	106557702	transcript	XR_002618881.1	pseudogene	1	n.313-6023A>T
24	12094930	A	T	GATKstd	intron_variant	MODIFIER	LOC106557702	106557702	transcript	XR_002618888.1	pseudogene	1	n.313-6023A>T
24	12094930	A	T	GATKstd	intron_variant	MODIFIER	LOC106557702	106557702	transcript	XR_002618878.1	pseudogene	1	n.313-6023A>T
24	12094930	A	T	GATKstd	intron_variant	MODIFIER	LOC106557702	106557702	transcript	XR_002618879.1	pseudogene	1	n.313-6023A>T
24	12094930	A	T	GATKstd	intron_variant	MODIFIER	LOC106557702	106557702	transcript	XR_002618882.1	pseudogene	1	n.313-6023A>T
24	12094930	A	T	GATKstd	intron_variant	MODIFIER	LOC106557702	106557702	transcript	XR_002618883.1	pseudogene	1	n.313-6023A>T
24	12094930	A	T	GATKstd	intron_variant	MODIFIER	LOC106557702	106557702	transcript	XR_002618885.1	pseudogene	1	n.313-6023A>T
24	12094930	A	T	GATKstd	intron_variant	MODIFIER	LOC106557702	106557702	transcript	XR_002618880.1	pseudogene	1	n.313-6023A>T
24	12094930	A	T	GATKstd	intron_variant	MODIFIER	LOC106557702	106557702	transcript	XR_002618884.1	pseudogene	1	n.313-6023A>T
24	12094930	A	T	GATKstd	intron_variant	MODIFIER	LOC106557702	106557702	transcript	XR_002618887.1	pseudogene	1	n.313-6023A>T
24	12094930	A	T	GATKstd	intron_variant	MODIFIER	LOC106557702	106557702	transcript	XR_002618886.1	pseudogene	1	n.313-6023A>T
24	12191479	G	A	PASS	intron_variant	MODIFIER	LOC106557702	106557702	transcript	XR_002618881.1	pseudogene	7	n.1134+14627G>A
24	12191479	G	A	PASS	intron_variant	MODIFIER	LOC106557702	106557702	transcript	XR_002618886.1	pseudogene	6	n.1074+14627G>A
24	12275593	C	T	GATKstd	upstream_gene_variant	MODIFIER	LOC111092102	111092102	transcript	XR_002618618.1	pseudogene	-1	n.-3382C>T
24	12275593	C	T	GATKstd	intron_variant	MODIFIER	LOC111092101	111092101	transcript	XR_002618615.1	pseudogene	1	n.138+11420C>T
24	12275593	C	T	GATKstd	intron_variant	MODIFIER	LOC111092101	111092101	transcript	XR_002618616.1	pseudogene	1	n.138+11420C>T
24	12275593	C	T	GATKstd	intron_variant	MODIFIER	LOC111092101	111092101	transcript	XR_002618617.1	pseudogene	1	n.138+11420C>T
24	12275593	C	T	GATKstd	intron_variant	MODIFIER	LOC111092101	111092101	transcript	XR_002618614.1	pseudogene	1	n.138+11420C>T
24	12287787	GGCT	G	PASS	downstream_gene_variant	MODIFIER	LOC111092102	111092102	transcript	XR_002618618.1	pseudogene	-1	n.*4439_*4441delGCT
24	12287787	GGCT	G	PASS	intron_variant	MODIFIER	LOC111092101	111092101	transcript	XR_002618615.1	pseudogene	1	n.139-7006_139-7004delGCT
24	12287787	GGCT	G	PASS	intron_variant	MODIFIER	LOC111092101	111092101	transcript	XR_002618616.1	pseudogene	1	n.139-7006_139-7004delGCT
24	12287787	GGCT	G	PASS	intron_variant	MODIFIER	LOC111092101	111092101	transcript	XR_002618617.1	pseudogene	1	n.139-7006_139-7004delGCT
24	12287787	GGCT	G	PASS	intron_variant	MODIFIER	LOC111092101	111092101	transcript	XR_002618614.1	pseudogene	1	n.139-7006_139-7004delGCT
24	12332558	C	T	PASS	intron_variant	MODIFIER	LOC111092101	111092101	transcript	XR_002618615.1	pseudogene	2	n.515-4359C>T
24	12332558	C	T	PASS	intron_variant	MODIFIER	LOC111092101	111092101	transcript	XR_002618614.1	pseudogene	2	n.515-4359C>T
24	12345784	G	GAA	PASS	intron_variant	MODIFIER	LOC111092101	111092101	transcript	XR_002618615.1	pseudogene	3	n.656-395_656-394insAA
24	12345784	G	GAA	PASS	intron_variant	MODIFIER	LOC111092101	111092101	transcript	XR_002618614.1	pseudogene	3	n.656-395_656-394insAA
24	12354750	A	C	PASS	intron_variant	MODIFIER	LOC111092101	111092101	transcript	XR_002618615.1	pseudogene	4	n.823-3139A>C
24	12354750	A	C	PASS	intron_variant	MODIFIER	LOC111092101	111092101	transcript	XR_002618614.1	pseudogene	4	n.823-3139A>C
24	12571673	T	G	PASS	intron_variant	MODIFIER	PAK5	485772	transcript	XM_022409129.1	protein_coding	1	c.204+322T>G
24	12571673	T	G	PASS	intron_variant	MODIFIER	PAK5	485772	transcript	XM_542895.6	protein_coding	3	c.204+322T>G
24	12793350	G	A	PASS	intron_variant	MODIFIER	PLCB4	477160	transcript	XM_014107042.2	protein_coding	27	c.2525-6395C>T
24	12793350	G	A	PASS	intron_variant	MODIFIER	PLCB4	477160	transcript	XM_014107044.2	protein_coding	25	c.2525-6395C>T
24	12793350	G	A	PASS	intron_variant	MODIFIER	PLCB4	477160	transcript	XM_022409338.1	protein_coding	26	c.2525-6395C>T
24	12793350	G	A	PASS	intron_variant	MODIFIER	PLCB4	477160	transcript	XM_022409339.1	protein_coding	26	c.2525-6395C>T
24	12793350	G	A	PASS	intron_variant	MODIFIER	PLCB4	477160	transcript	XM_022409335.1	protein_coding	27	c.2525-6395C>T
24	12793350	G	A	PASS	intron_variant	MODIFIER	PLCB4	477160	transcript	XM_022409337.1	protein_coding	28	c.2525-6395C>T
24	12793350	G	A	PASS	intron_variant	MODIFIER	PLCB4	477160	transcript	XM_022409336.1	protein_coding	27	c.2525-6395C>T
24	12793350	G	A	PASS	intron_variant	MODIFIER	PLCB4	477160	transcript	XM_014107043.2	protein_coding	28	c.2525-6395C>T
24	12814240	G	A	PASS	intron_variant	MODIFIER	PLCB4	477160	transcript	XM_014107042.2	protein_coding	21	c.1790-153C>T
24	12814240	G	A	PASS	intron_variant	MODIFIER	PLCB4	477160	transcript	XM_014107044.2	protein_coding	19	c.1790-153C>T
24	12814240	G	A	PASS	intron_variant	MODIFIER	PLCB4	477160	transcript	XM_022409338.1	protein_coding	20	c.1790-153C>T
24	12814240	G	A	PASS	intron_variant	MODIFIER	PLCB4	477160	transcript	XM_022409339.1	protein_coding	20	c.1790-153C>T
24	12814240	G	A	PASS	intron_variant	MODIFIER	PLCB4	477160	transcript	XM_022409335.1	protein_coding	21	c.1790-153C>T
24	12814240	G	A	PASS	intron_variant	MODIFIER	PLCB4	477160	transcript	XM_022409337.1	protein_coding	22	c.1790-153C>T
24	12814240	G	A	PASS	intron_variant	MODIFIER	PLCB4	477160	transcript	XM_022409336.1	protein_coding	21	c.1790-153C>T
24	12814240	G	A	PASS	intron_variant	MODIFIER	PLCB4	477160	transcript	XM_014107043.2	protein_coding	22	c.1790-153C>T
24	12820156	C	T	GATKstd	intron_variant	MODIFIER	PLCB4	477160	transcript	XM_014107042.2	protein_coding	18	c.1511-676G>A
24	12820156	C	T	GATKstd	intron_variant	MODIFIER	PLCB4	477160	transcript	XM_014107044.2	protein_coding	16	c.1511-676G>A
24	12820156	C	T	GATKstd	intron_variant	MODIFIER	PLCB4	477160	transcript	XM_022409338.1	protein_coding	17	c.1511-676G>A
24	12820156	C	T	GATKstd	intron_variant	MODIFIER	PLCB4	477160	transcript	XM_022409339.1	protein_coding	17	c.1511-676G>A
24	12820156	C	T	GATKstd	intron_variant	MODIFIER	PLCB4	477160	transcript	XM_022409335.1	protein_coding	18	c.1511-676G>A
24	12820156	C	T	GATKstd	intron_variant	MODIFIER	PLCB4	477160	transcript	XM_022409337.1	protein_coding	19	c.1511-676G>A
24	12820156	C	T	GATKstd	intron_variant	MODIFIER	PLCB4	477160	transcript	XM_022409336.1	protein_coding	18	c.1511-676G>A
24	12820156	C	T	GATKstd	intron_variant	MODIFIER	PLCB4	477160	transcript	XM_014107043.2	protein_coding	19	c.1511-676G>A
24	12862877	A	C	PASS	intron_variant	MODIFIER	PLCB4	477160	transcript	XM_014107042.2	protein_coding	6	c.370-5761T>G
24	12862877	A	C	PASS	intron_variant	MODIFIER	PLCB4	477160	transcript	XM_014107044.2	protein_coding	4	c.370-5761T>G
24	12862877	A	C	PASS	intron_variant	MODIFIER	PLCB4	477160	transcript	XM_022409338.1	protein_coding	5	c.370-5761T>G
24	12862877	A	C	PASS	intron_variant	MODIFIER	PLCB4	477160	transcript	XM_022409339.1	protein_coding	5	c.370-5761T>G
24	12862877	A	C	PASS	intron_variant	MODIFIER	PLCB4	477160	transcript	XM_022409335.1	protein_coding	6	c.370-5761T>G
24	12862877	A	C	PASS	intron_variant	MODIFIER	PLCB4	477160	transcript	XM_022409337.1	protein_coding	7	c.370-5761T>G
24	12862877	A	C	PASS	intron_variant	MODIFIER	PLCB4	477160	transcript	XM_022409336.1	protein_coding	6	c.370-5761T>G
24	12862877	A	C	PASS	intron_variant	MODIFIER	PLCB4	477160	transcript	XM_014107043.2	protein_coding	7	c.370-5761T>G
24	12891523	T	C	PASS	intron_variant	MODIFIER	PLCB4	477160	transcript	XM_014107042.2	protein_coding	3	c.85-4287A>G
24	12891523	T	C	PASS	intron_variant	MODIFIER	PLCB4	477160	transcript	XM_014107044.2	protein_coding	1	c.85-4287A>G
24	12891523	T	C	PASS	intron_variant	MODIFIER	PLCB4	477160	transcript	XM_022409338.1	protein_coding	2	c.85-4287A>G
24	12891523	T	C	PASS	intron_variant	MODIFIER	PLCB4	477160	transcript	XM_022409339.1	protein_coding	2	c.85-4287A>G
24	12891523	T	C	PASS	intron_variant	MODIFIER	PLCB4	477160	transcript	XM_022409335.1	protein_coding	3	c.85-4287A>G
24	12891523	T	C	PASS	intron_variant	MODIFIER	PLCB4	477160	transcript	XM_022409337.1	protein_coding	4	c.85-4287A>G
24	12891523	T	C	PASS	intron_variant	MODIFIER	PLCB4	477160	transcript	XM_022409336.1	protein_coding	3	c.85-4287A>G
24	12891523	T	C	PASS	intron_variant	MODIFIER	PLCB4	477160	transcript	XM_014107043.2	protein_coding	4	c.85-4287A>G
24	12952416	T	C	PASS	intron_variant	MODIFIER	PLCB4	477160	transcript	XM_014107042.2	protein_coding	2	c.-15-35266A>G
24	12952416	T	C	PASS	intron_variant	MODIFIER	PLCB4	477160	transcript	XM_022409335.1	protein_coding	2	c.-15-35266A>G
24	12952416	T	C	PASS	intron_variant	MODIFIER	PLCB4	477160	transcript	XM_022409337.1	protein_coding	3	c.-16+14089A>G
24	12952416	T	C	PASS	intron_variant	MODIFIER	PLCB4	477160	transcript	XM_022409336.1	protein_coding	2	c.-15-35266A>G
24	12952416	T	C	PASS	intron_variant	MODIFIER	PLCB4	477160	transcript	XM_014107043.2	protein_coding	3	c.-16+14089A>G
24	12963832	G	A	PASS	intron_variant	MODIFIER	PLCB4	477160	transcript	XM_014107042.2	protein_coding	2	c.-16+44208C>T
24	12963832	G	A	PASS	intron_variant	MODIFIER	PLCB4	477160	transcript	XM_022409335.1	protein_coding	2	c.-16+44208C>T
24	12963832	G	A	PASS	intron_variant	MODIFIER	PLCB4	477160	transcript	XM_022409337.1	protein_coding	3	c.-16+2673C>T
24	12963832	G	A	PASS	intron_variant	MODIFIER	PLCB4	477160	transcript	XM_022409336.1	protein_coding	2	c.-16+44208C>T
24	12963832	G	A	PASS	intron_variant	MODIFIER	PLCB4	477160	transcript	XM_014107043.2	protein_coding	3	c.-16+2673C>T
24	12982243	G	C	PASS	intron_variant	MODIFIER	PLCB4	477160	transcript	XM_014107042.2	protein_coding	2	c.-16+25797C>G
24	12982243	G	C	PASS	intron_variant	MODIFIER	PLCB4	477160	transcript	XM_022409335.1	protein_coding	2	c.-16+25797C>G
24	12982243	G	C	PASS	intron_variant	MODIFIER	PLCB4	477160	transcript	XM_022409337.1	protein_coding	2	c.-154-15600C>G
24	12982243	G	C	PASS	intron_variant	MODIFIER	PLCB4	477160	transcript	XM_022409336.1	protein_coding	2	c.-16+25797C>G
24	12982243	G	C	PASS	intron_variant	MODIFIER	PLCB4	477160	transcript	XM_014107043.2	protein_coding	2	c.-154-15600C>G
24	12994400	T	C	PASS	intron_variant	MODIFIER	PLCB4	477160	transcript	XM_014107042.2	protein_coding	2	c.-16+13640A>G
24	12994400	T	C	PASS	intron_variant	MODIFIER	PLCB4	477160	transcript	XM_022409335.1	protein_coding	2	c.-16+13640A>G
24	12994400	T	C	PASS	intron_variant	MODIFIER	PLCB4	477160	transcript	XM_022409337.1	protein_coding	2	c.-155+13640A>G
24	12994400	T	C	PASS	intron_variant	MODIFIER	PLCB4	477160	transcript	XM_022409336.1	protein_coding	2	c.-16+13640A>G
24	12994400	T	C	PASS	intron_variant	MODIFIER	PLCB4	477160	transcript	XM_014107043.2	protein_coding	2	c.-155+13640A>G
24	13036332	C	T	GATKstd	intron_variant	MODIFIER	PLCB4	477160	transcript	XM_014107042.2	protein_coding	1	c.-73-28235G>A
24	13036332	C	T	GATKstd	intron_variant	MODIFIER	PLCB4	477160	transcript	XM_022409335.1	protein_coding	1	c.-73-28235G>A
24	13036332	C	T	GATKstd	intron_variant	MODIFIER	PLCB4	477160	transcript	XM_022409337.1	protein_coding	1	c.-212-28235G>A
24	13036332	C	T	GATKstd	intron_variant	MODIFIER	PLCB4	477160	transcript	XM_022409336.1	protein_coding	1	c.-73-28235G>A
24	13036332	C	T	GATKstd	intron_variant	MODIFIER	PLCB4	477160	transcript	XM_014107043.2	protein_coding	1	c.-212-28235G>A
24	13255024	T	A	PASS	intergenic_region	MODIFIER	PLCB4-LOC106557664	477160-106557664	intergenic_region	477160-106557664		-1	n.13255024T>A
24	13282130	C	T	PASS	non_coding_transcript_exon_variant	MODIFIER	LOC106557664	106557664	transcript	106557664	pseudogene	1	n.45G>A
24	13295751	T	A	GATKstd	intergenic_region	MODIFIER	LOC106557664-PLCB1	106557664-485773	intergenic_region	106557664-485773		-1	n.13295751T>A
24	13321236	T	A	PASS	intergenic_region	MODIFIER	LOC106557664-PLCB1	106557664-485773	intergenic_region	106557664-485773		-1	n.13321236T>A
24	13336076	G	T	PASS	downstream_gene_variant	MODIFIER	PLCB1	485773	transcript	XM_014106856.1	protein_coding	-1	c.*4288C>A
24	13336076	G	T	PASS	intergenic_region	MODIFIER	LOC106557664-PLCB1	106557664-485773	intergenic_region	106557664-485773		-1	n.13336076G>T
24	13817328	G	T	PASS	intron_variant	MODIFIER	PLCB1	485773	transcript	XM_014106856.1	protein_coding	2	c.100-22656C>A
24	14840454	G	A	PASS	intergenic_region	MODIFIER	LOC106557669-BMP2	106557669-477162	intergenic_region	106557669-477162		-1	n.14840454G>A
24	16066327	A	G	PASS	intergenic_region	MODIFIER	C24H20orf196-LOC100683602	100855997-100683602	intergenic_region	100855997-100683602		-1	n.16066327A>G
24	16153099	A	G	GATKstd	upstream_gene_variant	MODIFIER	GPCPD1	485778	transcript	XM_022409387.1	protein_coding	-1	c.-732A>G
24	16153099	A	G	GATKstd	upstream_gene_variant	MODIFIER	GPCPD1	485778	transcript	XM_014106997.2	protein_coding	-1	c.-732A>G
24	16153099	A	G	GATKstd	upstream_gene_variant	MODIFIER	GPCPD1	485778	transcript	XM_022409388.1	protein_coding	-1	c.-3959A>G
24	16153099	A	G	GATKstd	intergenic_region	MODIFIER	LOC111092261-GPCPD1	111092261-485778	intergenic_region	111092261-485778		-1	n.16153099A>G
24	16508190	T	C	PASS	intergenic_region	MODIFIER	TMEM230-SLC23A2	477167-403490	intergenic_region	477167-403490		-1	n.16508190T>C
24	16515925	A	T	PASS	intergenic_region	MODIFIER	TMEM230-SLC23A2	477167-403490	intergenic_region	477167-403490		-1	n.16515925A>T
24	16540461	T	A	PASS	intergenic_region	MODIFIER	TMEM230-SLC23A2	477167-403490	intergenic_region	477167-403490		-1	n.16540461T>A
24	16559799	A	G	PASS	intergenic_region	MODIFIER	TMEM230-SLC23A2	477167-403490	intergenic_region	477167-403490		-1	n.16559799A>G
24	16559805	G	A	PASS	intergenic_region	MODIFIER	TMEM230-SLC23A2	477167-403490	intergenic_region	477167-403490		-1	n.16559805G>A
24	16574459	CCCGCG	C	PASS	intron_variant	MODIFIER	SLC23A2	403490	transcript	XM_014106831.2	protein_coding	1	c.-155+731_-155+735delCCGCG
24	16574459	CCCGCG	C	PASS	intron_variant	MODIFIER	SLC23A2	403490	transcript	XM_005634671.3	protein_coding	1	c.-282+731_-282+735delCCGCG
24	16574459	CCCGCG	C	PASS	intron_variant	MODIFIER	SLC23A2	403490	transcript	XM_005634672.3	protein_coding	1	c.-155+124_-155+128delCCGCG
24	16574459	CCCGCG	C	PASS	intron_variant	MODIFIER	SLC23A2	403490	transcript	XM_005634670.3	protein_coding	1	c.-282+124_-282+128delCCGCG
24	16574459	CCCGCG	C	PASS	intron_variant	MODIFIER	SLC23A2	403490	transcript	XM_022408806.1	protein_coding	1	c.-278+124_-278+128delCCGCG
24	16711329	G	A	PASS	downstream_gene_variant	MODIFIER	SLC23A2	403490	transcript	NM_001313813.1	protein_coding	-1	c.*6493G>A
24	16711329	G	A	PASS	downstream_gene_variant	MODIFIER	SLC23A2	403490	transcript	XM_014106831.2	protein_coding	-1	c.*6493G>A
24	16711329	G	A	PASS	downstream_gene_variant	MODIFIER	SLC23A2	403490	transcript	XM_005634671.3	protein_coding	-1	c.*6493G>A
24	16711329	G	A	PASS	downstream_gene_variant	MODIFIER	SLC23A2	403490	transcript	XM_005634672.3	protein_coding	-1	c.*6493G>A
24	16711329	G	A	PASS	downstream_gene_variant	MODIFIER	SLC23A2	403490	transcript	XM_005634670.3	protein_coding	-1	c.*6493G>A
24	16711329	G	A	PASS	downstream_gene_variant	MODIFIER	SLC23A2	403490	transcript	XM_022408806.1	protein_coding	-1	c.*6493G>A
24	16711329	G	A	PASS	downstream_gene_variant	MODIFIER	SLC23A2	403490	transcript	XM_022408807.1	protein_coding	-1	c.*6493G>A
24	16711329	G	A	PASS	downstream_gene_variant	MODIFIER	SLC23A2	403490	transcript	NM_001109956.2	protein_coding	-1	c.*6493G>A
24	16711329	G	A	PASS	intergenic_region	MODIFIER	SLC23A2-RASSF2	403490-485781	intergenic_region	403490-485781		-1	n.16711329G>A
24	16926006	T	C	PASS	intergenic_region	MODIFIER	LOC111092103-LOC100687359	111092103-100687359	intergenic_region	111092103-100687359		-1	n.16926006T>C
24	17236571	G	A	PASS	downstream_gene_variant	MODIFIER	SMOX	485787	transcript	XM_003433220.4	protein_coding	-1	c.*16285C>T
24	17236571	G	A	PASS	downstream_gene_variant	MODIFIER	SMOX	485787	transcript	XM_022408850.1	protein_coding	-1	c.*4978C>T
24	17236571	G	A	PASS	downstream_gene_variant	MODIFIER	SMOX	485787	transcript	XM_014107161.2	protein_coding	-1	c.*16285C>T
24	17236571	G	A	PASS	downstream_gene_variant	MODIFIER	SMOX	485787	transcript	XM_014107160.2	protein_coding	-1	c.*16285C>T
24	17236571	G	A	PASS	downstream_gene_variant	MODIFIER	SMOX	485787	transcript	XM_855324.5	protein_coding	-1	c.*16285C>T
24	17236571	G	A	PASS	intron_variant	MODIFIER	LOC111092035	111092035	transcript	XR_002618445.1	pseudogene	1	n.4555-221G>A
24	17316532	C	T	PASS	intergenic_region	MODIFIER	SMOX-RNF24	485787-607703	intergenic_region	485787-607703		-1	n.17316532C>T
24	17340440	G	T	PASS	intergenic_region	MODIFIER	SMOX-RNF24	485787-607703	intergenic_region	485787-607703		-1	n.17340440G>T
24	18278785	T	C	PASS	intron_variant	MODIFIER	PTPRA	477176	transcript	XM_003433224.3	protein_coding	4	c.443-7580A>G
24	18278785	T	C	PASS	intron_variant	MODIFIER	PTPRA	477176	transcript	XM_534366.5	protein_coding	3	c.416-7580A>G
24	18278785	T	C	PASS	intron_variant	MODIFIER	PTPRA	477176	transcript	XM_022409378.1	protein_coding	4	c.443-7580A>G
24	18278785	T	C	PASS	intron_variant	MODIFIER	PTPRA	477176	transcript	XM_022409379.1	protein_coding	4	c.443-7580A>G
24	18280495	A	G	PASS	intron_variant	MODIFIER	PTPRA	477176	transcript	XM_003433224.3	protein_coding	4	c.442+6398T>C
24	18280495	A	G	PASS	intron_variant	MODIFIER	PTPRA	477176	transcript	XM_534366.5	protein_coding	3	c.416-9290T>C
24	18280495	A	G	PASS	intron_variant	MODIFIER	PTPRA	477176	transcript	XM_022409378.1	protein_coding	4	c.442+6398T>C
24	18280495	A	G	PASS	intron_variant	MODIFIER	PTPRA	477176	transcript	XM_022409379.1	protein_coding	4	c.442+6398T>C
24	18337601	G	A	PASS	intron_variant	MODIFIER	PTPRA	477176	transcript	XM_003433224.3	protein_coding	1	c.-6-41251C>T
24	18337601	G	A	PASS	intron_variant	MODIFIER	PTPRA	477176	transcript	XM_534366.5	protein_coding	1	c.-6-41251C>T
24	18337601	G	A	PASS	intron_variant	MODIFIER	PTPRA	477176	transcript	XM_022409378.1	protein_coding	1	c.-6-41251C>T
24	18337601	G	A	PASS	intron_variant	MODIFIER	PTPRA	477176	transcript	XM_022409379.1	protein_coding	1	c.-6-41251C>T
24	18419728	A	G	GATKstd	intron_variant	MODIFIER	VPS16	100856310	transcript	XM_003639850.4	protein_coding	1	c.53+4730T>C
24	18419728	A	G	GATKstd	intron_variant	MODIFIER	VPS16	100856310	transcript	XM_014107172.2	protein_coding	2	c.-20+1708T>C
24	26981957	G	A	PASS	intron_variant	MODIFIER	RALGAPB	612869	transcript	XM_005635048.3	protein_coding	11	c.1655+312G>A
24	26981957	G	A	PASS	intron_variant	MODIFIER	RALGAPB	612869	transcript	XM_005635049.3	protein_coding	12	c.1655+312G>A
24	26981957	G	A	PASS	intron_variant	MODIFIER	RALGAPB	612869	transcript	XM_005635050.3	protein_coding	11	c.1655+312G>A
24	26981957	G	A	PASS	intron_variant	MODIFIER	RALGAPB	612869	transcript	XM_022409441.1	protein_coding	12	c.1655+312G>A
24	26981957	G	A	PASS	intron_variant	MODIFIER	RALGAPB	612869	transcript	XM_022409443.1	protein_coding	12	c.1655+312G>A
24	26981957	G	A	PASS	intron_variant	MODIFIER	RALGAPB	612869	transcript	XM_022409444.1	protein_coding	12	c.1655+312G>A
24	26981957	G	A	PASS	intron_variant	MODIFIER	RALGAPB	612869	transcript	XM_022409442.1	protein_coding	12	c.1655+312G>A
24	26981957	G	A	PASS	intron_variant	MODIFIER	RALGAPB	612869	transcript	XM_022409445.1	protein_coding	11	c.1619+312G>A
24	26981957	G	A	PASS	intron_variant	MODIFIER	RALGAPB	612869	transcript	XM_022409446.1	protein_coding	11	c.1619+312G>A
24	26981957	G	A	PASS	intron_variant	MODIFIER	RALGAPB	612869	transcript	XM_022409447.1	protein_coding	11	c.1619+312G>A
24	27115000	T	A	PASS	intergenic_region	MODIFIER	LOC111092221-SLC32A1	111092221-485870	intergenic_region	111092221-485870		-1	n.27115000T>A
24	27127102	G	A	PASS	intergenic_region	MODIFIER	LOC111092221-SLC32A1	111092221-485870	intergenic_region	111092221-485870		-1	n.27127102G>A
24	27134475	CTCA	C	PASS	intergenic_region	MODIFIER	LOC111092221-SLC32A1	111092221-485870	intergenic_region	111092221-485870		-1	n.27134476_27134478delTCA
24	27436642	G	T	PASS	intergenic_region	MODIFIER	DHX35-LOC102152115	485872-102152115	intergenic_region	485872-102152115		-1	n.27436642G>T
24	27858819	A	G	PASS	intergenic_region	MODIFIER	LOC111092105-LOC111092170	111092105-111092170	intergenic_region	111092105-111092170		-1	n.27858819A>G
24	27927669	A	C	PASS	downstream_gene_variant	MODIFIER	LOC111092217	111092217	transcript	XR_002618858.1	pseudogene	-1	n.*1877T>G
24	27927669	A	C	PASS	intergenic_region	MODIFIER	LOC111092170-LOC111092217	111092170-111092217	intergenic_region	111092170-111092217		-1	n.27927669A>C
24	27931487	C	T	PASS	intron_variant	MODIFIER	LOC111092217	111092217	transcript	XR_002618858.1	pseudogene	6	n.642-710G>A
24	27955175	G	T	PASS	intron_variant	MODIFIER	LOC111092217	111092217	transcript	XR_002618858.1	pseudogene	1	n.72-284C>A
24	27961170	G	T	PASS	intron_variant	MODIFIER	LOC111092217	111092217	transcript	XR_002618858.1	pseudogene	1	n.72-6279C>A
24	28034126	G	A	PASS	intergenic_region	MODIFIER	LOC111092217-LOC111092197	111092217-111092197	intergenic_region	111092217-111092197		-1	n.28034126G>A
24	28043723	T	TTTC	PASS	intergenic_region	MODIFIER	LOC111092217-LOC111092197	111092217-111092197	intergenic_region	111092217-111092197		-1	n.28043723_28043724insTTC
24	28108069	A	T	PASS	intergenic_region	MODIFIER	LOC111092217-LOC111092197	111092217-111092197	intergenic_region	111092217-111092197		-1	n.28108069A>T
24	28176935	C	T	PASS	intergenic_region	MODIFIER	LOC111092217-LOC111092197	111092217-111092197	intergenic_region	111092217-111092197		-1	n.28176935C>T
24	28282398	C	CAGAGAGAG	PASS	intergenic_region	MODIFIER	LOC111092217-LOC111092197	111092217-111092197	intergenic_region	111092217-111092197		-1	n.28282398_28282399insAGAGAGAG
24	28649676	T	C	PASS	intergenic_region	MODIFIER	LOC102152209-LOC102152253	102152209-102152253	intergenic_region	102152209-102152253		-1	n.28649676T>C
24	28681267	T	G	PASS	intron_variant	MODIFIER	LOC102152253	102152253	transcript	XR_002618706.1	pseudogene	1	n.347-15292A>C
24	28681267	T	G	PASS	intron_variant	MODIFIER	LOC102152253	102152253	transcript	XR_295477.3	pseudogene	3	n.350-15292A>C
24	28681267	T	G	PASS	intron_variant	MODIFIER	LOC102152253	102152253	transcript	XR_002618707.1	pseudogene	3	n.355-15292A>C
24	28681267	T	G	PASS	intron_variant	MODIFIER	LOC102152253	102152253	transcript	XR_002618699.1	pseudogene	3	n.363-15292A>C
24	28681267	T	G	PASS	intron_variant	MODIFIER	LOC102152253	102152253	transcript	XR_002618702.1	pseudogene	3	n.363-15292A>C
24	28681267	T	G	PASS	intron_variant	MODIFIER	LOC102152253	102152253	transcript	XR_002618703.1	pseudogene	3	n.363-15292A>C
24	28681267	T	G	PASS	intron_variant	MODIFIER	LOC102152253	102152253	transcript	XR_002618705.1	pseudogene	3	n.363-15292A>C
24	28681267	T	G	PASS	intron_variant	MODIFIER	LOC102152253	102152253	transcript	XR_002618700.1	pseudogene	3	n.364-15292A>C
24	28723171	G	A	PASS	intron_variant	MODIFIER	LOC102152253	102152253	transcript	XR_295477.3	pseudogene	3	n.349+2910C>T
24	28723171	G	A	PASS	intron_variant	MODIFIER	LOC102152253	102152253	transcript	XR_002618707.1	pseudogene	3	n.354+2910C>T
24	28723171	G	A	PASS	intron_variant	MODIFIER	LOC102152253	102152253	transcript	XR_002618699.1	pseudogene	3	n.362+2910C>T
24	28723171	G	A	PASS	intron_variant	MODIFIER	LOC102152253	102152253	transcript	XR_002618702.1	pseudogene	3	n.362+2910C>T
24	28723171	G	A	PASS	intron_variant	MODIFIER	LOC102152253	102152253	transcript	XR_002618703.1	pseudogene	3	n.362+2910C>T
24	28723171	G	A	PASS	intron_variant	MODIFIER	LOC102152253	102152253	transcript	XR_002618705.1	pseudogene	3	n.362+2910C>T
24	28723171	G	A	PASS	intron_variant	MODIFIER	LOC102152253	102152253	transcript	XR_002618700.1	pseudogene	3	n.363+2910C>T
24	28941230	T	C	PASS	intergenic_region	MODIFIER	LOC111092153-LOC102152405	111092153-102152405	intergenic_region	111092153-102152405		-1	n.28941230T>C
24	29060369	C	T	PASS	intergenic_region	MODIFIER	LOC102152405-TOP1	102152405-477229	intergenic_region	102152405-477229		-1	n.29060369C>T
24	29308061	ATGG	A	PASS	intron_variant	MODIFIER	ZHX3	485875	transcript	XM_005635065.2	protein_coding	1	c.-271+12465_-271+12467delCCA
24	29308061	ATGG	A	PASS	intron_variant	MODIFIER	ZHX3	485875	transcript	XM_005635069.2	protein_coding	1	c.-153+12465_-153+12467delCCA
24	29308061	ATGG	A	PASS	intron_variant	MODIFIER	ZHX3	485875	transcript	XM_005635066.3	protein_coding	1	c.-270-25893_-270-25891delCCA
24	29308065	ATGGAT	A	PASS	intron_variant	MODIFIER	ZHX3	485875	transcript	XM_005635065.2	protein_coding	1	c.-271+12459_-271+12463delATCCA
24	29308065	ATGGAT	A	PASS	intron_variant	MODIFIER	ZHX3	485875	transcript	XM_005635069.2	protein_coding	1	c.-153+12459_-153+12463delATCCA
24	29308065	ATGGAT	A	PASS	intron_variant	MODIFIER	ZHX3	485875	transcript	XM_005635066.3	protein_coding	1	c.-270-25899_-270-25895delATCCA
24	29394867	A	T	PASS	downstream_gene_variant	MODIFIER	CHD6	477230	transcript	XM_014107014.2	protein_coding	-1	c.*4885T>A
24	29394867	A	T	PASS	downstream_gene_variant	MODIFIER	CHD6	477230	transcript	XM_005635070.3	protein_coding	-1	c.*4885T>A
24	29394867	A	T	PASS	downstream_gene_variant	MODIFIER	CHD6	477230	transcript	XM_014107015.2	protein_coding	-1	c.*4885T>A
24	29394867	A	T	PASS	intergenic_region	MODIFIER	EMILIN3-CHD6	485877-477230	intergenic_region	485877-477230		-1	n.29394867A>T
24	29569457	C	T	PASS	intron_variant	MODIFIER	CHD6	477230	transcript	XM_014107014.2	protein_coding	2	c.-23-22997G>A
24	29569457	C	T	PASS	intron_variant	MODIFIER	CHD6	477230	transcript	XM_005635070.3	protein_coding	2	c.-133-22997G>A
24	29569457	C	T	PASS	intron_variant	MODIFIER	CHD6	477230	transcript	XM_014107015.2	protein_coding	1	c.-23-22997G>A
24	29569457	C	T	PASS	intron_variant	MODIFIER	CHD6	477230	transcript	XM_014107017.2	protein_coding	2	c.-23-22997G>A
24	29588014	C	G	PASS	intron_variant	MODIFIER	CHD6	477230	transcript	XM_014107014.2	protein_coding	2	c.-24+4444G>C
24	29588014	C	G	PASS	intron_variant	MODIFIER	CHD6	477230	transcript	XM_005635070.3	protein_coding	2	c.-134+4444G>C
24	29588014	C	G	PASS	intron_variant	MODIFIER	CHD6	477230	transcript	XM_014107015.2	protein_coding	1	c.-24+13085G>C
24	29588014	C	G	PASS	intron_variant	MODIFIER	CHD6	477230	transcript	XM_014107017.2	protein_coding	2	c.-24+4444G>C
24	29674889	C	T	PASS	intergenic_region	MODIFIER	LOC106557658-LOC111092260	106557658-111092260	intergenic_region	106557658-111092260		-1	n.29674889C>T
24	30059594	A	T	PASS	intron_variant	MODIFIER	PTPRT	485878	transcript	XM_022409520.1	protein_coding	18	c.2639-2510T>A
24	30059594	A	T	PASS	intron_variant	MODIFIER	PTPRT	485878	transcript	XM_022409521.1	protein_coding	17	c.2609-2510T>A
24	30059821	G	T	PASS	intron_variant	MODIFIER	PTPRT	485878	transcript	XM_022409520.1	protein_coding	18	c.2639-2737C>A
24	30059821	G	T	PASS	intron_variant	MODIFIER	PTPRT	485878	transcript	XM_022409521.1	protein_coding	17	c.2609-2737C>A
24	30705731	G	A	PASS	intron_variant	MODIFIER	PTPRT	485878	transcript	XM_022409520.1	protein_coding	1	c.26-15240C>T
24	30705731	G	A	PASS	intron_variant	MODIFIER	PTPRT	485878	transcript	XM_022409521.1	protein_coding	1	c.26-15240C>T
24	31276415	C	T	PASS	upstream_gene_variant	MODIFIER	LOC106557697	106557697	transcript	XR_001314392.2	pseudogene	-1	n.-475G>A
24	31276415	C	T	PASS	intron_variant	MODIFIER	SGK2	610835	transcript	XM_005635079.3	protein_coding	1	c.-256-751C>T
24	31276415	C	T	PASS	intron_variant	MODIFIER	SGK2	610835	transcript	XM_005635080.3	protein_coding	1	c.-22-2086C>T
24	31276415	C	T	PASS	intron_variant	MODIFIER	SGK2	610835	transcript	XM_848392.5	protein_coding	1	c.-305-702C>T
24	31524094	C	T	GATKstd	intron_variant	MODIFIER	TOX2	485880	transcript	XM_543004.6	protein_coding	1	c.99+651C>T
24	31524094	C	T	GATKstd	intron_variant	MODIFIER	TOX2	485880	transcript	XM_022409486.1	protein_coding	1	c.99+651C>T
24	31975979	AT	A	PASS	intron_variant	MODIFIER	SERINC3	477235	transcript	XM_534427.6	protein_coding	3	c.395+443delA
24	31975979	AT	A	PASS	intron_variant	MODIFIER	SERINC3	477235	transcript	XM_014106889.2	protein_coding	3	c.359+443delA
24	33182258	G	A	PASS	stop_gained	HIGH	NEURL2	477248	transcript	XM_534441.6	protein_coding	1	c.457C>T	p.Arg153*
24	33182258	G	A	PASS	upstream_gene_variant	MODIFIER	SPATA25	100683792	transcript	XM_003433278.4	protein_coding	-1	c.-2426C>T
24	33182258	G	A	PASS	upstream_gene_variant	MODIFIER	CTSA	611146	transcript	NM_001109915.1	protein_coding	-1	c.-832G>A
24	33182258	G	A	PASS	downstream_gene_variant	MODIFIER	ZSWIM1	485902	transcript	XM_005635123.3	protein_coding	-1	c.*4732G>A
24	33182258	G	A	PASS	downstream_gene_variant	MODIFIER	ZSWIM1	485902	transcript	XM_022409351.1	protein_coding	-1	c.*4732G>A
24	33182258	G	A	PASS	downstream_gene_variant	MODIFIER	ZSWIM1	485902	transcript	XM_022409350.1	protein_coding	-1	c.*4732G>A
24	33573286	C	T	PASS	downstream_gene_variant	MODIFIER	LOC106557656	106557656	transcript	XR_001314333.2	pseudogene	-1	n.*1396C>T
24	33573286	C	T	PASS	intergenic_region	MODIFIER	LOC106557656-SLC35C2	106557656-609863	intergenic_region	106557656-609863		-1	n.33573286C>T
24	34035524	C	T	PASS	intergenic_region	MODIFIER	SLC2A10-EYA2	485911-609926	intergenic_region	485911-609926		-1	n.34035524C>T
24	34116359	C	T	PASS	intergenic_region	MODIFIER	SLC2A10-EYA2	485911-609926	intergenic_region	485911-609926		-1	n.34116359C>T
24	34147561	C	G	PASS	intron_variant	MODIFIER	EYA2	609926	transcript	XM_022408893.1	protein_coding	3	c.343+2626C>G
24	34147561	C	G	PASS	intron_variant	MODIFIER	EYA2	609926	transcript	XM_847968.5	protein_coding	4	c.298+2626C>G
24	34147561	C	G	PASS	intron_variant	MODIFIER	EYA2	609926	transcript	XM_005635143.3	protein_coding	2	c.103+2626C>G
24	34182351	G	A	GATKstd	intron_variant	MODIFIER	EYA2	609926	transcript	XM_022408893.1	protein_coding	4	c.461-25477G>A
24	34182351	G	A	GATKstd	intron_variant	MODIFIER	EYA2	609926	transcript	XM_847968.5	protein_coding	5	c.416-25477G>A
24	34182351	G	A	GATKstd	intron_variant	MODIFIER	EYA2	609926	transcript	XM_005635143.3	protein_coding	3	c.221-25477G>A
24	34186668	C	A	PASS	intron_variant	MODIFIER	EYA2	609926	transcript	XM_022408893.1	protein_coding	4	c.461-21160C>A
24	34186668	C	A	PASS	intron_variant	MODIFIER	EYA2	609926	transcript	XM_847968.5	protein_coding	5	c.416-21160C>A
24	34186668	C	A	PASS	intron_variant	MODIFIER	EYA2	609926	transcript	XM_005635143.3	protein_coding	3	c.221-21160C>A
24	34263192	C	T	PASS	intron_variant	MODIFIER	EYA2	609926	transcript	XM_022408893.1	protein_coding	9	c.1023+1059C>T
24	34263192	C	T	PASS	intron_variant	MODIFIER	EYA2	609926	transcript	XM_847968.5	protein_coding	10	c.978+1059C>T
24	34263192	C	T	PASS	intron_variant	MODIFIER	EYA2	609926	transcript	XM_005635143.3	protein_coding	8	c.783+1059C>T
24	34280327	C	T	PASS	intron_variant	MODIFIER	EYA2	609926	transcript	XM_022408893.1	protein_coding	9	c.1024-4963C>T
24	34280327	C	T	PASS	intron_variant	MODIFIER	EYA2	609926	transcript	XM_847968.5	protein_coding	10	c.979-4963C>T
24	34280327	C	T	PASS	intron_variant	MODIFIER	EYA2	609926	transcript	XM_005635143.3	protein_coding	8	c.784-4963C>T
24	34286685	G	A	PASS	downstream_gene_variant	MODIFIER	LOC111092041	111092041	transcript	XR_002618458.1	pseudogene	-1	n.*1672C>T
24	34286685	G	A	PASS	downstream_gene_variant	MODIFIER	LOC111092041	111092041	transcript	XR_002618457.1	pseudogene	-1	n.*1675C>T
24	34286685	G	A	PASS	intron_variant	MODIFIER	EYA2	609926	transcript	XM_022408893.1	protein_coding	10	c.1082+1337G>A
24	34286685	G	A	PASS	intron_variant	MODIFIER	EYA2	609926	transcript	XM_847968.5	protein_coding	11	c.1037+1337G>A
24	34286685	G	A	PASS	intron_variant	MODIFIER	EYA2	609926	transcript	XM_005635143.3	protein_coding	9	c.842+1337G>A
24	34337056	A	G	PASS	intron_variant	MODIFIER	ZMYND8	477252	transcript	XM_022409248.1	protein_coding	19	c.3028+442T>C
24	34337056	A	G	PASS	intron_variant	MODIFIER	ZMYND8	477252	transcript	XM_022409260.1	protein_coding	15	c.2392+442T>C
24	34337056	A	G	PASS	intron_variant	MODIFIER	ZMYND8	477252	transcript	XM_022409256.1	protein_coding	17	c.2950+442T>C
24	34337056	A	G	PASS	intron_variant	MODIFIER	ZMYND8	477252	transcript	XM_022409258.1	protein_coding	16	c.2533+442T>C
24	34337056	A	G	PASS	intron_variant	MODIFIER	ZMYND8	477252	transcript	XM_022409252.1	protein_coding	18	c.2968+442T>C
24	34337056	A	G	PASS	intron_variant	MODIFIER	ZMYND8	477252	transcript	XM_022409253.1	protein_coding	18	c.2968+442T>C
24	34337056	A	G	PASS	intron_variant	MODIFIER	ZMYND8	477252	transcript	XM_022409254.1	protein_coding	18	c.2968+442T>C
24	34337056	A	G	PASS	intron_variant	MODIFIER	ZMYND8	477252	transcript	XM_022409249.1	protein_coding	19	c.3028+442T>C
24	34337056	A	G	PASS	intron_variant	MODIFIER	ZMYND8	477252	transcript	XM_014106970.1	protein_coding	19	c.3028+442T>C
24	34337056	A	G	PASS	intron_variant	MODIFIER	ZMYND8	477252	transcript	XM_014106986.2	protein_coding	19	c.3028+442T>C
24	34337056	A	G	PASS	intron_variant	MODIFIER	ZMYND8	477252	transcript	XM_014106987.2	protein_coding	19	c.2953+442T>C
24	34337056	A	G	PASS	intron_variant	MODIFIER	ZMYND8	477252	transcript	XM_014106988.2	protein_coding	19	c.2899+442T>C
24	34337056	A	G	PASS	intron_variant	MODIFIER	ZMYND8	477252	transcript	XM_014106989.2	protein_coding	19	c.2824+442T>C
24	34337056	A	G	PASS	intron_variant	MODIFIER	ZMYND8	477252	transcript	XM_022409251.1	protein_coding	21	c.2968+442T>C
24	34337056	A	G	PASS	intron_variant	MODIFIER	ZMYND8	477252	transcript	XM_022409255.1	protein_coding	19	c.2953+442T>C
24	34337056	A	G	PASS	intron_variant	MODIFIER	ZMYND8	477252	transcript	XM_022409257.1	protein_coding	19	c.2899+442T>C
24	34337056	A	G	PASS	intron_variant	MODIFIER	ZMYND8	477252	transcript	XM_022409259.1	protein_coding	18	c.2518+442T>C
24	34337056	A	G	PASS	intron_variant	MODIFIER	ZMYND8	477252	transcript	XM_022409250.1	protein_coding	18	c.2968+442T>C
24	35234227	GA	G	PASS	intron_variant	MODIFIER	AR	403588_circ	transcript	NM_001003053.1_circ	protein_coding	3	c.868+502767delA
24	35234230	T	C	PASS	intron_variant	MODIFIER	AR	403588_circ	transcript	NM_001003053.1_circ	protein_coding	3	c.868+502769T>C
24	38897114	G	A	PASS	upstream_gene_variant	MODIFIER	LOC111092083	111092083	transcript	XR_002618556.1	pseudogene	-1	n.-2267C>T
24	38897114	G	A	PASS	upstream_gene_variant	MODIFIER	LOC111092083	111092083	transcript	XR_002618558.1	pseudogene	-1	n.-2286C>T
24	38897114	G	A	PASS	upstream_gene_variant	MODIFIER	LOC111092083	111092083	transcript	XR_002618557.1	pseudogene	-1	n.-2291C>T
24	38897114	G	A	PASS	intron_variant	MODIFIER	AR	403588_circ	transcript	NM_001003053.1_circ	protein_coding	3	c.868+4165653G>A
24	44332962	T	C	PASS	intron_variant	MODIFIER	AR	403588_circ	transcript	NM_001003053.1_circ	protein_coding	3	c.869-7636824T>C
24	44332962	T	C	PASS	intron_variant	MODIFIER	PHACTR3	612028	transcript	XM_005635243.3	protein_coding	1	c.119-34850T>C
24	44332962	T	C	PASS	intron_variant	MODIFIER	PHACTR3	612028	transcript	XM_022408950.1	protein_coding	1	c.-5-34850T>C
24	44332962	T	C	PASS	intron_variant	MODIFIER	PHACTR3	612028	transcript	XM_005635245.3	protein_coding	1	c.-6+21413T>C
24	44332967	A	ACCATGG	PASS	intron_variant	MODIFIER	AR	403588_circ	transcript	NM_001003053.1_circ	protein_coding	3	c.869-7636819_869-7636818insCCATGG
24	44332967	A	ACCATGG	PASS	intron_variant	MODIFIER	PHACTR3	612028	transcript	XM_005635243.3	protein_coding	1	c.119-34845_119-34844insCCATGG
24	44332967	A	ACCATGG	PASS	intron_variant	MODIFIER	PHACTR3	612028	transcript	XM_022408950.1	protein_coding	1	c.-5-34845_-5-34844insCCATGG
24	44332967	A	ACCATGG	PASS	intron_variant	MODIFIER	PHACTR3	612028	transcript	XM_005635245.3	protein_coding	1	c.-6+21418_-6+21419insCCATGG
24	46193841	C	T	PASS	upstream_gene_variant	MODIFIER	SS18L1	485958	transcript	XM_005635257.3	protein_coding	-1	c.-1781C>T
24	46193841	C	T	PASS	intron_variant	MODIFIER	AR	403588_circ	transcript	NM_001003053.1_circ	protein_coding	3	c.869-5775945C>T
24	46814365	C	T	PASS	intron_variant	MODIFIER	AR	403588_circ	transcript	NM_001003053.1_circ	protein_coding	3	c.869-5155421C>T
24	46814365	C	T	PASS	intron_variant	MODIFIER	LOC111092226	111092226	transcript	XR_002618869.1	pseudogene	2	n.328-322G>A
24	47264248	A	G	PASS	intron_variant	MODIFIER	AR	403588_circ	transcript	NM_001003053.1_circ	protein_coding	3	c.869-4705538A>G
24	47264248	A	G	PASS	intron_variant	MODIFIER	ZGPAT	100687731	transcript	XM_003433228.1	protein_coding	1	c.591-2644A>G
24	47371702	TCA	T	PASS	downstream_gene_variant	MODIFIER	TPD52L2	610715	transcript	XM_022408988.1	protein_coding	-1	c.*2417_*2418delCA
24	47371702	TCA	T	PASS	downstream_gene_variant	MODIFIER	TPD52L2	610715	transcript	XM_005635309.3	protein_coding	-1	c.*2417_*2418delCA
24	47371702	TCA	T	PASS	downstream_gene_variant	MODIFIER	TPD52L2	610715	transcript	XM_022408989.1	protein_coding	-1	c.*2417_*2418delCA
24	47371702	TCA	T	PASS	downstream_gene_variant	MODIFIER	TPD52L2	610715	transcript	XM_022408996.1	protein_coding	-1	c.*2417_*2418delCA
24	47371702	TCA	T	PASS	downstream_gene_variant	MODIFIER	TPD52L2	610715	transcript	XM_022409001.1	protein_coding	-1	c.*2417_*2418delCA
24	47371702	TCA	T	PASS	downstream_gene_variant	MODIFIER	TPD52L2	610715	transcript	XM_003433182.4	protein_coding	-1	c.*2417_*2418delCA
24	47371702	TCA	T	PASS	downstream_gene_variant	MODIFIER	TPD52L2	610715	transcript	XM_003433183.4	protein_coding	-1	c.*2417_*2418delCA
24	47371702	TCA	T	PASS	downstream_gene_variant	MODIFIER	TPD52L2	610715	transcript	XM_848503.5	protein_coding	-1	c.*2417_*2418delCA
24	47371702	TCA	T	PASS	downstream_gene_variant	MODIFIER	TPD52L2	610715	transcript	XM_022408991.1	protein_coding	-1	c.*2417_*2418delCA
24	47371702	TCA	T	PASS	downstream_gene_variant	MODIFIER	TPD52L2	610715	transcript	XM_022408997.1	protein_coding	-1	c.*2417_*2418delCA
24	47371702	TCA	T	PASS	downstream_gene_variant	MODIFIER	TPD52L2	610715	transcript	XM_022409000.1	protein_coding	-1	c.*2417_*2418delCA
24	47371702	TCA	T	PASS	downstream_gene_variant	MODIFIER	TPD52L2	610715	transcript	XM_022408990.1	protein_coding	-1	c.*4223_*4224delCA
24	47371702	TCA	T	PASS	downstream_gene_variant	MODIFIER	TPD52L2	610715	transcript	XM_022408992.1	protein_coding	-1	c.*2934_*2935delCA
24	47371702	TCA	T	PASS	downstream_gene_variant	MODIFIER	TPD52L2	610715	transcript	XM_022408995.1	protein_coding	-1	c.*4223_*4224delCA
24	47371702	TCA	T	PASS	downstream_gene_variant	MODIFIER	TPD52L2	610715	transcript	XM_022408999.1	protein_coding	-1	c.*2934_*2935delCA
24	47371702	TCA	T	PASS	downstream_gene_variant	MODIFIER	TPD52L2	610715	transcript	XM_022409002.1	protein_coding	-1	c.*2934_*2935delCA
24	47371702	TCA	T	PASS	downstream_gene_variant	MODIFIER	TPD52L2	610715	transcript	XM_022409003.1	protein_coding	-1	c.*2417_*2418delCA
24	47371702	TCA	T	PASS	downstream_gene_variant	MODIFIER	TPD52L2	610715	transcript	XM_022408994.1	protein_coding	-1	c.*2417_*2418delCA
24	47371702	TCA	T	PASS	downstream_gene_variant	MODIFIER	TPD52L2	610715	transcript	XM_022408993.1	protein_coding	-1	c.*2417_*2418delCA
24	47371702	TCA	T	PASS	downstream_gene_variant	MODIFIER	TPD52L2	610715	transcript	XM_022408998.1	protein_coding	-1	c.*2417_*2418delCA
24	47371702	TCA	T	PASS	intron_variant	MODIFIER	AR	403588_circ	transcript	NM_001003053.1_circ	protein_coding	3	c.869-4598083_869-4598082delCA
24	47554746	C	T	PASS	downstream_gene_variant	MODIFIER	LOC106557668	106557668	transcript	106557668	pseudogene	-1	n.*1952C>T
24	47554746	C	T	PASS	downstream_gene_variant	MODIFIER	LOC111089990	111089990	transcript	111089990	pseudogene	-1	n.*326C>T
24	47554746	C	T	PASS	intron_variant	MODIFIER	AR	403588_circ	transcript	NM_001003053.1_circ	protein_coding	3	c.869-4415040C>T
24	47624848	C	T	PASS	intron_variant	MODIFIER	AR	403588_circ	transcript	NM_001003053.1_circ	protein_coding	3	c.869-4344938C>T
24	47624848	C	T	PASS	intron_variant	MODIFIER	MYT1	485987	transcript	XM_022409085.1	protein_coding	14	c.2583-379C>T
24	47624848	C	T	PASS	intron_variant	MODIFIER	MYT1	485987	transcript	XM_022409086.1	protein_coding	14	c.2520-379C>T
24	47624848	C	T	PASS	intron_variant	MODIFIER	MYT1	485987	transcript	XM_022409087.1	protein_coding	14	c.2457-379C>T
24	47624848	C	T	PASS	intron_variant	MODIFIER	MYT1	485987	transcript	XM_022409088.1	protein_coding	14	c.2457-379C>T
24	47624848	C	T	PASS	intron_variant	MODIFIER	MYT1	485987	transcript	XM_022409089.1	protein_coding	14	c.2457-379C>T
25	975710	A	AC	PASS	intergenic_region	MODIFIER	LOC111092448-LOC106557760	111092448-106557760	intergenic_region	111092448-106557760		-1	n.975710_975711insC
25	2187331	C	T	PASS	intron_variant	MODIFIER	FREM2	486002	transcript	XM_543127.6	protein_coding	3	c.5401+1601G>A
25	2187331	C	T	PASS	intron_variant	MODIFIER	FREM2	486002	transcript	XR_295539.3	pseudogene	3	n.5518+1601G>A
25	2341322	A	G	PASS	intergenic_region	MODIFIER	FREM2-LOC100683851	486002-100683851	intergenic_region	486002-100683851		-1	n.2341322A>G
25	2479758	T	C	GATKstd	intron_variant	MODIFIER	UFM1	477297	transcript	XM_022410011.1	protein_coding	6	c.452+14392A>G
25	2519429	C	T	PASS	intron_variant	MODIFIER	UFM1	477297	transcript	XM_022410011.1	protein_coding	5	c.391+17837G>A
25	2609690	G	GC	PASS	intergenic_region	MODIFIER	LOC111092431-TRPC4	111092431-486004	intergenic_region	111092431-486004		-1	n.2609690_2609691insC
25	2609711	TGC	T	PASS	intergenic_region	MODIFIER	LOC111092431-TRPC4	111092431-486004	intergenic_region	111092431-486004		-1	n.2609712_2609713delGC
25	2628391	C	T	PASS	intergenic_region	MODIFIER	LOC111092431-TRPC4	111092431-486004	intergenic_region	111092431-486004		-1	n.2628391C>T
25	3410053	A	G	PASS	intergenic_region	MODIFIER	LOC111092277-LOC111092276	111092277-111092276	intergenic_region	111092277-111092276		-1	n.3410053A>G
25	3598356	A	ATC	PASS	intergenic_region	MODIFIER	LOC111092276-SUPT20H	111092276-477299	intergenic_region	111092276-477299		-1	n.3598356_3598357insTC
25	3635583	AAAGAAAGAAAGAAAGAAAGAAAGAAAGAAAGAAAGAAAGG	A	PASS	intergenic_region	MODIFIER	LOC111092276-SUPT20H	111092276-477299	intergenic_region	111092276-477299		-1	n.3635584_3635623delAAGAAAGAAAGAAAGAAAGAAAGAAAGAAAGAAAGAAAGG
25	3698867	A	C	PASS	downstream_gene_variant	MODIFIER	SUPT20H	477299	transcript	XM_014107352.2	protein_coding	-1	c.*747A>C
25	3698867	A	C	PASS	downstream_gene_variant	MODIFIER	SUPT20H	477299	transcript	XM_014107353.2	protein_coding	-1	c.*747A>C
25	3698867	A	C	PASS	downstream_gene_variant	MODIFIER	SUPT20H	477299	transcript	XM_014107355.2	protein_coding	-1	c.*747A>C
25	3698867	A	C	PASS	downstream_gene_variant	MODIFIER	SUPT20H	477299	transcript	XM_005635442.3	protein_coding	-1	c.*784A>C
25	3698867	A	C	PASS	downstream_gene_variant	MODIFIER	SUPT20H	477299	transcript	XM_014107357.2	protein_coding	-1	c.*747A>C
25	3698867	A	C	PASS	downstream_gene_variant	MODIFIER	SUPT20H	477299	transcript	XM_014107359.2	protein_coding	-1	c.*784A>C
25	3698867	A	C	PASS	downstream_gene_variant	MODIFIER	SUPT20H	477299	transcript	XM_022409602.1	protein_coding	-1	c.*747A>C
25	3698867	A	C	PASS	downstream_gene_variant	MODIFIER	SUPT20H	477299	transcript	XM_022409603.1	protein_coding	-1	c.*747A>C
25	3698867	A	C	PASS	downstream_gene_variant	MODIFIER	SUPT20H	477299	transcript	XM_005635450.3	protein_coding	-1	c.*784A>C
25	3698867	A	C	PASS	downstream_gene_variant	MODIFIER	SUPT20H	477299	transcript	XM_843603.5	protein_coding	-1	c.*747A>C
25	3698867	A	C	PASS	downstream_gene_variant	MODIFIER	SUPT20H	477299	transcript	XM_005635447.3	protein_coding	-1	c.*747A>C
25	3698867	A	C	PASS	downstream_gene_variant	MODIFIER	SUPT20H	477299	transcript	XM_005635451.3	protein_coding	-1	c.*784A>C
25	3698867	A	C	PASS	downstream_gene_variant	MODIFIER	SUPT20H	477299	transcript	XM_014107356.2	protein_coding	-1	c.*747A>C
25	3698867	A	C	PASS	downstream_gene_variant	MODIFIER	SUPT20H	477299	transcript	XM_014107358.2	protein_coding	-1	c.*747A>C
25	3698867	A	C	PASS	downstream_gene_variant	MODIFIER	SUPT20H	477299	transcript	XM_022409600.1	protein_coding	-1	c.*747A>C
25	3698867	A	C	PASS	intron_variant	MODIFIER	EXOSC8	477300	transcript	XM_005635441.3	protein_coding	10	c.724+95T>G
25	3698867	A	C	PASS	intron_variant	MODIFIER	EXOSC8	477300	transcript	XM_014107366.2	protein_coding	10	c.715+95T>G
25	3911513	C	T	PASS	intergenic_region	MODIFIER	RFXAP-LOC102151442	607367-102151442	intergenic_region	607367-102151442		-1	n.3911513C>T
25	4212880	A	T	GATKstd	intron_variant	MODIFIER	LOC111092384	111092384	transcript	XR_002619243.1	pseudogene	2	n.301+202A>T
25	4267118	G	A	GATKstd	intron_variant	MODIFIER	SPART	477303	transcript	XM_005635459.3	protein_coding	4	c.1176+1354G>A
25	4267118	G	A	GATKstd	intron_variant	MODIFIER	SPART	477303	transcript	XM_014107426.2	protein_coding	4	c.1176+1354G>A
25	4267118	G	A	GATKstd	intron_variant	MODIFIER	SPART	477303	transcript	XR_002618943.1	pseudogene	4	n.1327+1354G>A
25	4267118	G	A	GATKstd	intron_variant	MODIFIER	SPART	477303	transcript	XM_022409585.1	protein_coding	5	c.1176+1354G>A
25	4306579	C	T	GATKstd	downstream_gene_variant	MODIFIER	SPART	477303	transcript	XR_002618943.1	pseudogene	-1	n.*3725C>T
25	4306579	C	T	GATKstd	intron_variant	MODIFIER	CCDC169	100687841	transcript	XM_022409586.1	protein_coding	5	c.213+3725C>T
25	4307269	G	C	PASS	downstream_gene_variant	MODIFIER	SPART	477303	transcript	XR_002618943.1	pseudogene	-1	n.*4415G>C
25	4307269	G	C	PASS	intron_variant	MODIFIER	CCDC169	100687841	transcript	XM_022409586.1	protein_coding	5	c.213+4415G>C
25	4312345	T	C	PASS	intron_variant	MODIFIER	CCDC169	100687841	transcript	XM_022409586.1	protein_coding	5	c.214-9280T>C
25	4337780	T	G	PASS	downstream_gene_variant	MODIFIER	CCDC169	100687841	transcript	XM_022409586.1	protein_coding	-1	c.*3275T>G
25	4337780	T	G	PASS	intergenic_region	MODIFIER	CCDC169-SOHLH2	100687841-486009	intergenic_region	100687841-486009		-1	n.4337780T>G
25	4611606	T	A	GATKstd	downstream_gene_variant	MODIFIER	LOC100684435	100684435	transcript	100684435	pseudogene	-1	n.*3439T>A
25	4611606	T	A	GATKstd	intron_variant	MODIFIER	DCLK1	477304	transcript	XM_005635460.2	protein_coding	3	c.724-7175T>A
25	4611606	T	A	GATKstd	intron_variant	MODIFIER	DCLK1	477304	transcript	XM_014107394.2	protein_coding	3	c.724-7175T>A
25	4611606	T	A	GATKstd	intron_variant	MODIFIER	DCLK1	477304	transcript	XM_022409938.1	protein_coding	3	c.724-7175T>A
25	4611606	T	A	GATKstd	intron_variant	MODIFIER	DCLK1	477304	transcript	XM_014107397.2	protein_coding	3	c.724-7175T>A
25	4611606	T	A	GATKstd	intron_variant	MODIFIER	DCLK1	477304	transcript	XR_002619213.1	pseudogene	3	n.1037-7175T>A
25	4611606	T	A	GATKstd	intron_variant	MODIFIER	DCLK1	477304	transcript	XM_005635461.2	protein_coding	3	c.724-7175T>A
25	4611606	T	A	GATKstd	intron_variant	MODIFIER	DCLK1	477304	transcript	XM_005635462.3	protein_coding	3	c.724-7175T>A
25	4611606	T	A	GATKstd	intron_variant	MODIFIER	DCLK1	477304	transcript	XM_014107395.2	protein_coding	3	c.724-7175T>A
25	4611606	T	A	GATKstd	intron_variant	MODIFIER	DCLK1	477304	transcript	XM_022409937.1	protein_coding	3	c.724-7175T>A
25	4664281	G	A	GATKstd	intron_variant	MODIFIER	DCLK1	477304	transcript	XM_005635460.2	protein_coding	4	c.824-22380G>A
25	4664281	G	A	GATKstd	intron_variant	MODIFIER	DCLK1	477304	transcript	XM_014107394.2	protein_coding	4	c.824-22380G>A
25	4664281	G	A	GATKstd	intron_variant	MODIFIER	DCLK1	477304	transcript	XM_022409938.1	protein_coding	4	c.824-22380G>A
25	4664281	G	A	GATKstd	intron_variant	MODIFIER	DCLK1	477304	transcript	XM_014107397.2	protein_coding	4	c.824-22380G>A
25	4664281	G	A	GATKstd	intron_variant	MODIFIER	DCLK1	477304	transcript	XR_002619213.1	pseudogene	4	n.1137-22380G>A
25	4664281	G	A	GATKstd	intron_variant	MODIFIER	DCLK1	477304	transcript	XM_005635461.2	protein_coding	4	c.824-22380G>A
25	4664281	G	A	GATKstd	intron_variant	MODIFIER	DCLK1	477304	transcript	XM_005635462.3	protein_coding	4	c.824-22380G>A
25	4664281	G	A	GATKstd	intron_variant	MODIFIER	DCLK1	477304	transcript	XM_014107395.2	protein_coding	4	c.824-22380G>A
25	4664281	G	A	GATKstd	intron_variant	MODIFIER	DCLK1	477304	transcript	XM_022409937.1	protein_coding	4	c.824-22380G>A
25	4783692	C	T	PASS	downstream_gene_variant	MODIFIER	DCLK1	477304	transcript	XM_005635460.2	protein_coding	-1	c.*5661C>T
25	4783692	C	T	PASS	downstream_gene_variant	MODIFIER	DCLK1	477304	transcript	XM_014107394.2	protein_coding	-1	c.*5661C>T
25	4783692	C	T	PASS	downstream_gene_variant	MODIFIER	DCLK1	477304	transcript	XM_005635461.2	protein_coding	-1	c.*5661C>T
25	4783692	C	T	PASS	downstream_gene_variant	MODIFIER	DCLK1	477304	transcript	XM_005635462.3	protein_coding	-1	c.*5768C>T
25	4783692	C	T	PASS	downstream_gene_variant	MODIFIER	DCLK1	477304	transcript	XM_014107395.2	protein_coding	-1	c.*5768C>T
25	4783692	C	T	PASS	downstream_gene_variant	MODIFIER	DCLK1	477304	transcript	XM_022409937.1	protein_coding	-1	c.*5768C>T
25	4783692	C	T	PASS	downstream_gene_variant	MODIFIER	DCLK1	477304	transcript	XM_005635463.3	protein_coding	-1	c.*5768C>T
25	4783692	C	T	PASS	downstream_gene_variant	MODIFIER	DCLK1	477304	transcript	XM_844031.5	protein_coding	-1	c.*5661C>T
25	4783692	C	T	PASS	intergenic_region	MODIFIER	DCLK1-LOC111092484	477304-111092484	intergenic_region	477304-111092484		-1	n.4783692C>T
25	4802065	A	C	PASS	intergenic_region	MODIFIER	DCLK1-LOC111092484	477304-111092484	intergenic_region	477304-111092484		-1	n.4802065A>C
25	4826632	G	A	GATKstd	intergenic_region	MODIFIER	LOC111092484-NBEA	111092484-477305	intergenic_region	111092484-477305		-1	n.4826632G>A
25	4847718	GCCTC	G	PASS	intergenic_region	MODIFIER	LOC111092484-NBEA	111092484-477305	intergenic_region	111092484-477305		-1	n.4847719_4847722delCCTC
25	4847726	C	A	GATKstd	intergenic_region	MODIFIER	LOC111092484-NBEA	111092484-477305	intergenic_region	111092484-477305		-1	n.4847726C>A
25	4918484	A	C	GATKstd	intron_variant	MODIFIER	NBEA	477305	transcript	XM_014107370.2	protein_coding	49	c.7500+7651T>G
25	4918484	A	C	GATKstd	intron_variant	MODIFIER	NBEA	477305	transcript	XM_014107377.2	protein_coding	42	c.6045+7651T>G
25	4918484	A	C	GATKstd	intron_variant	MODIFIER	NBEA	477305	transcript	XM_005635464.3	protein_coding	49	c.7482+7651T>G
25	4918484	A	C	GATKstd	intron_variant	MODIFIER	NBEA	477305	transcript	XM_005635468.3	protein_coding	47	c.7371+7651T>G
25	4918484	A	C	GATKstd	intron_variant	MODIFIER	NBEA	477305	transcript	XM_014107371.2	protein_coding	48	c.7491+7651T>G
25	4918484	A	C	GATKstd	intron_variant	MODIFIER	NBEA	477305	transcript	XM_014107372.2	protein_coding	49	c.7500+7651T>G
25	4918484	A	C	GATKstd	intron_variant	MODIFIER	NBEA	477305	transcript	XM_014107373.2	protein_coding	48	c.7467+7651T>G
25	4918484	A	C	GATKstd	intron_variant	MODIFIER	NBEA	477305	transcript	XM_014107374.2	protein_coding	49	c.7500+7651T>G
25	4918484	A	C	GATKstd	intron_variant	MODIFIER	NBEA	477305	transcript	XM_014107375.2	protein_coding	48	c.7404+7651T>G
25	4918484	A	C	GATKstd	intron_variant	MODIFIER	NBEA	477305	transcript	XM_014107376.2	protein_coding	48	c.7467+7651T>G
25	4918484	A	C	GATKstd	intron_variant	MODIFIER	NBEA	477305	transcript	XM_014107378.2	protein_coding	47	c.7458+7651T>G
25	4918484	A	C	GATKstd	intron_variant	MODIFIER	NBEA	477305	transcript	XM_022409659.1	protein_coding	49	c.7500+7651T>G
25	4918484	A	C	GATKstd	intron_variant	MODIFIER	NBEA	477305	transcript	XM_844120.5	protein_coding	48	c.7467+7651T>G
25	4966279	C	T	GATKstd	intron_variant	MODIFIER	NBEA	477305	transcript	XM_014107370.2	protein_coding	45	c.6974-822G>A
25	4966279	C	T	GATKstd	intron_variant	MODIFIER	NBEA	477305	transcript	XM_014107377.2	protein_coding	38	c.5519-822G>A
25	4966279	C	T	GATKstd	intron_variant	MODIFIER	NBEA	477305	transcript	XM_005635464.3	protein_coding	45	c.6956-822G>A
25	4966279	C	T	GATKstd	intron_variant	MODIFIER	NBEA	477305	transcript	XM_005635468.3	protein_coding	43	c.6845-822G>A
25	4966279	C	T	GATKstd	intron_variant	MODIFIER	NBEA	477305	transcript	XM_014107371.2	protein_coding	44	c.6965-822G>A
25	4966279	C	T	GATKstd	intron_variant	MODIFIER	NBEA	477305	transcript	XM_014107372.2	protein_coding	45	c.6974-822G>A
25	4966279	C	T	GATKstd	intron_variant	MODIFIER	NBEA	477305	transcript	XM_014107373.2	protein_coding	44	c.6941-822G>A
25	4966279	C	T	GATKstd	intron_variant	MODIFIER	NBEA	477305	transcript	XM_014107374.2	protein_coding	45	c.6974-822G>A
25	4966279	C	T	GATKstd	intron_variant	MODIFIER	NBEA	477305	transcript	XM_014107375.2	protein_coding	44	c.6878-822G>A
25	4966279	C	T	GATKstd	intron_variant	MODIFIER	NBEA	477305	transcript	XM_014107376.2	protein_coding	44	c.6941-822G>A
25	4966279	C	T	GATKstd	intron_variant	MODIFIER	NBEA	477305	transcript	XM_014107378.2	protein_coding	43	c.6932-822G>A
25	4966279	C	T	GATKstd	intron_variant	MODIFIER	NBEA	477305	transcript	XM_022409659.1	protein_coding	45	c.6974-822G>A
25	4966279	C	T	GATKstd	intron_variant	MODIFIER	NBEA	477305	transcript	XM_844120.5	protein_coding	44	c.6941-822G>A
25	5243069	G	A	PASS	intron_variant	MODIFIER	NBEA	477305	transcript	XM_014107370.2	protein_coding	34	c.5795-18046C>T
25	5243069	G	A	PASS	intron_variant	MODIFIER	NBEA	477305	transcript	XM_014107377.2	protein_coding	27	c.4340-18046C>T
25	5243069	G	A	PASS	intron_variant	MODIFIER	NBEA	477305	transcript	XM_005635464.3	protein_coding	34	c.5777-18046C>T
25	5243069	G	A	PASS	intron_variant	MODIFIER	NBEA	477305	transcript	XM_005635468.3	protein_coding	33	c.5699-18046C>T
25	5243069	G	A	PASS	intron_variant	MODIFIER	NBEA	477305	transcript	XM_014107371.2	protein_coding	33	c.5786-18046C>T
25	5243069	G	A	PASS	intron_variant	MODIFIER	NBEA	477305	transcript	XM_014107372.2	protein_coding	34	c.5795-18046C>T
25	5243069	G	A	PASS	intron_variant	MODIFIER	NBEA	477305	transcript	XM_014107373.2	protein_coding	34	c.5795-18046C>T
25	5243069	G	A	PASS	intron_variant	MODIFIER	NBEA	477305	transcript	XM_014107374.2	protein_coding	34	c.5795-18046C>T
25	5243069	G	A	PASS	intron_variant	MODIFIER	NBEA	477305	transcript	XM_014107375.2	protein_coding	33	c.5699-18046C>T
25	5243069	G	A	PASS	intron_variant	MODIFIER	NBEA	477305	transcript	XM_014107376.2	protein_coding	34	c.5795-18046C>T
25	5243069	G	A	PASS	intron_variant	MODIFIER	NBEA	477305	transcript	XM_014107378.2	protein_coding	33	c.5786-18046C>T
25	5243069	G	A	PASS	intron_variant	MODIFIER	NBEA	477305	transcript	XM_022409659.1	protein_coding	34	c.5795-18046C>T
25	5243069	G	A	PASS	intron_variant	MODIFIER	NBEA	477305	transcript	XM_844120.5	protein_coding	34	c.5795-18046C>T
25	5361732	C	T	GATKstd	intron_variant	MODIFIER	NBEA	477305	transcript	XM_014107370.2	protein_coding	17	c.2355-3055G>A
25	5361732	C	T	GATKstd	intron_variant	MODIFIER	NBEA	477305	transcript	XM_014107377.2	protein_coding	10	c.900-3055G>A
25	5361732	C	T	GATKstd	intron_variant	MODIFIER	NBEA	477305	transcript	XM_005635464.3	protein_coding	17	c.2355-3055G>A
25	5361732	C	T	GATKstd	intron_variant	MODIFIER	NBEA	477305	transcript	XM_005635468.3	protein_coding	17	c.2355-3055G>A
25	5361732	C	T	GATKstd	intron_variant	MODIFIER	NBEA	477305	transcript	XM_014107371.2	protein_coding	17	c.2355-3055G>A
25	5361732	C	T	GATKstd	intron_variant	MODIFIER	NBEA	477305	transcript	XM_014107372.2	protein_coding	17	c.2355-3055G>A
25	5361732	C	T	GATKstd	intron_variant	MODIFIER	NBEA	477305	transcript	XM_014107373.2	protein_coding	17	c.2355-3055G>A
25	5361732	C	T	GATKstd	intron_variant	MODIFIER	NBEA	477305	transcript	XM_014107374.2	protein_coding	17	c.2355-3055G>A
25	5361732	C	T	GATKstd	intron_variant	MODIFIER	NBEA	477305	transcript	XM_014107375.2	protein_coding	17	c.2355-3055G>A
25	5361732	C	T	GATKstd	intron_variant	MODIFIER	NBEA	477305	transcript	XM_014107376.2	protein_coding	17	c.2355-3055G>A
25	5361732	C	T	GATKstd	intron_variant	MODIFIER	NBEA	477305	transcript	XM_014107378.2	protein_coding	17	c.2355-3055G>A
25	5361732	C	T	GATKstd	intron_variant	MODIFIER	NBEA	477305	transcript	XM_022409659.1	protein_coding	17	c.2355-3055G>A
25	5361732	C	T	GATKstd	intron_variant	MODIFIER	NBEA	477305	transcript	XM_844120.5	protein_coding	17	c.2355-3055G>A
25	5372697	C	T	GATKstd	intron_variant	MODIFIER	NBEA	477305	transcript	XM_014107370.2	protein_coding	17	c.2354+4698G>A
25	5372697	C	T	GATKstd	intron_variant	MODIFIER	NBEA	477305	transcript	XM_014107377.2	protein_coding	10	c.899+4698G>A
25	5372697	C	T	GATKstd	intron_variant	MODIFIER	NBEA	477305	transcript	XM_005635464.3	protein_coding	17	c.2354+4698G>A
25	5372697	C	T	GATKstd	intron_variant	MODIFIER	NBEA	477305	transcript	XM_005635468.3	protein_coding	17	c.2354+4698G>A
25	5372697	C	T	GATKstd	intron_variant	MODIFIER	NBEA	477305	transcript	XM_014107371.2	protein_coding	17	c.2354+4698G>A
25	5372697	C	T	GATKstd	intron_variant	MODIFIER	NBEA	477305	transcript	XM_014107372.2	protein_coding	17	c.2354+4698G>A
25	5372697	C	T	GATKstd	intron_variant	MODIFIER	NBEA	477305	transcript	XM_014107373.2	protein_coding	17	c.2354+4698G>A
25	5372697	C	T	GATKstd	intron_variant	MODIFIER	NBEA	477305	transcript	XM_014107374.2	protein_coding	17	c.2354+4698G>A
25	5372697	C	T	GATKstd	intron_variant	MODIFIER	NBEA	477305	transcript	XM_014107375.2	protein_coding	17	c.2354+4698G>A
25	5372697	C	T	GATKstd	intron_variant	MODIFIER	NBEA	477305	transcript	XM_014107376.2	protein_coding	17	c.2354+4698G>A
25	5372697	C	T	GATKstd	intron_variant	MODIFIER	NBEA	477305	transcript	XM_014107378.2	protein_coding	17	c.2354+4698G>A
25	5372697	C	T	GATKstd	intron_variant	MODIFIER	NBEA	477305	transcript	XM_022409659.1	protein_coding	17	c.2354+4698G>A
25	5372697	C	T	GATKstd	intron_variant	MODIFIER	NBEA	477305	transcript	XM_844120.5	protein_coding	17	c.2354+4698G>A
25	5537435	C	T	PASS	upstream_gene_variant	MODIFIER	NBEA	477305	transcript	XM_014107370.2	protein_coding	-1	c.-410G>A
25	5537435	C	T	PASS	upstream_gene_variant	MODIFIER	NBEA	477305	transcript	XM_005635464.3	protein_coding	-1	c.-410G>A
25	5537435	C	T	PASS	upstream_gene_variant	MODIFIER	NBEA	477305	transcript	XM_005635468.3	protein_coding	-1	c.-410G>A
25	5537435	C	T	PASS	upstream_gene_variant	MODIFIER	NBEA	477305	transcript	XM_014107371.2	protein_coding	-1	c.-410G>A
25	5537435	C	T	PASS	upstream_gene_variant	MODIFIER	NBEA	477305	transcript	XM_014107372.2	protein_coding	-1	c.-410G>A
25	5537435	C	T	PASS	upstream_gene_variant	MODIFIER	NBEA	477305	transcript	XM_014107373.2	protein_coding	-1	c.-410G>A
25	5537435	C	T	PASS	upstream_gene_variant	MODIFIER	NBEA	477305	transcript	XM_014107374.2	protein_coding	-1	c.-410G>A
25	5537435	C	T	PASS	upstream_gene_variant	MODIFIER	NBEA	477305	transcript	XM_014107375.2	protein_coding	-1	c.-410G>A
25	5537435	C	T	PASS	upstream_gene_variant	MODIFIER	NBEA	477305	transcript	XM_014107376.2	protein_coding	-1	c.-410G>A
25	5537435	C	T	PASS	upstream_gene_variant	MODIFIER	NBEA	477305	transcript	XM_014107378.2	protein_coding	-1	c.-410G>A
25	5537435	C	T	PASS	upstream_gene_variant	MODIFIER	NBEA	477305	transcript	XM_022409659.1	protein_coding	-1	c.-410G>A
25	5537435	C	T	PASS	upstream_gene_variant	MODIFIER	NBEA	477305	transcript	XM_844120.5	protein_coding	-1	c.-410G>A
25	5537435	C	T	PASS	intergenic_region	MODIFIER	NBEA-LOC607091	477305-607091	intergenic_region	477305-607091		-1	n.5537435C>T
25	5628248	G	T	GATKstd	intergenic_region	MODIFIER	LOC607091-LOC102154575	607091-102154575	intergenic_region	607091-102154575		-1	n.5628248G>T
25	5660996	T	A	GATKstd	intergenic_region	MODIFIER	LOC607091-LOC102154575	607091-102154575	intergenic_region	607091-102154575		-1	n.5660996T>A
25	5845688	C	A	PASS	intron_variant	MODIFIER	LOC111092470	111092470	transcript	XR_002619447.1	pseudogene	3	n.609+18266C>A
25	5845688	C	A	PASS	intron_variant	MODIFIER	LOC111092470	111092470	transcript	XR_002619449.1	pseudogene	2	n.396+19201C>A
25	5845688	C	A	PASS	intron_variant	MODIFIER	LOC111092470	111092470	transcript	XR_002619448.1	pseudogene	2	n.396+19201C>A
25	5876349	A	T	PASS	intron_variant	MODIFIER	LOC111092470	111092470	transcript	XR_002619447.1	pseudogene	4	n.727+659A>T
25	5876349	A	T	PASS	intron_variant	MODIFIER	LOC111092470	111092470	transcript	XR_002619449.1	pseudogene	3	n.514+659A>T
25	5876349	A	T	PASS	intron_variant	MODIFIER	LOC111092470	111092470	transcript	XR_002619448.1	pseudogene	2	n.397-32107A>T
25	5918735	G	T	PASS	intergenic_region	MODIFIER	LOC111092470-LOC111092383	111092470-111092383	intergenic_region	111092470-111092383		-1	n.5918735G>T
25	5933936	ATATATATGTGTATGTGTATATATATAT	A	PASS	intron_variant	MODIFIER	LOC111092383	111092383	transcript	XR_002619241.1	pseudogene	2	n.365-2925_365-2899delATATATATATACACATACACATATATA
25	5935763	G	GT	PASS	intron_variant	MODIFIER	LOC111092383	111092383	transcript	XR_002619241.1	pseudogene	2	n.365-4726_365-4725insA
25	6008667	C	G	PASS	intergenic_region	MODIFIER	LOC111092383-LOC111092361	111092383-111092361	intergenic_region	111092383-111092361		-1	n.6008667C>G
25	6008670	C	A	PASS	intergenic_region	MODIFIER	LOC111092383-LOC111092361	111092383-111092361	intergenic_region	111092383-111092361		-1	n.6008670C>A
25	6017757	C	A	PASS	intergenic_region	MODIFIER	LOC111092383-LOC111092361	111092383-111092361	intergenic_region	111092383-111092361		-1	n.6017757C>A
25	6258561	G	T	PASS	downstream_gene_variant	MODIFIER	LOC111092385	111092385	transcript	111092385	pseudogene	-1	n.*4086G>T
25	6258561	G	T	PASS	intergenic_region	MODIFIER	LOC111092385-LOC486013	111092385-486013	intergenic_region	111092385-486013		-1	n.6258561G>T
25	6372899	T	G	GATKstd	intergenic_region	MODIFIER	LOC486013-LOC111092447	486013-111092447	intergenic_region	486013-111092447		-1	n.6372899T>G
25	6379836	A	G	GATKstd	intergenic_region	MODIFIER	LOC486013-LOC111092447	486013-111092447	intergenic_region	486013-111092447		-1	n.6379836A>G
25	6398698	C	T	PASS	downstream_gene_variant	MODIFIER	LOC111092447	111092447	transcript	XR_002619392.1	pseudogene	-1	n.*210G>A
25	6398698	C	T	PASS	intergenic_region	MODIFIER	LOC486013-LOC111092447	486013-111092447	intergenic_region	486013-111092447		-1	n.6398698C>T
25	6401023	T	C	GATKstd	intron_variant	MODIFIER	LOC111092447	111092447	transcript	XR_002619392.1	pseudogene	2	n.2662-561A>G
25	6481202	CTG	C	PASS	intron_variant	MODIFIER	RFC3	477308	transcript	XM_534500.6	protein_coding	2	c.226-410_226-409delCA
25	6481202	CTG	C	PASS	intron_variant	MODIFIER	RFC3	477308	transcript	XM_005635469.2	protein_coding	2	c.70-410_70-409delCA
25	6481202	CTG	C	PASS	intron_variant	MODIFIER	RFC3	477308	transcript	XM_005635470.3	protein_coding	2	c.70-410_70-409delCA
25	6509956	T	A	PASS	intergenic_region	MODIFIER	RFC3-LOC111092275	477308-111092275	intergenic_region	477308-111092275		-1	n.6509956T>A
25	6511069	C	T	PASS	intergenic_region	MODIFIER	RFC3-LOC111092275	477308-111092275	intergenic_region	477308-111092275		-1	n.6511069C>T
25	6529767	G	C	PASS	intergenic_region	MODIFIER	RFC3-LOC111092275	477308-111092275	intergenic_region	477308-111092275		-1	n.6529767G>C
25	6564817	T	A	PASS	intergenic_region	MODIFIER	RFC3-LOC111092275	477308-111092275	intergenic_region	477308-111092275		-1	n.6564817T>A
25	6566175	C	T	GATKstd	intergenic_region	MODIFIER	RFC3-LOC111092275	477308-111092275	intergenic_region	477308-111092275		-1	n.6566175C>T
25	6705828	C	T	GATKstd	intron_variant	MODIFIER	LOC111092485	111092485	transcript	XM_022410118.1	protein_coding	3	c.541+16741G>A
25	6705828	C	T	GATKstd	intron_variant	MODIFIER	STARD13	477311	transcript	XM_022409983.1	protein_coding	2	c.-105-33875C>T
25	6705828	C	T	GATKstd	intron_variant	MODIFIER	STARD13	477311	transcript	XM_022409984.1	protein_coding	3	c.-105-33875C>T
25	6705828	C	T	GATKstd	intron_variant	MODIFIER	STARD13	477311	transcript	XM_022409985.1	protein_coding	1	c.-285-31448C>T
25	6705828	C	T	GATKstd	intron_variant	MODIFIER	STARD13	477311	transcript	XM_022409986.1	protein_coding	1	c.-105-33875C>T
25	7177491	G	A	GATKstd	intron_variant	MODIFIER	KL	100685604	transcript	XM_003433309.2	protein_coding	3	c.376-12426C>T
25	7189866	G	A	PASS	intron_variant	MODIFIER	KL	100685604	transcript	XM_003433309.2	protein_coding	3	c.375+9491C>T
25	7192261	A	G	GATKstd	intron_variant	MODIFIER	KL	100685604	transcript	XM_003433309.2	protein_coding	3	c.375+7096T>C
25	7236814	T	C	GATKstd	intergenic_region	MODIFIER	LOC100685682-LOC111092358	100685682-111092358	intergenic_region	100685682-111092358		-1	n.7236814T>C
25	7291525	G	A	PASS	intron_variant	MODIFIER	LOC111092358	111092358	transcript	XR_002619176.1	pseudogene	1	n.2576-855C>T
25	7321274	C	T	PASS	non_coding_transcript_exon_variant	MODIFIER	LOC111092358	111092358	transcript	XR_002619176.1	pseudogene	1	n.1181G>A
25	7360120	G	A	GATKstd	intron_variant	MODIFIER	LOC102153523	102153523	transcript	XR_002619126.1	pseudogene	3	n.563+1671C>T
25	7406737	C	G	GATKstd	downstream_gene_variant	MODIFIER	PDS5B	486014	transcript	XM_005635473.3	protein_coding	-1	c.*3779G>C
25	7406737	C	G	GATKstd	downstream_gene_variant	MODIFIER	PDS5B	486014	transcript	XM_005635476.3	protein_coding	-1	c.*3779G>C
25	7406737	C	G	GATKstd	downstream_gene_variant	MODIFIER	PDS5B	486014	transcript	XM_005635474.3	protein_coding	-1	c.*3779G>C
25	7406737	C	G	GATKstd	downstream_gene_variant	MODIFIER	PDS5B	486014	transcript	XM_005635475.3	protein_coding	-1	c.*3779G>C
25	7406737	C	G	GATKstd	downstream_gene_variant	MODIFIER	PDS5B	486014	transcript	XM_543139.6	protein_coding	-1	c.*3779G>C
25	7406737	C	G	GATKstd	intron_variant	MODIFIER	LOC111092377	111092377	transcript	XR_002619232.1	pseudogene	3	n.1429+1714C>G
25	7528181	G	C	GATKstd	intron_variant	MODIFIER	PDS5B	486014	transcript	XM_005635473.3	protein_coding	1	c.-19-1970C>G
25	7528181	G	C	GATKstd	intron_variant	MODIFIER	PDS5B	486014	transcript	XM_005635476.3	protein_coding	1	c.-19-1970C>G
25	7528181	G	C	GATKstd	intron_variant	MODIFIER	PDS5B	486014	transcript	XM_005635474.3	protein_coding	1	c.-19-1970C>G
25	7528181	G	C	GATKstd	intron_variant	MODIFIER	PDS5B	486014	transcript	XM_005635475.3	protein_coding	1	c.-19-1970C>G
25	7528181	G	C	GATKstd	intron_variant	MODIFIER	PDS5B	486014	transcript	XM_543139.6	protein_coding	1	c.-19-1970C>G
25	7528181	G	C	GATKstd	intron_variant	MODIFIER	PDS5B	486014	transcript	XM_022409941.1	protein_coding	1	c.-19-1970C>G
25	7528181	G	C	GATKstd	intron_variant	MODIFIER	PDS5B	486014	transcript	XM_022409943.1	protein_coding	1	c.-19-1970C>G
25	7528181	G	C	GATKstd	intron_variant	MODIFIER	PDS5B	486014	transcript	XM_022409942.1	protein_coding	1	c.-19-1970C>G
25	7528181	G	C	GATKstd	intron_variant	MODIFIER	PDS5B	486014	transcript	XM_022409945.1	protein_coding	1	c.-19-1970C>G
25	7528181	G	C	GATKstd	intron_variant	MODIFIER	PDS5B	486014	transcript	XM_022409944.1	protein_coding	1	c.-19-1970C>G
25	7567833	A	G	GATKstd	intron_variant	MODIFIER	PDS5B	486014	transcript	XM_005635473.3	protein_coding	1	c.-20+19203T>C
25	7567833	A	G	GATKstd	intron_variant	MODIFIER	PDS5B	486014	transcript	XM_005635476.3	protein_coding	1	c.-20+19203T>C
25	7567833	A	G	GATKstd	intron_variant	MODIFIER	PDS5B	486014	transcript	XM_005635474.3	protein_coding	1	c.-20+19203T>C
25	7567833	A	G	GATKstd	intron_variant	MODIFIER	PDS5B	486014	transcript	XM_005635475.3	protein_coding	1	c.-20+19203T>C
25	7567833	A	G	GATKstd	intron_variant	MODIFIER	PDS5B	486014	transcript	XM_543139.6	protein_coding	1	c.-20+19203T>C
25	7567833	A	G	GATKstd	intron_variant	MODIFIER	PDS5B	486014	transcript	XM_022409941.1	protein_coding	1	c.-20+19203T>C
25	7567833	A	G	GATKstd	intron_variant	MODIFIER	PDS5B	486014	transcript	XM_022409943.1	protein_coding	1	c.-20+19203T>C
25	7567833	A	G	GATKstd	intron_variant	MODIFIER	PDS5B	486014	transcript	XM_022409942.1	protein_coding	1	c.-20+19203T>C
25	7567833	A	G	GATKstd	intron_variant	MODIFIER	PDS5B	486014	transcript	XM_022409945.1	protein_coding	1	c.-20+19203T>C
25	7567833	A	G	GATKstd	intron_variant	MODIFIER	PDS5B	486014	transcript	XM_022409944.1	protein_coding	1	c.-20+19203T>C
25	7580054	G	A	GATKstd	intron_variant	MODIFIER	PDS5B	486014	transcript	XM_005635473.3	protein_coding	1	c.-20+6982C>T
25	7580054	G	A	GATKstd	intron_variant	MODIFIER	PDS5B	486014	transcript	XM_005635476.3	protein_coding	1	c.-20+6982C>T
25	7580054	G	A	GATKstd	intron_variant	MODIFIER	PDS5B	486014	transcript	XM_005635474.3	protein_coding	1	c.-20+6982C>T
25	7580054	G	A	GATKstd	intron_variant	MODIFIER	PDS5B	486014	transcript	XM_005635475.3	protein_coding	1	c.-20+6982C>T
25	7580054	G	A	GATKstd	intron_variant	MODIFIER	PDS5B	486014	transcript	XM_543139.6	protein_coding	1	c.-20+6982C>T
25	7580054	G	A	GATKstd	intron_variant	MODIFIER	PDS5B	486014	transcript	XM_022409941.1	protein_coding	1	c.-20+6982C>T
25	7580054	G	A	GATKstd	intron_variant	MODIFIER	PDS5B	486014	transcript	XM_022409943.1	protein_coding	1	c.-20+6982C>T
25	7580054	G	A	GATKstd	intron_variant	MODIFIER	PDS5B	486014	transcript	XM_022409942.1	protein_coding	1	c.-20+6982C>T
25	7580054	G	A	GATKstd	intron_variant	MODIFIER	PDS5B	486014	transcript	XM_022409945.1	protein_coding	1	c.-20+6982C>T
25	7580054	G	A	GATKstd	intron_variant	MODIFIER	PDS5B	486014	transcript	XM_022409944.1	protein_coding	1	c.-20+6982C>T
25	8100188	A	C	PASS	downstream_gene_variant	MODIFIER	LOC102155055	102155055	transcript	XM_005635592.3	protein_coding	-1	c.*424A>C
25	8100188	A	C	PASS	downstream_gene_variant	MODIFIER	LOC102155055	102155055	transcript	XR_001314466.2	pseudogene	-1	n.*275A>C
25	8100188	A	C	PASS	downstream_gene_variant	MODIFIER	LOC102155055	102155055	transcript	XR_002619039.1	pseudogene	-1	n.*275A>C
25	8100188	A	C	PASS	downstream_gene_variant	MODIFIER	LOC102155055	102155055	transcript	XM_014107390.2	protein_coding	-1	c.*503A>C
25	8100188	A	C	PASS	intergenic_region	MODIFIER	LOC102155055-LOC111092312	102155055-111092312	intergenic_region	102155055-111092312		-1	n.8100188A>C
25	8362746	AATCT	A	PASS	intron_variant	MODIFIER	RXFP2	450220	transcript	NM_001005870.1	protein_coding	1	c.43+5646_43+5649delAGAT
25	9176676	G	GCCCCCCCC	PASS	intron_variant	MODIFIER	TEX26	607957	transcript	XM_022409760.1	protein_coding	1	c.61+25_61+26insGGGGGGGG
25	9176676	G	GCCCCCCCC	PASS	intron_variant	MODIFIER	TEX26	607957	transcript	XM_022409761.1	protein_coding	1	c.-124+25_-124+26insGGGGGGGG
25	9176676	G	GCCCCCCCC	PASS	intron_variant	MODIFIER	TEX26	607957	transcript	XM_005635482.3	protein_coding	1	c.-95+25_-95+26insGGGGGGGG
25	9176676	G	GCCCCCCCC	PASS	intron_variant	MODIFIER	TEX26	607957	transcript	XM_005635480.3	protein_coding	1	c.61+25_61+26insGGGGGGGG
25	9259559	C	CCCCTCCCCTG	PASS	intergenic_region	MODIFIER	LOC102155390-LOC111092464	102155390-111092464	intergenic_region	102155390-111092464		-1	n.9259559_9259560insCCCTCCCCTG
25	10109133	C	T	PASS	intron_variant	MODIFIER	UBL3	607436	transcript	XM_005635490.3	protein_coding	1	c.27+8411C>T
25	14432502	C	T	PASS	upstream_gene_variant	MODIFIER	LOC111092450	111092450	transcript	XR_002619399.1	pseudogene	-1	n.-4868G>A
25	14432502	C	T	PASS	intron_variant	MODIFIER	SPATA13	486040	transcript	XM_022410035.1	protein_coding	1	c.55-4154C>T
25	14432502	C	T	PASS	intron_variant	MODIFIER	SPATA13	486040	transcript	XR_002619398.1	pseudogene	1	n.282-4154C>T
25	14432502	C	T	PASS	intron_variant	MODIFIER	SPATA13	486040	transcript	XM_014107413.2	protein_coding	1	c.54+43048C>T
25	14432502	C	T	PASS	intron_variant	MODIFIER	SPATA13	486040	transcript	XM_022410036.1	protein_coding	1	c.55-4154C>T
25	14432504	A	T	PASS	upstream_gene_variant	MODIFIER	LOC111092450	111092450	transcript	XR_002619399.1	pseudogene	-1	n.-4870T>A
25	14432504	A	T	PASS	intron_variant	MODIFIER	SPATA13	486040	transcript	XM_022410035.1	protein_coding	1	c.55-4152A>T
25	14432504	A	T	PASS	intron_variant	MODIFIER	SPATA13	486040	transcript	XR_002619398.1	pseudogene	1	n.282-4152A>T
25	14432504	A	T	PASS	intron_variant	MODIFIER	SPATA13	486040	transcript	XM_014107413.2	protein_coding	1	c.54+43050A>T
25	14432504	A	T	PASS	intron_variant	MODIFIER	SPATA13	486040	transcript	XM_022410036.1	protein_coding	1	c.55-4152A>T
25	14432506	TCA	T	PASS	upstream_gene_variant	MODIFIER	LOC111092450	111092450	transcript	XR_002619399.1	pseudogene	-1	n.-4874_-4873delTG
25	14432506	TCA	T	PASS	intron_variant	MODIFIER	SPATA13	486040	transcript	XM_022410035.1	protein_coding	1	c.55-4149_55-4148delCA
25	14432506	TCA	T	PASS	intron_variant	MODIFIER	SPATA13	486040	transcript	XR_002619398.1	pseudogene	1	n.282-4149_282-4148delCA
25	14432506	TCA	T	PASS	intron_variant	MODIFIER	SPATA13	486040	transcript	XM_014107413.2	protein_coding	1	c.54+43053_54+43054delCA
25	14432506	TCA	T	PASS	intron_variant	MODIFIER	SPATA13	486040	transcript	XM_022410036.1	protein_coding	1	c.55-4149_55-4148delCA
25	15667540	C	T	PASS	intergenic_region	MODIFIER	LOC102156276-LOC100688762	102156276-100688762	intergenic_region	102156276-100688762		-1	n.15667540C>T
25	18336614	T	A	PASS	intron_variant	MODIFIER	PSPC1	477347	transcript	XM_003639875.4	protein_coding	9	c.1143+239T>A
25	18658230	A	T	PASS	intron_variant	MODIFIER	RNF17	486056	transcript	XM_022409887.1	protein_coding	22	c.3119+706T>A
25	18658230	A	T	PASS	intron_variant	MODIFIER	RNF17	486056	transcript	XM_022409888.1	protein_coding	22	c.3119+706T>A
25	18658230	A	T	PASS	intron_variant	MODIFIER	RNF17	486056	transcript	XM_543182.4	protein_coding	22	c.3104+706T>A
25	18778842	G	C	PASS	intron_variant	MODIFIER	ATP12A	403820	transcript	XM_843185.4	protein_coding	2	c.165+36C>G
25	19697341	C	CCGTCAACAGCGTTTTTTTTTTTTTTTTTTTTTTTTTTTTTTTTT	PASS	intergenic_region	MODIFIER	CBR4-LOC106557783	477352-106557783	intergenic_region	477352-106557783		-1	n.19697341_19697342insCGTCAACAGCGTTTTTTTTTTTTTTTTTTTTTTTTTTTTTTTTT
25	21329875	T	C	PASS	intergenic_region	MODIFIER	LOC111092345-LOC100688695	111092345-100688695	intergenic_region	111092345-100688695		-1	n.21329875T>C
25	22507320	A	G	PASS	intergenic_region	MODIFIER	LOC100686034-LOC486061	100686034-486061	intergenic_region	100686034-486061		-1	n.22507320A>G
25	33365240	A	G	PASS	intergenic_region	MODIFIER	LOC111092274-STC1	111092274-486112	intergenic_region	111092274-486112		-1	n.33365240A>G
25	49406586	AT	A	PASS	intron_variant	MODIFIER	HDAC4	607662	transcript	XM_022410009.1	protein_coding	3	c.325-3506delA
26	7939396	T	C	PASS	downstream_gene_variant	MODIFIER	P2RX7	448778	transcript	NM_001113456.1	protein_coding	-1	c.*1589A>G
26	7939396	T	C	PASS	intron_variant	MODIFIER	P2RX7	448778	transcript	XM_014107713.2	protein_coding	12	c.1293+4722A>G
26	8424689	C	T	PASS	upstream_gene_variant	MODIFIER	LOC102154474	102154474	transcript	XM_005636227.3	protein_coding	-1	c.-1979C>T
26	8424689	C	T	PASS	intron_variant	MODIFIER	TCTN1	100686623	transcript	XM_005636228.2	protein_coding	5	c.526-442C>T
26	8424689	C	T	PASS	intron_variant	MODIFIER	TCTN1	100686623	transcript	XM_005636229.2	protein_coding	5	c.526-442C>T
26	8424689	C	T	PASS	intron_variant	MODIFIER	TCTN1	100686623	transcript	XM_014107895.2	protein_coding	5	c.526-442C>T
26	8424689	C	T	PASS	intron_variant	MODIFIER	TCTN1	100686623	transcript	XM_014107898.2	protein_coding	6	c.289-442C>T
26	8424689	C	T	PASS	intron_variant	MODIFIER	TCTN1	100686623	transcript	XM_022410330.1	protein_coding	5	c.526-442C>T
26	8424689	C	T	PASS	intron_variant	MODIFIER	TCTN1	100686623	transcript	XM_022410331.1	protein_coding	6	c.289-442C>T
26	8424689	C	T	PASS	intron_variant	MODIFIER	TCTN1	100686623	transcript	XM_022410332.1	protein_coding	5	c.289-442C>T
26	10102175	C	T	PASS	upstream_gene_variant	MODIFIER	LOC111092664	111092664	transcript	XR_002619855.1	pseudogene	-1	n.-163C>T
26	10102175	C	T	PASS	intergenic_region	MODIFIER	PTPN11-LOC111092664	477488-111092664	intergenic_region	477488-111092664		-1	n.10102175C>T
26	10102182	GTC	G	PASS	upstream_gene_variant	MODIFIER	LOC111092664	111092664	transcript	XR_002619855.1	pseudogene	-1	n.-155_-154delTC
26	10102182	GTC	G	PASS	intergenic_region	MODIFIER	PTPN11-LOC111092664	477488-111092664	intergenic_region	477488-111092664		-1	n.10102183_10102184delTC
26	14197128	G	A	PASS	intron_variant	MODIFIER	KSR2	486291	transcript	XM_014107866.2	protein_coding	4	c.986+34635C>T
26	14197128	G	A	PASS	intron_variant	MODIFIER	KSR2	486291	transcript	XM_022410520.1	protein_coding	4	c.623+34635C>T
26	14197128	G	A	PASS	intron_variant	MODIFIER	KSR2	486291	transcript	XM_005636278.3	protein_coding	4	c.986+34635C>T
26	14197128	G	A	PASS	intron_variant	MODIFIER	KSR2	486291	transcript	XM_014107868.2	protein_coding	4	c.986+34635C>T
26	14197128	G	A	PASS	intron_variant	MODIFIER	KSR2	486291	transcript	XR_002619732.1	pseudogene	4	n.1010+34635C>T
26	14197128	G	A	PASS	intron_variant	MODIFIER	KSR2	486291	transcript	XM_022410521.1	protein_coding	4	c.986+34635C>T
26	15502814	T	G	PASS	intron_variant	MODIFIER	CCDC60	477504	transcript	XM_022410446.1	protein_coding	1	c.85-18137T>G
26	15502814	T	G	PASS	intron_variant	MODIFIER	CCDC60	477504	transcript	XM_022410449.1	protein_coding	1	c.85-18137T>G
26	15502814	T	G	PASS	intron_variant	MODIFIER	CCDC60	477504	transcript	XM_022410448.1	protein_coding	1	c.85-18137T>G
26	15502814	T	G	PASS	intron_variant	MODIFIER	CCDC60	477504	transcript	XM_022410450.1	protein_coding	1	c.85-18137T>G
26	15502814	T	G	PASS	intron_variant	MODIFIER	CCDC60	477504	transcript	XM_022410451.1	protein_coding	1	c.85-18137T>G
26	15502814	T	G	PASS	intron_variant	MODIFIER	CCDC60	477504	transcript	XM_022410452.1	protein_coding	1	c.85-18137T>G
26	15502814	T	G	PASS	intron_variant	MODIFIER	CCDC60	477504	transcript	XM_022410453.1	protein_coding	1	c.85-18137T>G
26	15502814	T	G	PASS	intron_variant	MODIFIER	CCDC60	477504	transcript	XM_022410454.1	protein_coding	1	c.85-18137T>G
26	15502814	T	G	PASS	intron_variant	MODIFIER	CCDC60	477504	transcript	XM_022410455.1	protein_coding	1	c.85-18137T>G
26	15502814	T	G	PASS	intron_variant	MODIFIER	CCDC60	477504	transcript	XM_022410456.1	protein_coding	2	c.85-18137T>G
26	15502814	T	G	PASS	intron_variant	MODIFIER	CCDC60	477504	transcript	XM_022410457.1	protein_coding	1	c.-15-18137T>G
26	15502814	T	G	PASS	intron_variant	MODIFIER	CCDC60	477504	transcript	XM_022410458.1	protein_coding	1	c.85-18137T>G
26	15502814	T	G	PASS	intron_variant	MODIFIER	CCDC60	477504	transcript	XM_022410459.1	protein_coding	1	c.85-18137T>G
26	15502814	T	G	PASS	intron_variant	MODIFIER	CCDC60	477504	transcript	XM_022410447.1	protein_coding	1	c.85-18137T>G
26	15624155	G	C	PASS	intron_variant	MODIFIER	CCDC60	477504	transcript	XM_022410446.1	protein_coding	17	c.*627+2545G>C
26	15624155	G	C	PASS	intron_variant	MODIFIER	CCDC60	477504	transcript	XM_022410448.1	protein_coding	16	c.*474+2545G>C
26	15624155	G	C	PASS	intron_variant	MODIFIER	CCDC60	477504	transcript	XM_022410450.1	protein_coding	15	c.*348-3241G>C
26	15624155	G	C	PASS	intron_variant	MODIFIER	CCDC60	477504	transcript	XM_022410451.1	protein_coding	19	c.*583+2545G>C
26	15624155	G	C	PASS	intron_variant	MODIFIER	CCDC60	477504	transcript	XM_022410452.1	protein_coding	17	c.*370+2545G>C
26	15624155	G	C	PASS	intron_variant	MODIFIER	CCDC60	477504	transcript	XM_022410453.1	protein_coding	18	c.*489+2545G>C
26	15624155	G	C	PASS	intron_variant	MODIFIER	CCDC60	477504	transcript	XM_022410454.1	protein_coding	16	c.*244-3241G>C
26	15624155	G	C	PASS	intron_variant	MODIFIER	CCDC60	477504	transcript	XM_022410455.1	protein_coding	15	c.*150-3241G>C
26	15624155	G	C	PASS	intron_variant	MODIFIER	CCDC60	477504	transcript	XM_022410456.1	protein_coding	19	c.*687+2545G>C
26	15624155	G	C	PASS	intron_variant	MODIFIER	CCDC60	477504	transcript	XM_022410457.1	protein_coding	18	c.*687+2545G>C
26	15624155	G	C	PASS	intron_variant	MODIFIER	CCDC60	477504	transcript	XM_022410458.1	protein_coding	17	c.*687+2545G>C
26	15624155	G	C	PASS	intron_variant	MODIFIER	CCDC60	477504	transcript	XM_022410459.1	protein_coding	16	c.*687+2545G>C
26	15624155	G	C	PASS	intron_variant	MODIFIER	CCDC60	477504	transcript	XM_022410447.1	protein_coding	18	c.*687+2545G>C
26	15725812	T	A	PASS	intron_variant	MODIFIER	CIT	100683247	transcript	XM_022410829.1	protein_coding	47	c.5955-580A>T
26	15725812	T	A	PASS	intron_variant	MODIFIER	CIT	100683247	transcript	XM_022410837.1	protein_coding	38	c.4683-580A>T
26	15725812	T	A	PASS	intron_variant	MODIFIER	CIT	100683247	transcript	XM_022410834.1	protein_coding	45	c.5838-580A>T
26	15725812	T	A	PASS	intron_variant	MODIFIER	CIT	100683247	transcript	XM_014107961.2	protein_coding	46	c.5910-580A>T
26	15725812	T	A	PASS	intron_variant	MODIFIER	CIT	100683247	transcript	XM_014107963.2	protein_coding	46	c.5883-580A>T
26	15725812	T	A	PASS	intron_variant	MODIFIER	CIT	100683247	transcript	XM_014107969.2	protein_coding	45	c.5757-580A>T
26	15725812	T	A	PASS	intron_variant	MODIFIER	CIT	100683247	transcript	XM_022410830.1	protein_coding	47	c.5928-580A>T
26	15725812	T	A	PASS	intron_variant	MODIFIER	CIT	100683247	transcript	XM_022410831.1	protein_coding	47	c.5910-580A>T
26	15725812	T	A	PASS	intron_variant	MODIFIER	CIT	100683247	transcript	XM_022410832.1	protein_coding	46	c.5901-580A>T
26	15725812	T	A	PASS	intron_variant	MODIFIER	CIT	100683247	transcript	XM_022410833.1	protein_coding	46	c.5853-580A>T
26	15725812	T	A	PASS	intron_variant	MODIFIER	CIT	100683247	transcript	XM_022410835.1	protein_coding	46	c.5829-580A>T
26	16161282	G	A	PASS	synonymous_variant	LOW	PXN	486299	transcript	XM_022410170.1	protein_coding	5	c.645C>T	p.Phe215Phe
26	16161282	G	A	PASS	synonymous_variant	LOW	PXN	486299	transcript	XM_022410169.1	protein_coding	9	c.1260C>T	p.Phe420Phe
26	16161282	G	A	PASS	synonymous_variant	LOW	PXN	486299	transcript	XM_022410171.1	protein_coding	8	c.1161C>T	p.Phe387Phe
26	16161282	G	A	PASS	downstream_gene_variant	MODIFIER	PXN	486299	transcript	XM_022410166.1	protein_coding	-1	c.*1301C>T
26	16161282	G	A	PASS	downstream_gene_variant	MODIFIER	PXN	486299	transcript	XM_022410167.1	protein_coding	-1	c.*1301C>T
26	16161282	G	A	PASS	downstream_gene_variant	MODIFIER	PXN	486299	transcript	XM_022410168.1	protein_coding	-1	c.*1301C>T
26	16173284	G	T	GATKstd	upstream_gene_variant	MODIFIER	PXN	486299	transcript	XM_022410170.1	protein_coding	-1	c.-4792C>A
26	16173284	G	T	GATKstd	upstream_gene_variant	MODIFIER	PXN	486299	transcript	XM_022410167.1	protein_coding	-1	c.-4792C>A
26	16173284	G	T	GATKstd	intron_variant	MODIFIER	PXN	486299	transcript	XM_022410166.1	protein_coding	1	c.-386-3753C>A
26	16173284	G	T	GATKstd	intron_variant	MODIFIER	PXN	486299	transcript	XM_022410169.1	protein_coding	1	c.131-3753C>A
26	16173284	G	T	GATKstd	intron_variant	MODIFIER	PXN	486299	transcript	XM_022410171.1	protein_coding	1	c.131-3753C>A
26	16173284	G	T	GATKstd	intron_variant	MODIFIER	PXN	486299	transcript	XM_022410168.1	protein_coding	1	c.-386-3753C>A
26	26048977	T	G	PASS	intergenic_region	MODIFIER	LOC102152593-LOC111092609	102152593-111092609	intergenic_region	102152593-111092609		-1	n.26048977T>G
26	26048981	T	C	PASS	intergenic_region	MODIFIER	LOC102152593-LOC111092609	102152593-111092609	intergenic_region	102152593-111092609		-1	n.26048981T>C
26	29790460	T	TGTCCATACTGCCTTGATAGTGGCTATACCATTTTACATTCCTACCAGC	PASS	intron_variant	MODIFIER	LOC486424	486424	transcript	XM_005636591.1	protein_coding	1	c.38-7681_38-7680insGTCCATACTGCCTTGATAGTGGCTATACCATTTTACATTCCTACCAGC
26	29790460	T	TGTCCATACTGCCTTGATAGTGGCTATACCATTTTACATTCCTACCAGC	PASS	intron_variant	MODIFIER	LOC486424	486424	transcript	XM_543550.6	protein_coding	1	c.38-7681_38-7680insGTCCATACTGCCTTGATAGTGGCTATACCATTTTACATTCCTACCAGC
26	32855859	AAAG	A	PASS	intergenic_region	MODIFIER	LOC111092511-LOC100686148	111092511-100686148	intergenic_region	111092511-100686148		-1	n.32855860_32855862delAAG
27	63154	G	A	PASS	downstream_gene_variant	MODIFIER	LOC100855433	100855433	transcript	XM_003639944.1	protein_coding	-1	c.*2460G>A
27	63154	G	A	PASS	intergenic_region	MODIFIER	LOC100855433-COR6C13	100855433-486477	intergenic_region	100855433-486477		-1	n.63154G>A
27	890991	G	A	PASS	non_coding_transcript_exon_variant	MODIFIER	LOC111092842	111092842	transcript	XR_002620243.1	pseudogene	2	n.1426C>T
27	995424	G	GAAGAAATGGTGAACAGAAAAAAAAAAAAAAAAAAAAAGAAAAAAAAAAAAAATAAAAAAAAAAAAAAAAAAAAAAAAAAAAA	PASS	upstream_gene_variant	MODIFIER	LOC111092795	111092795	transcript	XR_002620101.1	pseudogene	-1	n.-3690_-3689insAAGAAATGGTGAACAGAAAAAAAAAAAAAAAAAAAAAGAAAAAAAAAAAAAATAAAAAAAAAAAAAAAAAAAAAAAAAAAAA
27	995424	G	GAAGAAATGGTGAACAGAAAAAAAAAAAAAAAAAAAAAGAAAAAAAAAAAAAATAAAAAAAAAAAAAAAAAAAAAAAAAAAAA	PASS	upstream_gene_variant	MODIFIER	LOC111092795	111092795	transcript	XR_002620102.1	pseudogene	-1	n.-3255_-3254insAAGAAATGGTGAACAGAAAAAAAAAAAAAAAAAAAAAGAAAAAAAAAAAAAATAAAAAAAAAAAAAAAAAAAAAAAAAAAAA
27	995424	G	GAAGAAATGGTGAACAGAAAAAAAAAAAAAAAAAAAAAGAAAAAAAAAAAAAATAAAAAAAAAAAAAAAAAAAAAAAAAAAAA	PASS	upstream_gene_variant	MODIFIER	LOC111092795	111092795	transcript	XR_002620103.1	pseudogene	-1	n.-3691_-3690insAAGAAATGGTGAACAGAAAAAAAAAAAAAAAAAAAAAGAAAAAAAAAAAAAATAAAAAAAAAAAAAAAAAAAAAAAAAAAAA
27	995424	G	GAAGAAATGGTGAACAGAAAAAAAAAAAAAAAAAAAAAGAAAAAAAAAAAAAATAAAAAAAAAAAAAAAAAAAAAAAAAAAAA	PASS	intergenic_region	MODIFIER	COPZ1-LOC111092795	607013-111092795	intergenic_region	607013-111092795		-1	n.995424_995425insAAGAAATGGTGAACAGAAAAAAAAAAAAAAAAAAAAAGAAAAAAAAAAAAAATAAAAAAAAAAAAAAAAAAAAAAAAAAAAA
27	1148236	C	T	PASS	intron_variant	MODIFIER	LOC111092898	111092898	transcript	XM_022411471.1	protein_coding	4	c.453+3659G>A
27	1284051	T	G	PASS	downstream_gene_variant	MODIFIER	LOC111092797	111092797	transcript	XR_002620107.1	pseudogene	-1	n.*4571T>G
27	1284051	T	G	PASS	downstream_gene_variant	MODIFIER	HOXC11	100688428	transcript	XM_003433496.4	protein_coding	-1	c.*3329A>C
27	1284051	T	G	PASS	downstream_gene_variant	MODIFIER	HOXC11	100688428	transcript	XR_002620077.1	pseudogene	-1	n.*3429A>C
27	1284051	T	G	PASS	intergenic_region	MODIFIER	LOC111092797-HOXC11	111092797-100688428	intergenic_region	111092797-100688428		-1	n.1284051T>G
27	1312858	C	T	PASS	downstream_gene_variant	MODIFIER	HOXC13	486503	transcript	XM_851714.4	protein_coding	-1	c.*4023G>A
27	1312858	C	T	PASS	intergenic_region	MODIFIER	HOXC12-HOXC13	486502-486503	intergenic_region	486502-486503		-1	n.1312858C>T
27	1985580	C	T	PASS	upstream_gene_variant	MODIFIER	ITGB7	477598	transcript	XM_022411473.1	protein_coding	-1	c.-3822C>T
27	1985580	C	T	PASS	intron_variant	MODIFIER	LOC111092792	111092792	transcript	XR_002620087.1	pseudogene	3	n.386-199C>T
27	1985580	C	T	PASS	intron_variant	MODIFIER	LOC111092792	111092792	transcript	XR_002620086.1	pseudogene	3	n.340-199C>T
27	1985580	C	T	PASS	intron_variant	MODIFIER	LOC111092792	111092792	transcript	XR_002620085.1	pseudogene	3	n.313-199C>T
27	1985580	C	T	PASS	intron_variant	MODIFIER	LOC111092792	111092792	transcript	XR_002620084.1	pseudogene	3	n.313-199C>T
27	2056403	G	C	PASS	intron_variant	MODIFIER	SOAT2	486511	transcript	XM_022411474.1	protein_coding	11	c.1066+543C>G
27	2083373	G	A	PASS	intron_variant	MODIFIER	SPRYD3	486512	transcript	XM_543638.6	protein_coding	2	c.170+287G>A
27	7575411	C	T	PASS	intergenic_region	MODIFIER	AMIGO2-LOC100688220	486594-100688220	intergenic_region	486594-100688220		-1	n.7575411C>T
27	8371959	A	T	GATKstd	intron_variant	MODIFIER	SCAF11	477634	transcript	XM_005636950.3	protein_coding	6	c.454+1802A>T
27	8371959	A	T	GATKstd	intron_variant	MODIFIER	SCAF11	477634	transcript	XM_005636951.2	protein_coding	6	c.454+1802A>T
27	8371959	A	T	GATKstd	intron_variant	MODIFIER	SCAF11	477634	transcript	XM_534828.5	protein_coding	6	c.454+1802A>T
27	8371959	A	T	GATKstd	intron_variant	MODIFIER	SCAF11	477634	transcript	XM_022411468.1	protein_coding	6	c.64+1802A>T
27	8371959	A	T	GATKstd	intron_variant	MODIFIER	SCAF11	477634	transcript	XM_022411467.1	protein_coding	5	c.64+1802A>T
27	27049887	G	C	PASS	intergenic_region	MODIFIER	LOC100682607-LOC111092752	100682607-111092752	intergenic_region	100682607-111092752		-1	n.27049887G>C
27	27049905	CG	C	PASS	intergenic_region	MODIFIER	LOC100682607-LOC111092752	100682607-111092752	intergenic_region	100682607-111092752		-1	n.27049906delG
27	27763205	A	T	PASS	intergenic_region	MODIFIER	AEBP2-PLEKHA5	486656-477679	intergenic_region	486656-477679		-1	n.27763205A>T
27	35682566	T	C	PASS	intergenic_region	MODIFIER	KLRK1-KLRD1	611355-611360	intergenic_region	611355-611360		-1	n.35682566T>C
27	35682568	CAATG	C	PASS	intergenic_region	MODIFIER	KLRK1-KLRD1	611355-611360	intergenic_region	611355-611360		-1	n.35682569_35682572delAATG
27	35682583	T	G	PASS	intergenic_region	MODIFIER	KLRK1-KLRD1	611355-611360	intergenic_region	611355-611360		-1	n.35682583T>G
27	41030179	C	T	PASS	downstream_gene_variant	MODIFIER	PARP11	477722	transcript	XM_862916.5	protein_coding	-1	c.*3537C>T
27	41030179	C	T	PASS	downstream_gene_variant	MODIFIER	PARP11	477722	transcript	XM_014108548.2	protein_coding	-1	c.*3537C>T
27	41030179	C	T	PASS	downstream_gene_variant	MODIFIER	PARP11	477722	transcript	XM_022410903.1	protein_coding	-1	c.*3537C>T
27	41030179	C	T	PASS	intergenic_region	MODIFIER	PARP11-CRACR2A	477722-486739	intergenic_region	477722-486739		-1	n.41030179C>T
27	41595797	C	T	GATKstd	intron_variant	MODIFIER	TSPAN9	612996	transcript	XM_022410967.1	protein_coding	3	c.162+15103G>A
27	41595797	C	T	GATKstd	intron_variant	MODIFIER	TSPAN9	612996	transcript	XM_849537.5	protein_coding	1	c.63+15103G>A
27	41595797	C	T	GATKstd	intron_variant	MODIFIER	TSPAN9	612996	transcript	XM_022410966.1	protein_coding	1	c.63+15103G>A
27	41595797	C	T	GATKstd	intron_variant	MODIFIER	TSPAN9	612996	transcript	XM_014108480.2	protein_coding	3	c.162+15103G>A
27	41595797	C	T	GATKstd	intron_variant	MODIFIER	TSPAN9	612996	transcript	XM_005637286.1	protein_coding	2	c.63+15103G>A
27	41595797	C	T	GATKstd	intron_variant	MODIFIER	TSPAN9	612996	transcript	XM_022410969.1	protein_coding	2	c.63+15103G>A
27	41595797	C	T	GATKstd	intron_variant	MODIFIER	TSPAN9	612996	transcript	XR_002619971.1	pseudogene	1	n.781+15103G>A
27	41595797	C	T	GATKstd	intron_variant	MODIFIER	TSPAN9	612996	transcript	XR_002619972.1	pseudogene	1	n.781+15103G>A
27	41595797	C	T	GATKstd	intron_variant	MODIFIER	TSPAN9	612996	transcript	XR_002619973.1	pseudogene	1	n.781+15103G>A
27	41725713	G	A	PASS	intergenic_region	MODIFIER	TSPAN9-TEAD4	612996-611826	intergenic_region	612996-611826		-1	n.41725713G>A
27	45564105	C	T	PASS	intron_variant	MODIFIER	MICAL3	486761	transcript	XM_014108383.2	protein_coding	1	c.-157-14050G>A
27	45564105	C	T	PASS	intron_variant	MODIFIER	MICAL3	486761	transcript	XM_014108387.2	protein_coding	1	c.-194-23270G>A
27	45564105	C	T	PASS	intron_variant	MODIFIER	MICAL3	486761	transcript	XM_022410894.1	protein_coding	1	c.-157-14050G>A
27	45564105	C	T	PASS	intron_variant	MODIFIER	MICAL3	486761	transcript	XM_022410895.1	protein_coding	1	c.-157-14050G>A
27	45564105	C	T	PASS	intron_variant	MODIFIER	MICAL3	486761	transcript	XM_022410874.1	protein_coding	1	c.-273-14050G>A
27	45564105	C	T	PASS	intron_variant	MODIFIER	MICAL3	486761	transcript	XM_022410876.1	protein_coding	1	c.-157-14050G>A
27	45564105	C	T	PASS	intron_variant	MODIFIER	MICAL3	486761	transcript	XM_022410877.1	protein_coding	1	c.-157-14050G>A
27	45564105	C	T	PASS	intron_variant	MODIFIER	MICAL3	486761	transcript	XM_022410878.1	protein_coding	1	c.-157-14050G>A
27	45564105	C	T	PASS	intron_variant	MODIFIER	MICAL3	486761	transcript	XM_022410879.1	protein_coding	1	c.-157-14050G>A
27	45564105	C	T	PASS	intron_variant	MODIFIER	MICAL3	486761	transcript	XM_022410880.1	protein_coding	1	c.-157-14050G>A
27	45564105	C	T	PASS	intron_variant	MODIFIER	MICAL3	486761	transcript	XM_022410881.1	protein_coding	1	c.-157-14050G>A
27	45564105	C	T	PASS	intron_variant	MODIFIER	MICAL3	486761	transcript	XM_022410882.1	protein_coding	1	c.-157-14050G>A
27	45564105	C	T	PASS	intron_variant	MODIFIER	MICAL3	486761	transcript	XM_022410883.1	protein_coding	1	c.-157-14050G>A
27	45564105	C	T	PASS	intron_variant	MODIFIER	MICAL3	486761	transcript	XM_022410884.1	protein_coding	1	c.-157-14050G>A
27	45564105	C	T	PASS	intron_variant	MODIFIER	MICAL3	486761	transcript	XM_022410885.1	protein_coding	1	c.-157-14050G>A
27	45564105	C	T	PASS	intron_variant	MODIFIER	MICAL3	486761	transcript	XM_022410886.1	protein_coding	1	c.-157-14050G>A
27	45564105	C	T	PASS	intron_variant	MODIFIER	MICAL3	486761	transcript	XM_022410887.1	protein_coding	1	c.-157-14050G>A
27	45564105	C	T	PASS	intron_variant	MODIFIER	MICAL3	486761	transcript	XM_022410888.1	protein_coding	1	c.-157-14050G>A
27	45564105	C	T	PASS	intron_variant	MODIFIER	MICAL3	486761	transcript	XM_022410889.1	protein_coding	1	c.-157-14050G>A
27	45564105	C	T	PASS	intron_variant	MODIFIER	MICAL3	486761	transcript	XM_022410890.1	protein_coding	1	c.-157-14050G>A
27	45564105	C	T	PASS	intron_variant	MODIFIER	MICAL3	486761	transcript	XM_022410891.1	protein_coding	1	c.-157-14050G>A
27	45564105	C	T	PASS	intron_variant	MODIFIER	MICAL3	486761	transcript	XM_022410893.1	protein_coding	1	c.-157-14050G>A
27	45564105	C	T	PASS	intron_variant	MODIFIER	MICAL3	486761	transcript	XM_014108386.2	protein_coding	1	c.-79+31091G>A
27	45564105	C	T	PASS	intron_variant	MODIFIER	MICAL3	486761	transcript	XM_022410875.1	protein_coding	1	c.-273-14050G>A
27	45564105	C	T	PASS	intron_variant	MODIFIER	MICAL3	486761	transcript	XM_022410892.1	protein_coding	1	c.-157-14050G>A
27	45564105	C	T	PASS	intron_variant	MODIFIER	MICAL3	486761	transcript	XM_022410896.1	protein_coding	1	c.-157-14050G>A
27	45564105	C	T	PASS	intron_variant	MODIFIER	MICAL3	486761	transcript	XM_022410897.1	protein_coding	1	c.-157-14050G>A
27	45564105	C	T	PASS	intron_variant	MODIFIER	MICAL3	486761	transcript	XM_022410898.1	protein_coding	1	c.-157-14050G>A
28	2300597	C	T	GATKstd	downstream_gene_variant	MODIFIER	COR6D7	486780	transcript	NM_001256445.1	protein_coding	-1	c.*4193C>T
28	2300597	C	T	GATKstd	intergenic_region	MODIFIER	COR6D7-LOC100686944	486780-100686944	intergenic_region	486780-100686944		-1	n.2300597C>T
28	8477115	C	A	PASS	intron_variant	MODIFIER	PLCE1	486808	transcript	XM_022411584.1	protein_coding	29	c.6412-1912C>A
28	8477115	C	A	PASS	intron_variant	MODIFIER	PLCE1	486808	transcript	XM_022411585.1	protein_coding	29	c.6412-1912C>A
28	8477115	C	A	PASS	intron_variant	MODIFIER	PLCE1	486808	transcript	XM_022411586.1	protein_coding	29	c.6409-1912C>A
28	8477115	C	A	PASS	intron_variant	MODIFIER	PLCE1	486808	transcript	XM_022411587.1	protein_coding	28	c.6370-1912C>A
28	8477115	C	A	PASS	intron_variant	MODIFIER	PLCE1	486808	transcript	XM_022411588.1	protein_coding	29	c.6364-1912C>A
28	8477115	C	A	PASS	intron_variant	MODIFIER	PLCE1	486808	transcript	XM_022411589.1	protein_coding	28	c.6322-1912C>A
28	8477115	C	A	PASS	intron_variant	MODIFIER	PLCE1	486808	transcript	NM_001136565.1	protein_coding	28	c.6370-1912C>A
28	8477116	A	T	PASS	intron_variant	MODIFIER	PLCE1	486808	transcript	XM_022411584.1	protein_coding	29	c.6412-1911A>T
28	8477116	A	T	PASS	intron_variant	MODIFIER	PLCE1	486808	transcript	XM_022411585.1	protein_coding	29	c.6412-1911A>T
28	8477116	A	T	PASS	intron_variant	MODIFIER	PLCE1	486808	transcript	XM_022411586.1	protein_coding	29	c.6409-1911A>T
28	8477116	A	T	PASS	intron_variant	MODIFIER	PLCE1	486808	transcript	XM_022411587.1	protein_coding	28	c.6370-1911A>T
28	8477116	A	T	PASS	intron_variant	MODIFIER	PLCE1	486808	transcript	XM_022411588.1	protein_coding	29	c.6364-1911A>T
28	8477116	A	T	PASS	intron_variant	MODIFIER	PLCE1	486808	transcript	XM_022411589.1	protein_coding	28	c.6322-1911A>T
28	8477116	A	T	PASS	intron_variant	MODIFIER	PLCE1	486808	transcript	NM_001136565.1	protein_coding	28	c.6370-1911A>T
28	29337641	A	T	GATKstd	intron_variant	MODIFIER	FAM45A	477837	transcript	XM_005637776.3	protein_coding	1	c.166+10264A>T
28	29337641	A	T	GATKstd	intron_variant	MODIFIER	FAM45A	477837	transcript	XM_022411725.1	protein_coding	1	c.131-10849A>T
28	29337641	A	T	GATKstd	intron_variant	MODIFIER	FAM45A	477837	transcript	XM_022411726.1	protein_coding	1	c.47-10849A>T
28	29337641	A	T	GATKstd	intron_variant	MODIFIER	FAM45A	477837	transcript	XM_014108930.2	protein_coding	4	c.-117+3801A>T
28	29337641	A	T	GATKstd	intron_variant	MODIFIER	FAM45A	477837	transcript	XM_014108934.2	protein_coding	4	c.-97+3801A>T
28	29337641	A	T	GATKstd	intron_variant	MODIFIER	FAM45A	477837	transcript	XM_022411727.1	protein_coding	2	c.-219+8323A>T
28	29337641	A	T	GATKstd	intron_variant	MODIFIER	FAM45A	477837	transcript	XM_022411728.1	protein_coding	2	c.-151+8323A>T
29	505072	C	T	PASS	intergenic_region	MODIFIER	LOC100856084-LOC111093117	100856084-111093117	intergenic_region	100856084-111093117		-1	n.505072C>T
29	2337487	C	CT	PASS	intron_variant	MODIFIER	SNTG1	486943	transcript	XM_022412366.1	protein_coding	2	c.-25+54100_-25+54101insT
29	2337487	C	CT	PASS	intron_variant	MODIFIER	SNTG1	486943	transcript	XM_022412369.1	protein_coding	2	c.-25+54100_-25+54101insT
29	2337487	C	CT	PASS	intron_variant	MODIFIER	SNTG1	486943	transcript	XM_022412367.1	protein_coding	3	c.-25+54100_-25+54101insT
29	2337487	C	CT	PASS	intron_variant	MODIFIER	SNTG1	486943	transcript	XM_022412368.1	protein_coding	1	c.-24-185555_-24-185554insT
29	2337487	C	CT	PASS	intron_variant	MODIFIER	SNTG1	486943	transcript	XM_005637961.3	protein_coding	2	c.-25+54100_-25+54101insT
29	2964620	T	C	PASS	intergenic_region	MODIFIER	SNTG1-PXDNL	486943-486944	intergenic_region	486943-486944		-1	n.2964620T>C
29	4820944	C	T	PASS	intergenic_region	MODIFIER	NPBWR1-LOC106557998	486949-106557998	intergenic_region	486949-106557998		-1	n.4820944C>T
29	11736319	A	AT	PASS	intron_variant	MODIFIER	CLVS1	486969	transcript	XM_544098.6	protein_coding	3	c.630+12090_630+12091insT
3	13902748	G	A	PASS	upstream_gene_variant	MODIFIER	SPATA9	609289	transcript	XM_022416710.1	protein_coding	-1	c.-18598G>A
3	13902748	G	A	PASS	intergenic_region	MODIFIER	RHOBTB3-SPATA9	100687706-609289	intergenic_region	100687706-609289		-1	n.13902748G>A
3	13902749	G	T	PASS	upstream_gene_variant	MODIFIER	SPATA9	609289	transcript	XM_022416710.1	protein_coding	-1	c.-18597G>T
3	13902749	G	T	PASS	intergenic_region	MODIFIER	RHOBTB3-SPATA9	100687706-609289	intergenic_region	100687706-609289		-1	n.13902749G>T
3	15127503	T	TTTTTTTTTTG	PASS	intron_variant	MODIFIER	KIAA0825	609433	transcript	XM_005618112.3	protein_coding	20	c.3716+62321_3716+62322insTTTTTTTTTG
3	15127503	T	TTTTTTTTTTG	PASS	intron_variant	MODIFIER	KIAA0825	609433	transcript	XM_014112210.2	protein_coding	20	c.3716+62321_3716+62322insTTTTTTTTTG
3	15127503	T	TTTTTTTTTTG	PASS	intron_variant	MODIFIER	KIAA0825	609433	transcript	XM_014112209.2	protein_coding	20	c.3716+62321_3716+62322insTTTTTTTTTG
3	17420999	A	AAGAAAGAAAGAAAG	PASS	intergenic_region	MODIFIER	LOC102151569-LOC111095139	102151569-111095139	intergenic_region	102151569-111095139		-1	n.17420999_17421000insAGAAAGAAAGAAAG
3	26051842	A	AAG	PASS	intron_variant	MODIFIER	RASGRF2	610203	transcript	XM_014111758.2	protein_coding	26	c.3628-1458_3628-1457insCT
3	26051842	A	AAG	PASS	intron_variant	MODIFIER	RASGRF2	610203	transcript	XM_022416755.1	protein_coding	24	c.3412-1458_3412-1457insCT
3	31563402	G	A	PASS	intergenic_region	MODIFIER	COR6C40-LOC100683660	488678-100683660	intergenic_region	488678-100683660		-1	n.31563402G>A
3	48459674	C	CAAA	PASS	intergenic_region	MODIFIER	LOC111095370-LOC102157322	111095370-102157322	intergenic_region	111095370-102157322		-1	n.48459674_48459675insAAA
3	48459675	T	TAAATA	PASS	intergenic_region	MODIFIER	LOC111095370-LOC102157322	111095370-102157322	intergenic_region	111095370-102157322		-1	n.48459675_48459676insAAATA
3	48459677	T	A	GATKstd	intergenic_region	MODIFIER	LOC111095370-LOC102157322	111095370-102157322	intergenic_region	111095370-102157322		-1	n.48459677T>A
3	48459678	C	CCAAATTAAATGTAAATACATTTAAT	PASS	intergenic_region	MODIFIER	LOC111095370-LOC102157322	111095370-102157322	intergenic_region	111095370-102157322		-1	n.48459678_48459679insCAAATTAAATGTAAATACATTTAAT
3	48556995	C	T	GATKstd	intergenic_region	MODIFIER	LOC102157322-LOC100688831	102157322-100688831	intergenic_region	102157322-100688831		-1	n.48556995C>T
3	48650328	G	A	GATKstd	intergenic_region	MODIFIER	LOC100688831-SV2B	100688831-488723	intergenic_region	100688831-488723		-1	n.48650328G>A
3	48950663	G	A	PASS	intergenic_region	MODIFIER	LOC106558614-AKAP13	106558614-479032	intergenic_region	106558614-479032		-1	n.48950663G>A
3	52155178	A	T	PASS	intron_variant	MODIFIER	ABHD2	479037	transcript	XM_005618351.2	protein_coding	1	c.-101+3527A>T
3	52155178	A	T	PASS	intron_variant	MODIFIER	ABHD2	479037	transcript	XM_844639.4	protein_coding	1	c.-108+3527A>T
3	52295149	T	A	PASS	intron_variant	MODIFIER	FANCI	100856370	transcript	XM_022416928.1	protein_coding	3	c.428-707T>A
3	52295149	T	A	PASS	intron_variant	MODIFIER	FANCI	100856370	transcript	XM_003638961.4	protein_coding	3	c.158-707T>A
3	52295149	T	A	PASS	intron_variant	MODIFIER	FANCI	100856370	transcript	XM_014112418.2	protein_coding	3	c.158-707T>A
3	52295149	T	A	PASS	intron_variant	MODIFIER	FANCI	100856370	transcript	XM_022416929.1	protein_coding	3	c.428-707T>A
3	52295149	T	A	PASS	intron_variant	MODIFIER	FANCI	100856370	transcript	XM_022416930.1	protein_coding	3	c.428-707T>A
3	52295149	T	A	PASS	intron_variant	MODIFIER	FANCI	100856370	transcript	XM_022416931.1	protein_coding	3	c.428-707T>A
3	52474172	C	CT	PASS	upstream_gene_variant	MODIFIER	LOC111095220	111095220	transcript	XR_002625157.1	pseudogene	-1	n.-151_-150insT
3	52474172	C	CT	PASS	intron_variant	MODIFIER	LOC102153952	102153952	transcript	XR_291864.3	pseudogene	2	n.878+2135_878+2136insA
3	52875424	C	T	PASS	upstream_gene_variant	MODIFIER	LOC111095225	111095225	transcript	XR_002625167.1	pseudogene	-1	n.-594C>T
3	52875424	C	T	PASS	intron_variant	MODIFIER	ARPIN	100846982	transcript	NM_001252380.1	protein_coding	3	c.301+915G>A
[truncated: 1,710 more rows]
